# Supplementary material for: Structural and Functional Restraints on the Occurrence of Single Amino Acid Variations in Human Proteins
Source: PLoS One. 2010 Feb 12;5(2):e9186. doi: 10.1371/journal.pone.0009186 (PMC2820541; doi:10.1371/journal.pone.0009186)
Supplement: Dataset S1 — Annotations of structural environments for SVD dataset. (2.16 MB ZIP) [file pone.0009186.s006.zip › supplementary_datasetS1.txt]

#Annotations of structural envrionments for SVD dataset
#Environments (ENVs) are shown using 5-letter code representation: the first letter defines the secondary structure (��-helix (H), ��-strand (E), positive �� mainchain torsion angle (P), and coil (C)); the second defines solvent accessibility (accessible (A) and inaccessible (a)); and the remaining three letters define the existence (upper case) or absence (lower case) of hydrogen-bonds from a si…
#variant_id	gene	uniprot	uniprot_res_num	wt	mut	disease_name	mim	pdb	pdb_chain_id	pdb_res_num	env
VAR_016783	ASPA	P45381	68	D	A	Canavan disease (CAND)	271900	2i3c	A	68	CASoN
VAR_016783	ASPA	P45381	68	D	A	Canavan disease (CAND)	271900	2i3c	B	68	CASoN
VAR_016783	ASPA	P45381	68	D	A	Canavan disease (CAND)	271900	2o4h	A	68	CASoN
VAR_016783	ASPA	P45381	68	D	A	Canavan disease (CAND)	271900	2o4h	B	68	CASoN
VAR_016783	ASPA	P45381	68	D	A	Canavan disease (CAND)	271900	2q51	A	68	CASoN
VAR_016783	ASPA	P45381	68	D	A	Canavan disease (CAND)	271900	2q51	B	68	CASoN
VAR_016783	ASPA	P45381	68	D	A	Canavan disease (CAND)	271900	2o53	A	68	CASoN
VAR_016783	ASPA	P45381	68	D	A	Canavan disease (CAND)	271900	2o53	B	68	CASoN
VAR_028559	F8	P00451	579	D	A	Hemophilia A (HEMA)	306700	3cdz	A	560	PAson
VAR_028559	F8	P00451	579	D	A	Hemophilia A (HEMA)	306700	2r7e	A	560	CAson
VAR_015134	F8	P00451	2307	D	A	Hemophilia A (HEMA)	306700	1d7p	M	2288	CASoN
VAR_015134	F8	P00451	2307	D	A	Hemophilia A (HEMA)	306700	1iqd	C	2288	CASoN
VAR_015134	F8	P00451	2307	D	A	Hemophilia A (HEMA)	306700	3cdz	B	2288	CASOn
VAR_015134	F8	P00451	2307	D	A	Hemophilia A (HEMA)	306700	2r7e	B	2288	CASoN
VAR_004129	FGFR2	P21802	321	D	A	Pfeiffer syndrome (PS)	101600	1djs	A	321	HAson
VAR_004129	FGFR2	P21802	321	D	A	Pfeiffer syndrome (PS)	101600	1e0o	B	321	HAson
VAR_004129	FGFR2	P21802	321	D	A	Pfeiffer syndrome (PS)	101600	1e0o	D	321	HAson
VAR_004129	FGFR2	P21802	321	D	A	Pfeiffer syndrome (PS)	101600	1ev2	E	321	CAson
VAR_004129	FGFR2	P21802	321	D	A	Pfeiffer syndrome (PS)	101600	1ev2	F	321	CAson
VAR_004129	FGFR2	P21802	321	D	A	Pfeiffer syndrome (PS)	101600	1ev2	G	321	CAson
VAR_004129	FGFR2	P21802	321	D	A	Pfeiffer syndrome (PS)	101600	1ev2	H	321	CAson
VAR_004129	FGFR2	P21802	321	D	A	Pfeiffer syndrome (PS)	101600	1ii4	E	321	HAson
VAR_004129	FGFR2	P21802	321	D	A	Pfeiffer syndrome (PS)	101600	1ii4	F	321	HAson
VAR_004129	FGFR2	P21802	321	D	A	Pfeiffer syndrome (PS)	101600	1ii4	G	321	HAson
VAR_004129	FGFR2	P21802	321	D	A	Pfeiffer syndrome (PS)	101600	1ii4	H	321	HAson
VAR_004129	FGFR2	P21802	321	D	A	Pfeiffer syndrome (PS)	101600	1iil	E	321	HAson
VAR_004129	FGFR2	P21802	321	D	A	Pfeiffer syndrome (PS)	101600	1iil	F	321	HAson
VAR_004129	FGFR2	P21802	321	D	A	Pfeiffer syndrome (PS)	101600	1iil	G	321	HAson
VAR_004129	FGFR2	P21802	321	D	A	Pfeiffer syndrome (PS)	101600	1iil	H	321	HAson
VAR_004129	FGFR2	P21802	321	D	A	Pfeiffer syndrome (PS)	101600	1nun	B	321	CAsoN
VAR_003305	GBA	P04062	419	D	A	Gaucher disease (GD)	230800	1ogs	A	380	EaSOn
VAR_003305	GBA	P04062	419	D	A	Gaucher disease (GD)	230800	1ogs	B	380	EaSOn
VAR_003305	GBA	P04062	419	D	A	Gaucher disease (GD)	230800	1y7v	A	380	EaSon
VAR_003305	GBA	P04062	419	D	A	Gaucher disease (GD)	230800	1y7v	B	380	EaSon
VAR_003305	GBA	P04062	419	D	A	Gaucher disease (GD)	230800	2f61	A	380	EaSOn
VAR_003305	GBA	P04062	419	D	A	Gaucher disease (GD)	230800	2f61	B	380	EaSOn
VAR_003305	GBA	P04062	419	D	A	Gaucher disease (GD)	230800	2nt1	A	380	EaSOn
VAR_003305	GBA	P04062	419	D	A	Gaucher disease (GD)	230800	2nt1	B	380	EaSOn
VAR_003305	GBA	P04062	419	D	A	Gaucher disease (GD)	230800	2nt1	C	380	EaSOn
VAR_003305	GBA	P04062	419	D	A	Gaucher disease (GD)	230800	2nt1	D	380	EaSOn
VAR_003305	GBA	P04062	419	D	A	Gaucher disease (GD)	230800	2j25	A	380	EaSOn
VAR_003305	GBA	P04062	419	D	A	Gaucher disease (GD)	230800	2j25	B	380	EaSOn
VAR_003305	GBA	P04062	419	D	A	Gaucher disease (GD)	230800	2nt0	A	380	EaSOn
VAR_003305	GBA	P04062	419	D	A	Gaucher disease (GD)	230800	2nt0	B	380	EaSOn
VAR_003305	GBA	P04062	419	D	A	Gaucher disease (GD)	230800	2nt0	C	380	EaSOn
VAR_003305	GBA	P04062	419	D	A	Gaucher disease (GD)	230800	2nt0	D	380	EaSOn
VAR_003305	GBA	P04062	419	D	A	Gaucher disease (GD)	230800	2nsx	A	380	EaSOn
VAR_003305	GBA	P04062	419	D	A	Gaucher disease (GD)	230800	2nsx	B	380	EaSOn
VAR_003305	GBA	P04062	419	D	A	Gaucher disease (GD)	230800	2nsx	C	380	EaSOn
VAR_003305	GBA	P04062	419	D	A	Gaucher disease (GD)	230800	2nsx	D	380	EaSOn
VAR_003305	GBA	P04062	419	D	A	Gaucher disease (GD)	230800	2v3f	A	380	EaSOn
VAR_003305	GBA	P04062	419	D	A	Gaucher disease (GD)	230800	2v3f	B	380	EaSOn
VAR_003305	GBA	P04062	419	D	A	Gaucher disease (GD)	230800	2v3e	A	380	EaSOn
VAR_003305	GBA	P04062	419	D	A	Gaucher disease (GD)	230800	2v3e	B	380	EaSOn
VAR_003305	GBA	P04062	419	D	A	Gaucher disease (GD)	230800	2v3d	A	380	EaSOn
VAR_003305	GBA	P04062	419	D	A	Gaucher disease (GD)	230800	2v3d	B	380	EaSOn
VAR_003604	GSS	P48637	219	D	A	Glutathione synthetase deficiency (GSS deficiency)	266130	2hgs	A	219	HaSoN
VAR_005352	LDLR	P01130	301	D	A	Familial hypercholesterolemia (FH)	143890	1n7d	A	280	CASon
VAR_005352	LDLR	P01130	301	D	A	Familial hypercholesterolemia (FH)	143890	1xfe	A	31	CASOn
VAR_001028	PAH	P00439	394	D	A	Phenylketonuria (PKU)	261600	1dmw	A	394	HASon
VAR_001028	PAH	P00439	394	D	A	Phenylketonuria (PKU)	261600	1j8t	A	394	HASon
VAR_001028	PAH	P00439	394	D	A	Phenylketonuria (PKU)	261600	1j8u	A	394	HASon
VAR_001028	PAH	P00439	394	D	A	Phenylketonuria (PKU)	261600	1kw0	A	394	HASon
VAR_001028	PAH	P00439	394	D	A	Phenylketonuria (PKU)	261600	1lrm	A	394	HASon
VAR_001028	PAH	P00439	394	D	A	Phenylketonuria (PKU)	261600	1mmk	A	394	HASon
VAR_001028	PAH	P00439	394	D	A	Phenylketonuria (PKU)	261600	1pah	A	394	HASon
VAR_001028	PAH	P00439	394	D	A	Phenylketonuria (PKU)	261600	1mmt	A	394	HASon
VAR_001028	PAH	P00439	394	D	A	Phenylketonuria (PKU)	261600	1tdw	A	394	HASon
VAR_001028	PAH	P00439	394	D	A	Phenylketonuria (PKU)	261600	1tg2	A	394	HASon
VAR_001028	PAH	P00439	394	D	A	Phenylketonuria (PKU)	261600	2pah	A	394	HASon
VAR_001028	PAH	P00439	394	D	A	Phenylketonuria (PKU)	261600	2pah	B	394	HASON
VAR_001028	PAH	P00439	394	D	A	Phenylketonuria (PKU)	261600	5pah	A	394	HASon
VAR_001028	PAH	P00439	394	D	A	Phenylketonuria (PKU)	261600	3pah	A	394	HASon
VAR_001028	PAH	P00439	394	D	A	Phenylketonuria (PKU)	261600	6pah	A	394	HASon
VAR_001028	PAH	P00439	394	D	A	Phenylketonuria (PKU)	261600	4pah	A	394	HASon
VAR_004958	PDHA1	P08559	258	D	A	X-linked Leigh syndrome (LS)	308930	1ni4	A	229	CASoN
VAR_004958	PDHA1	P08559	258	D	A	X-linked Leigh syndrome (LS)	308930	1ni4	C	229	CASoN
VAR_004958	PDHA1	P08559	258	D	A	X-linked Leigh syndrome (LS)	308930	2ozl	A	229	CaSoN
VAR_004958	PDHA1	P08559	258	D	A	X-linked Leigh syndrome (LS)	308930	2ozl	C	229	CASoN
VAR_015612	PTPN11	Q06124	106	D	A	Noonan syndrome 1 (NS1)	163950	2shp	A	106	CASoN
VAR_015612	PTPN11	Q06124	106	D	A	Noonan syndrome 1 (NS1)	163950	2shp	B	106	CASon
VAR_007145	SOD1	P00441	91	D	A	Amyotrophic lateral sclerosis type 1 (ALS1)	105400	1azv	A	90	CAsoN
VAR_007145	SOD1	P00441	91	D	A	Amyotrophic lateral sclerosis type 1 (ALS1)	105400	1azv	B	90	CAsON
VAR_007145	SOD1	P00441	91	D	A	Amyotrophic lateral sclerosis type 1 (ALS1)	105400	1ba9	A	90	CAson
VAR_007145	SOD1	P00441	91	D	A	Amyotrophic lateral sclerosis type 1 (ALS1)	105400	1dsw	A	90	CAson
VAR_007145	SOD1	P00441	91	D	A	Amyotrophic lateral sclerosis type 1 (ALS1)	105400	1fun	A	90	CASON
VAR_007145	SOD1	P00441	91	D	A	Amyotrophic lateral sclerosis type 1 (ALS1)	105400	1fun	F	90	CAsON
VAR_007145	SOD1	P00441	91	D	A	Amyotrophic lateral sclerosis type 1 (ALS1)	105400	1fun	B	90	CAsON
VAR_007145	SOD1	P00441	91	D	A	Amyotrophic lateral sclerosis type 1 (ALS1)	105400	1fun	G	90	CAsON
VAR_007145	SOD1	P00441	91	D	A	Amyotrophic lateral sclerosis type 1 (ALS1)	105400	1fun	C	90	CAsON
VAR_007145	SOD1	P00441	91	D	A	Amyotrophic lateral sclerosis type 1 (ALS1)	105400	1fun	H	90	CAsoN
VAR_007145	SOD1	P00441	91	D	A	Amyotrophic lateral sclerosis type 1 (ALS1)	105400	1fun	D	90	CAsON
VAR_007145	SOD1	P00441	91	D	A	Amyotrophic lateral sclerosis type 1 (ALS1)	105400	1fun	I	90	CAsON
VAR_007145	SOD1	P00441	91	D	A	Amyotrophic lateral sclerosis type 1 (ALS1)	105400	1fun	E	90	CAsoN
VAR_007145	SOD1	P00441	91	D	A	Amyotrophic lateral sclerosis type 1 (ALS1)	105400	1fun	J	90	CAsON
VAR_007145	SOD1	P00441	91	D	A	Amyotrophic lateral sclerosis type 1 (ALS1)	105400	1hl5	A	90	CAsON
VAR_007145	SOD1	P00441	91	D	A	Amyotrophic lateral sclerosis type 1 (ALS1)	105400	1hl5	B	90	CAsON
VAR_007145	SOD1	P00441	91	D	A	Amyotrophic lateral sclerosis type 1 (ALS1)	105400	1hl5	C	90	CAsON
VAR_007145	SOD1	P00441	91	D	A	Amyotrophic lateral sclerosis type 1 (ALS1)	105400	1hl5	D	90	CAsON
VAR_007145	SOD1	P00441	91	D	A	Amyotrophic lateral sclerosis type 1 (ALS1)	105400	1hl5	E	90	CAsON
VAR_007145	SOD1	P00441	91	D	A	Amyotrophic lateral sclerosis type 1 (ALS1)	105400	1hl5	F	90	CAsoN
VAR_007145	SOD1	P00441	91	D	A	Amyotrophic lateral sclerosis type 1 (ALS1)	105400	1hl5	G	90	CAsON
VAR_007145	SOD1	P00441	91	D	A	Amyotrophic lateral sclerosis type 1 (ALS1)	105400	1hl5	H	90	CAsON
VAR_007145	SOD1	P00441	91	D	A	Amyotrophic lateral sclerosis type 1 (ALS1)	105400	1hl5	I	90	CAsON
VAR_007145	SOD1	P00441	91	D	A	Amyotrophic lateral sclerosis type 1 (ALS1)	105400	1hl5	J	90	CAsON
VAR_007145	SOD1	P00441	91	D	A	Amyotrophic lateral sclerosis type 1 (ALS1)	105400	1hl5	K	90	CAsoN
VAR_007145	SOD1	P00441	91	D	A	Amyotrophic lateral sclerosis type 1 (ALS1)	105400	1hl5	L	90	CAsON
VAR_007145	SOD1	P00441	91	D	A	Amyotrophic lateral sclerosis type 1 (ALS1)	105400	1hl5	M	90	CAsON
VAR_007145	SOD1	P00441	91	D	A	Amyotrophic lateral sclerosis type 1 (ALS1)	105400	1hl5	N	90	CASON
VAR_007145	SOD1	P00441	91	D	A	Amyotrophic lateral sclerosis type 1 (ALS1)	105400	1hl5	O	90	CAsON
VAR_007145	SOD1	P00441	91	D	A	Amyotrophic lateral sclerosis type 1 (ALS1)	105400	1hl5	P	90	CAsON
VAR_007145	SOD1	P00441	91	D	A	Amyotrophic lateral sclerosis type 1 (ALS1)	105400	1hl5	Q	90	CASOn
VAR_007145	SOD1	P00441	91	D	A	Amyotrophic lateral sclerosis type 1 (ALS1)	105400	1hl5	S	90	CASON
VAR_007145	SOD1	P00441	91	D	A	Amyotrophic lateral sclerosis type 1 (ALS1)	105400	1hl4	A	90	CAsON
VAR_007145	SOD1	P00441	91	D	A	Amyotrophic lateral sclerosis type 1 (ALS1)	105400	1hl4	B	90	CAsON
VAR_007145	SOD1	P00441	91	D	A	Amyotrophic lateral sclerosis type 1 (ALS1)	105400	1hl4	C	90	CAsON
VAR_007145	SOD1	P00441	91	D	A	Amyotrophic lateral sclerosis type 1 (ALS1)	105400	1hl4	D	90	CAsON
VAR_007145	SOD1	P00441	91	D	A	Amyotrophic lateral sclerosis type 1 (ALS1)	105400	1kmg	A	90	CAson
VAR_007145	SOD1	P00441	91	D	A	Amyotrophic lateral sclerosis type 1 (ALS1)	105400	1mfm	A	90	CASON
VAR_007145	SOD1	P00441	91	D	A	Amyotrophic lateral sclerosis type 1 (ALS1)	105400	1n18	A	90	CAsON
VAR_007145	SOD1	P00441	91	D	A	Amyotrophic lateral sclerosis type 1 (ALS1)	105400	1n18	B	90	CAsON
VAR_007145	SOD1	P00441	91	D	A	Amyotrophic lateral sclerosis type 1 (ALS1)	105400	1n18	C	90	CAsON
VAR_007145	SOD1	P00441	91	D	A	Amyotrophic lateral sclerosis type 1 (ALS1)	105400	1n18	D	90	CAsON
VAR_007145	SOD1	P00441	91	D	A	Amyotrophic lateral sclerosis type 1 (ALS1)	105400	1n18	E	90	CAsON
VAR_007145	SOD1	P00441	91	D	A	Amyotrophic lateral sclerosis type 1 (ALS1)	105400	1n18	F	90	CAsON
VAR_007145	SOD1	P00441	91	D	A	Amyotrophic lateral sclerosis type 1 (ALS1)	105400	1n18	G	90	CAsON
VAR_007145	SOD1	P00441	91	D	A	Amyotrophic lateral sclerosis type 1 (ALS1)	105400	1n18	H	90	CAsON
VAR_007145	SOD1	P00441	91	D	A	Amyotrophic lateral sclerosis type 1 (ALS1)	105400	1n18	I	90	CAsON
VAR_007145	SOD1	P00441	91	D	A	Amyotrophic lateral sclerosis type 1 (ALS1)	105400	1n18	J	90	CAsON
VAR_007145	SOD1	P00441	91	D	A	Amyotrophic lateral sclerosis type 1 (ALS1)	105400	1n19	A	90	CAsoN
VAR_007145	SOD1	P00441	91	D	A	Amyotrophic lateral sclerosis type 1 (ALS1)	105400	1n19	B	90	CAsON
VAR_007145	SOD1	P00441	91	D	A	Amyotrophic lateral sclerosis type 1 (ALS1)	105400	1l3n	A	90	CAson
VAR_007145	SOD1	P00441	91	D	A	Amyotrophic lateral sclerosis type 1 (ALS1)	105400	1l3n	B	90	CAson
VAR_007145	SOD1	P00441	91	D	A	Amyotrophic lateral sclerosis type 1 (ALS1)	105400	1p1v	A	90	CAsON
VAR_007145	SOD1	P00441	91	D	A	Amyotrophic lateral sclerosis type 1 (ALS1)	105400	1p1v	B	90	CAsON
VAR_007145	SOD1	P00441	91	D	A	Amyotrophic lateral sclerosis type 1 (ALS1)	105400	1p1v	C	90	CAsON
VAR_007145	SOD1	P00441	91	D	A	Amyotrophic lateral sclerosis type 1 (ALS1)	105400	1ozu	A	90	CAsON
VAR_007145	SOD1	P00441	91	D	A	Amyotrophic lateral sclerosis type 1 (ALS1)	105400	1ozu	B	290	CAsON
VAR_007145	SOD1	P00441	91	D	A	Amyotrophic lateral sclerosis type 1 (ALS1)	105400	1ptz	A	90	CAsON
VAR_007145	SOD1	P00441	91	D	A	Amyotrophic lateral sclerosis type 1 (ALS1)	105400	1ptz	B	90	CAsON
VAR_007145	SOD1	P00441	91	D	A	Amyotrophic lateral sclerosis type 1 (ALS1)	105400	1ozt	M	90	CAsON
VAR_007145	SOD1	P00441	91	D	A	Amyotrophic lateral sclerosis type 1 (ALS1)	105400	1ozt	N	90	CAsON
VAR_007145	SOD1	P00441	91	D	A	Amyotrophic lateral sclerosis type 1 (ALS1)	105400	1ozt	G	90	CAsON
VAR_007145	SOD1	P00441	91	D	A	Amyotrophic lateral sclerosis type 1 (ALS1)	105400	1ozt	H	90	CAsON
VAR_007145	SOD1	P00441	91	D	A	Amyotrophic lateral sclerosis type 1 (ALS1)	105400	1ozt	K	90	CAsON
VAR_007145	SOD1	P00441	91	D	A	Amyotrophic lateral sclerosis type 1 (ALS1)	105400	1ozt	L	90	CAsON
VAR_007145	SOD1	P00441	91	D	A	Amyotrophic lateral sclerosis type 1 (ALS1)	105400	1ozt	I	90	CAsoN
VAR_007145	SOD1	P00441	91	D	A	Amyotrophic lateral sclerosis type 1 (ALS1)	105400	1ozt	J	90	CAsON
VAR_007145	SOD1	P00441	91	D	A	Amyotrophic lateral sclerosis type 1 (ALS1)	105400	1pu0	A	90	CAsON
VAR_007145	SOD1	P00441	91	D	A	Amyotrophic lateral sclerosis type 1 (ALS1)	105400	1pu0	B	90	CAsON
VAR_007145	SOD1	P00441	91	D	A	Amyotrophic lateral sclerosis type 1 (ALS1)	105400	1pu0	C	90	CAsON
VAR_007145	SOD1	P00441	91	D	A	Amyotrophic lateral sclerosis type 1 (ALS1)	105400	1pu0	D	90	CAsON
VAR_007145	SOD1	P00441	91	D	A	Amyotrophic lateral sclerosis type 1 (ALS1)	105400	1pu0	E	90	CAsON
VAR_007145	SOD1	P00441	91	D	A	Amyotrophic lateral sclerosis type 1 (ALS1)	105400	1pu0	F	90	CAsON
VAR_007145	SOD1	P00441	91	D	A	Amyotrophic lateral sclerosis type 1 (ALS1)	105400	1pu0	G	90	CAsON
VAR_007145	SOD1	P00441	91	D	A	Amyotrophic lateral sclerosis type 1 (ALS1)	105400	1pu0	H	90	CAsON
VAR_007145	SOD1	P00441	91	D	A	Amyotrophic lateral sclerosis type 1 (ALS1)	105400	1pu0	I	90	CAsON
VAR_007145	SOD1	P00441	91	D	A	Amyotrophic lateral sclerosis type 1 (ALS1)	105400	1pu0	J	90	CAsON
VAR_007145	SOD1	P00441	91	D	A	Amyotrophic lateral sclerosis type 1 (ALS1)	105400	1rk7	A	90	CAson
VAR_007145	SOD1	P00441	91	D	A	Amyotrophic lateral sclerosis type 1 (ALS1)	105400	1spd	A	90	CAson
VAR_007145	SOD1	P00441	91	D	A	Amyotrophic lateral sclerosis type 1 (ALS1)	105400	1spd	B	90	HAson
VAR_007145	SOD1	P00441	91	D	A	Amyotrophic lateral sclerosis type 1 (ALS1)	105400	1sos	A	90	CAsON
VAR_007145	SOD1	P00441	91	D	A	Amyotrophic lateral sclerosis type 1 (ALS1)	105400	1sos	F	90	CAsoN
VAR_007145	SOD1	P00441	91	D	A	Amyotrophic lateral sclerosis type 1 (ALS1)	105400	1sos	B	90	CAsoN
VAR_007145	SOD1	P00441	91	D	A	Amyotrophic lateral sclerosis type 1 (ALS1)	105400	1sos	G	90	CAsON
VAR_007145	SOD1	P00441	91	D	A	Amyotrophic lateral sclerosis type 1 (ALS1)	105400	1sos	C	90	CAsON
VAR_007145	SOD1	P00441	91	D	A	Amyotrophic lateral sclerosis type 1 (ALS1)	105400	1sos	H	90	CAsoN
VAR_007145	SOD1	P00441	91	D	A	Amyotrophic lateral sclerosis type 1 (ALS1)	105400	1sos	D	90	CAsON
VAR_007145	SOD1	P00441	91	D	A	Amyotrophic lateral sclerosis type 1 (ALS1)	105400	1sos	I	90	CAsON
VAR_007145	SOD1	P00441	91	D	A	Amyotrophic lateral sclerosis type 1 (ALS1)	105400	1sos	E	90	CAsON
VAR_007145	SOD1	P00441	91	D	A	Amyotrophic lateral sclerosis type 1 (ALS1)	105400	1sos	J	90	CASON
VAR_007145	SOD1	P00441	91	D	A	Amyotrophic lateral sclerosis type 1 (ALS1)	105400	1uxl	A	90	CAsON
VAR_007145	SOD1	P00441	91	D	A	Amyotrophic lateral sclerosis type 1 (ALS1)	105400	1uxl	B	90	CAsON
VAR_007145	SOD1	P00441	91	D	A	Amyotrophic lateral sclerosis type 1 (ALS1)	105400	1uxl	C	90	CAsON
VAR_007145	SOD1	P00441	91	D	A	Amyotrophic lateral sclerosis type 1 (ALS1)	105400	1uxl	D	90	CAsON
VAR_007145	SOD1	P00441	91	D	A	Amyotrophic lateral sclerosis type 1 (ALS1)	105400	1uxl	E	90	CAsON
VAR_007145	SOD1	P00441	91	D	A	Amyotrophic lateral sclerosis type 1 (ALS1)	105400	1uxl	F	90	CAsON
VAR_007145	SOD1	P00441	91	D	A	Amyotrophic lateral sclerosis type 1 (ALS1)	105400	1uxl	G	90	CAsON
VAR_007145	SOD1	P00441	91	D	A	Amyotrophic lateral sclerosis type 1 (ALS1)	105400	1uxl	H	90	CAsON
VAR_007145	SOD1	P00441	91	D	A	Amyotrophic lateral sclerosis type 1 (ALS1)	105400	1uxl	I	90	CAsON
VAR_007145	SOD1	P00441	91	D	A	Amyotrophic lateral sclerosis type 1 (ALS1)	105400	1uxl	J	90	CAsON
VAR_007145	SOD1	P00441	91	D	A	Amyotrophic lateral sclerosis type 1 (ALS1)	105400	1oez	W	90	CAsON
VAR_007145	SOD1	P00441	91	D	A	Amyotrophic lateral sclerosis type 1 (ALS1)	105400	1oez	X	90	CAsON
VAR_007145	SOD1	P00441	91	D	A	Amyotrophic lateral sclerosis type 1 (ALS1)	105400	1oez	Y	90	CAsON
VAR_007145	SOD1	P00441	91	D	A	Amyotrophic lateral sclerosis type 1 (ALS1)	105400	1oez	Z	90	CAsoN
VAR_007145	SOD1	P00441	91	D	A	Amyotrophic lateral sclerosis type 1 (ALS1)	105400	2af2	A	90	CAson
VAR_007145	SOD1	P00441	91	D	A	Amyotrophic lateral sclerosis type 1 (ALS1)	105400	2af2	B	90	EAson
VAR_007145	SOD1	P00441	91	D	A	Amyotrophic lateral sclerosis type 1 (ALS1)	105400	2c9s	A	90	CASON
VAR_007145	SOD1	P00441	91	D	A	Amyotrophic lateral sclerosis type 1 (ALS1)	105400	2c9s	F	90	CASON
VAR_007145	SOD1	P00441	91	D	A	Amyotrophic lateral sclerosis type 1 (ALS1)	105400	2c9v	A	90	CAsON
VAR_007145	SOD1	P00441	91	D	A	Amyotrophic lateral sclerosis type 1 (ALS1)	105400	2c9v	F	90	CAsON
VAR_007145	SOD1	P00441	91	D	A	Amyotrophic lateral sclerosis type 1 (ALS1)	105400	2gbv	A	90	CAsON
VAR_007145	SOD1	P00441	91	D	A	Amyotrophic lateral sclerosis type 1 (ALS1)	105400	2gbv	B	90	CAsON
VAR_007145	SOD1	P00441	91	D	A	Amyotrophic lateral sclerosis type 1 (ALS1)	105400	2gbv	C	90	CAsON
VAR_007145	SOD1	P00441	91	D	A	Amyotrophic lateral sclerosis type 1 (ALS1)	105400	2gbv	D	90	CAsON
VAR_007145	SOD1	P00441	91	D	A	Amyotrophic lateral sclerosis type 1 (ALS1)	105400	2gbv	E	90	CAsON
VAR_007145	SOD1	P00441	91	D	A	Amyotrophic lateral sclerosis type 1 (ALS1)	105400	2gbv	F	90	CAsON
VAR_007145	SOD1	P00441	91	D	A	Amyotrophic lateral sclerosis type 1 (ALS1)	105400	2gbv	G	90	CAsON
VAR_007145	SOD1	P00441	91	D	A	Amyotrophic lateral sclerosis type 1 (ALS1)	105400	2gbv	H	90	CAsON
VAR_007145	SOD1	P00441	91	D	A	Amyotrophic lateral sclerosis type 1 (ALS1)	105400	2gbv	I	90	CAsON
VAR_007145	SOD1	P00441	91	D	A	Amyotrophic lateral sclerosis type 1 (ALS1)	105400	2gbv	J	90	CAsON
VAR_007145	SOD1	P00441	91	D	A	Amyotrophic lateral sclerosis type 1 (ALS1)	105400	1uxm	A	90	CAsON
VAR_007145	SOD1	P00441	91	D	A	Amyotrophic lateral sclerosis type 1 (ALS1)	105400	1uxm	B	90	CAsON
VAR_007145	SOD1	P00441	91	D	A	Amyotrophic lateral sclerosis type 1 (ALS1)	105400	1uxm	C	90	CAsON
VAR_007145	SOD1	P00441	91	D	A	Amyotrophic lateral sclerosis type 1 (ALS1)	105400	1uxm	D	90	CAsON
VAR_007145	SOD1	P00441	91	D	A	Amyotrophic lateral sclerosis type 1 (ALS1)	105400	1uxm	E	90	CAsON
VAR_007145	SOD1	P00441	91	D	A	Amyotrophic lateral sclerosis type 1 (ALS1)	105400	1uxm	F	90	CAsON
VAR_007145	SOD1	P00441	91	D	A	Amyotrophic lateral sclerosis type 1 (ALS1)	105400	1uxm	G	90	CAsON
VAR_007145	SOD1	P00441	91	D	A	Amyotrophic lateral sclerosis type 1 (ALS1)	105400	1uxm	H	90	CAsON
VAR_007145	SOD1	P00441	91	D	A	Amyotrophic lateral sclerosis type 1 (ALS1)	105400	1uxm	I	90	CAsON
VAR_007145	SOD1	P00441	91	D	A	Amyotrophic lateral sclerosis type 1 (ALS1)	105400	1uxm	J	90	CAsON
VAR_007145	SOD1	P00441	91	D	A	Amyotrophic lateral sclerosis type 1 (ALS1)	105400	1uxm	K	90	CAsON
VAR_007145	SOD1	P00441	91	D	A	Amyotrophic lateral sclerosis type 1 (ALS1)	105400	1uxm	L	90	CAsON
VAR_007145	SOD1	P00441	91	D	A	Amyotrophic lateral sclerosis type 1 (ALS1)	105400	2gbu	A	90	CAsON
VAR_007145	SOD1	P00441	91	D	A	Amyotrophic lateral sclerosis type 1 (ALS1)	105400	2gbu	B	90	CAsON
VAR_007145	SOD1	P00441	91	D	A	Amyotrophic lateral sclerosis type 1 (ALS1)	105400	2gbu	C	90	CAsON
VAR_007145	SOD1	P00441	91	D	A	Amyotrophic lateral sclerosis type 1 (ALS1)	105400	2gbu	D	90	CAsON
VAR_007145	SOD1	P00441	91	D	A	Amyotrophic lateral sclerosis type 1 (ALS1)	105400	2gbt	A	90	CAsON
VAR_007145	SOD1	P00441	91	D	A	Amyotrophic lateral sclerosis type 1 (ALS1)	105400	2gbt	B	90	CAsON
VAR_007145	SOD1	P00441	91	D	A	Amyotrophic lateral sclerosis type 1 (ALS1)	105400	2gbt	C	90	CAsoN
VAR_007145	SOD1	P00441	91	D	A	Amyotrophic lateral sclerosis type 1 (ALS1)	105400	2gbt	D	90	CAsON
VAR_007145	SOD1	P00441	91	D	A	Amyotrophic lateral sclerosis type 1 (ALS1)	105400	2r27	A	90	CAsON
VAR_007145	SOD1	P00441	91	D	A	Amyotrophic lateral sclerosis type 1 (ALS1)	105400	2r27	B	90	CAsoN
VAR_007145	SOD1	P00441	91	D	A	Amyotrophic lateral sclerosis type 1 (ALS1)	105400	2nnx	A	90	CAsON
VAR_007145	SOD1	P00441	91	D	A	Amyotrophic lateral sclerosis type 1 (ALS1)	105400	2nnx	B	90	CAsON
VAR_007145	SOD1	P00441	91	D	A	Amyotrophic lateral sclerosis type 1 (ALS1)	105400	2nnx	C	90	CAsON
VAR_007145	SOD1	P00441	91	D	A	Amyotrophic lateral sclerosis type 1 (ALS1)	105400	2nnx	D	90	CAsoN
VAR_007145	SOD1	P00441	91	D	A	Amyotrophic lateral sclerosis type 1 (ALS1)	105400	2vr8	A	90	CAsON
VAR_007145	SOD1	P00441	91	D	A	Amyotrophic lateral sclerosis type 1 (ALS1)	105400	2vr8	F	90	CAsON
VAR_007145	SOD1	P00441	91	D	A	Amyotrophic lateral sclerosis type 1 (ALS1)	105400	2vr6	A	90	CAson
VAR_007145	SOD1	P00441	91	D	A	Amyotrophic lateral sclerosis type 1 (ALS1)	105400	2vr6	F	90	CAsON
VAR_007145	SOD1	P00441	91	D	A	Amyotrophic lateral sclerosis type 1 (ALS1)	105400	2vr7	A	90	CAsON
VAR_007145	SOD1	P00441	91	D	A	Amyotrophic lateral sclerosis type 1 (ALS1)	105400	2vr7	F	90	CAsON
VAR_007145	SOD1	P00441	91	D	A	Amyotrophic lateral sclerosis type 1 (ALS1)	105400	2c9u	A	90	CASON
VAR_007145	SOD1	P00441	91	D	A	Amyotrophic lateral sclerosis type 1 (ALS1)	105400	2c9u	F	90	CAsON
VAR_007145	SOD1	P00441	91	D	A	Amyotrophic lateral sclerosis type 1 (ALS1)	105400	2v0a	A	90	CAson
VAR_007145	SOD1	P00441	91	D	A	Amyotrophic lateral sclerosis type 1 (ALS1)	105400	2v0a	F	90	CASoN
VAR_007145	SOD1	P00441	91	D	A	Amyotrophic lateral sclerosis type 1 (ALS1)	105400	3cqq	A	90	CAsON
VAR_007145	SOD1	P00441	91	D	A	Amyotrophic lateral sclerosis type 1 (ALS1)	105400	3cqq	B	90	CAsON
VAR_007145	SOD1	P00441	91	D	A	Amyotrophic lateral sclerosis type 1 (ALS1)	105400	3cqp	A	90	CAsON
VAR_007145	SOD1	P00441	91	D	A	Amyotrophic lateral sclerosis type 1 (ALS1)	105400	3cqp	B	90	CAsON
VAR_007145	SOD1	P00441	91	D	A	Amyotrophic lateral sclerosis type 1 (ALS1)	105400	3cqp	C	90	CAsOn
VAR_007145	SOD1	P00441	91	D	A	Amyotrophic lateral sclerosis type 1 (ALS1)	105400	3cqp	D	90	CAsON
VAR_038967	TTR	P02766	58	D	A	Amyloidosis type 1 (AMYL1)	176300	1bmz	A	38	CASon
VAR_038967	TTR	P02766	58	D	A	Amyloidosis type 1 (AMYL1)	176300	1bmz	B	38	CASon
VAR_038967	TTR	P02766	58	D	A	Amyloidosis type 1 (AMYL1)	176300	1bm7	A	38	CASon
VAR_038967	TTR	P02766	58	D	A	Amyloidosis type 1 (AMYL1)	176300	1bm7	B	38	CASon
VAR_038967	TTR	P02766	58	D	A	Amyloidosis type 1 (AMYL1)	176300	1bzd	A	38	CASoN
VAR_038967	TTR	P02766	58	D	A	Amyloidosis type 1 (AMYL1)	176300	1bzd	B	38	CASoN
VAR_038967	TTR	P02766	58	D	A	Amyloidosis type 1 (AMYL1)	176300	1bz8	A	38	CASoN
VAR_038967	TTR	P02766	58	D	A	Amyloidosis type 1 (AMYL1)	176300	1bz8	B	38	CASoN
VAR_038967	TTR	P02766	58	D	A	Amyloidosis type 1 (AMYL1)	176300	1bze	A	38	CASoN
VAR_038967	TTR	P02766	58	D	A	Amyloidosis type 1 (AMYL1)	176300	1bze	B	38	CASoN
VAR_038967	TTR	P02766	58	D	A	Amyloidosis type 1 (AMYL1)	176300	1dvx	A	38	CASon
VAR_038967	TTR	P02766	58	D	A	Amyloidosis type 1 (AMYL1)	176300	1dvx	B	38	CASon
VAR_038967	TTR	P02766	58	D	A	Amyloidosis type 1 (AMYL1)	176300	1dvs	A	38	CASon
VAR_038967	TTR	P02766	58	D	A	Amyloidosis type 1 (AMYL1)	176300	1dvs	B	38	CASon
VAR_038967	TTR	P02766	58	D	A	Amyloidosis type 1 (AMYL1)	176300	1dvy	A	38	CASon
VAR_038967	TTR	P02766	58	D	A	Amyloidosis type 1 (AMYL1)	176300	1dvy	B	38	CASon
VAR_038967	TTR	P02766	58	D	A	Amyloidosis type 1 (AMYL1)	176300	1dvu	A	38	CASon
VAR_038967	TTR	P02766	58	D	A	Amyloidosis type 1 (AMYL1)	176300	1dvu	B	38	CASon
VAR_038967	TTR	P02766	58	D	A	Amyloidosis type 1 (AMYL1)	176300	1dvt	A	38	CASon
VAR_038967	TTR	P02766	58	D	A	Amyloidosis type 1 (AMYL1)	176300	1dvt	B	38	CASon
VAR_038967	TTR	P02766	58	D	A	Amyloidosis type 1 (AMYL1)	176300	1dvz	A	38	CASon
VAR_038967	TTR	P02766	58	D	A	Amyloidosis type 1 (AMYL1)	176300	1dvz	B	38	CASon
VAR_038967	TTR	P02766	58	D	A	Amyloidosis type 1 (AMYL1)	176300	1dvq	A	38	CASon
VAR_038967	TTR	P02766	58	D	A	Amyloidosis type 1 (AMYL1)	176300	1dvq	B	38	CASon
VAR_038967	TTR	P02766	58	D	A	Amyloidosis type 1 (AMYL1)	176300	1e3f	A	38	CAson
VAR_038967	TTR	P02766	58	D	A	Amyloidosis type 1 (AMYL1)	176300	1e3f	B	38	CAson
VAR_038967	TTR	P02766	58	D	A	Amyloidosis type 1 (AMYL1)	176300	1e5a	A	38	CASon
VAR_038967	TTR	P02766	58	D	A	Amyloidosis type 1 (AMYL1)	176300	1e5a	B	38	CASon
VAR_038967	TTR	P02766	58	D	A	Amyloidosis type 1 (AMYL1)	176300	1e4h	A	38	CASoN
VAR_038967	TTR	P02766	58	D	A	Amyloidosis type 1 (AMYL1)	176300	1e4h	B	38	CAson
VAR_038967	TTR	P02766	58	D	A	Amyloidosis type 1 (AMYL1)	176300	1f41	A	38	CASoN
VAR_038967	TTR	P02766	58	D	A	Amyloidosis type 1 (AMYL1)	176300	1f41	B	38	CASoN
VAR_038967	TTR	P02766	58	D	A	Amyloidosis type 1 (AMYL1)	176300	1eta	1	38	PAson
VAR_038967	TTR	P02766	58	D	A	Amyloidosis type 1 (AMYL1)	176300	1eta	2	38	PASon
VAR_038967	TTR	P02766	58	D	A	Amyloidosis type 1 (AMYL1)	176300	1etb	1	38	CASoN
VAR_038967	TTR	P02766	58	D	A	Amyloidosis type 1 (AMYL1)	176300	1etb	2	38	CASon
VAR_038967	TTR	P02766	58	D	A	Amyloidosis type 1 (AMYL1)	176300	1f86	A	38	CASoN
VAR_038967	TTR	P02766	58	D	A	Amyloidosis type 1 (AMYL1)	176300	1f86	B	38	CASoN
VAR_038967	TTR	P02766	58	D	A	Amyloidosis type 1 (AMYL1)	176300	1fhn	A	38	CAsoN
VAR_038967	TTR	P02766	58	D	A	Amyloidosis type 1 (AMYL1)	176300	1fhn	B	38	CAson
VAR_038967	TTR	P02766	58	D	A	Amyloidosis type 1 (AMYL1)	176300	1g1o	A	38	CASon
VAR_038967	TTR	P02766	58	D	A	Amyloidosis type 1 (AMYL1)	176300	1g1o	B	38	CAson
VAR_038967	TTR	P02766	58	D	A	Amyloidosis type 1 (AMYL1)	176300	1g1o	C	38	CAson
VAR_038967	TTR	P02766	58	D	A	Amyloidosis type 1 (AMYL1)	176300	1g1o	D	38	PAson
VAR_038967	TTR	P02766	58	D	A	Amyloidosis type 1 (AMYL1)	176300	1gko	A	38	CAson
VAR_038967	TTR	P02766	58	D	A	Amyloidosis type 1 (AMYL1)	176300	1gko	B	38	CASoN
VAR_038967	TTR	P02766	58	D	A	Amyloidosis type 1 (AMYL1)	176300	1gko	C	38	CAsoN
VAR_038967	TTR	P02766	58	D	A	Amyloidosis type 1 (AMYL1)	176300	1gko	D	38	CASoN
VAR_038967	TTR	P02766	58	D	A	Amyloidosis type 1 (AMYL1)	176300	1ijn	A	38	CASoN
VAR_038967	TTR	P02766	58	D	A	Amyloidosis type 1 (AMYL1)	176300	1ijn	B	38	CASoN
VAR_038967	TTR	P02766	58	D	A	Amyloidosis type 1 (AMYL1)	176300	1iii	A	38	CASoN
VAR_038967	TTR	P02766	58	D	A	Amyloidosis type 1 (AMYL1)	176300	1iii	B	38	CASoN
VAR_038967	TTR	P02766	58	D	A	Amyloidosis type 1 (AMYL1)	176300	1ict	A	38	CASon
VAR_038967	TTR	P02766	58	D	A	Amyloidosis type 1 (AMYL1)	176300	1ict	B	38	CASon
VAR_038967	TTR	P02766	58	D	A	Amyloidosis type 1 (AMYL1)	176300	1ict	C	38	CAson
VAR_038967	TTR	P02766	58	D	A	Amyloidosis type 1 (AMYL1)	176300	1ict	D	38	CAson
VAR_038967	TTR	P02766	58	D	A	Amyloidosis type 1 (AMYL1)	176300	1ict	E	38	CASon
VAR_038967	TTR	P02766	58	D	A	Amyloidosis type 1 (AMYL1)	176300	1ict	F	38	CASon
VAR_038967	TTR	P02766	58	D	A	Amyloidosis type 1 (AMYL1)	176300	1ict	G	38	CAson
VAR_038967	TTR	P02766	58	D	A	Amyloidosis type 1 (AMYL1)	176300	1ict	H	38	CASoN
VAR_038967	TTR	P02766	58	D	A	Amyloidosis type 1 (AMYL1)	176300	1iik	A	38	CASon
VAR_038967	TTR	P02766	58	D	A	Amyloidosis type 1 (AMYL1)	176300	1iik	B	38	CASoN
VAR_038967	TTR	P02766	58	D	A	Amyloidosis type 1 (AMYL1)	176300	1qab	A	38	CAson
VAR_038967	TTR	P02766	58	D	A	Amyloidosis type 1 (AMYL1)	176300	1qab	B	38	CAsON
VAR_038967	TTR	P02766	58	D	A	Amyloidosis type 1 (AMYL1)	176300	1qab	C	38	CAson
VAR_038967	TTR	P02766	58	D	A	Amyloidosis type 1 (AMYL1)	176300	1qab	D	38	CAsoN
VAR_038967	TTR	P02766	58	D	A	Amyloidosis type 1 (AMYL1)	176300	1rlb	A	38	CASon
VAR_038967	TTR	P02766	58	D	A	Amyloidosis type 1 (AMYL1)	176300	1rlb	B	38	CASon
VAR_038967	TTR	P02766	58	D	A	Amyloidosis type 1 (AMYL1)	176300	1rlb	C	38	CASon
VAR_038967	TTR	P02766	58	D	A	Amyloidosis type 1 (AMYL1)	176300	1rlb	D	38	CAson
VAR_038967	TTR	P02766	58	D	A	Amyloidosis type 1 (AMYL1)	176300	1thc	A	38	CASon
VAR_038967	TTR	P02766	58	D	A	Amyloidosis type 1 (AMYL1)	176300	1thc	B	38	CAson
VAR_038967	TTR	P02766	58	D	A	Amyloidosis type 1 (AMYL1)	176300	1sok	A	38	CASoN
VAR_038967	TTR	P02766	58	D	A	Amyloidosis type 1 (AMYL1)	176300	1sok	B	38	CASoN
VAR_038967	TTR	P02766	58	D	A	Amyloidosis type 1 (AMYL1)	176300	1soq	A	38	CASon
VAR_038967	TTR	P02766	58	D	A	Amyloidosis type 1 (AMYL1)	176300	1soq	B	38	CASon
VAR_038967	TTR	P02766	58	D	A	Amyloidosis type 1 (AMYL1)	176300	1soq	C	38	CAson
VAR_038967	TTR	P02766	58	D	A	Amyloidosis type 1 (AMYL1)	176300	1soq	D	38	CASoN
VAR_038967	TTR	P02766	58	D	A	Amyloidosis type 1 (AMYL1)	176300	1tt6	A	38	CASoN
VAR_038967	TTR	P02766	58	D	A	Amyloidosis type 1 (AMYL1)	176300	1tt6	B	38	CAson
VAR_038967	TTR	P02766	58	D	A	Amyloidosis type 1 (AMYL1)	176300	1ttc	A	38	CASoN
VAR_038967	TTR	P02766	58	D	A	Amyloidosis type 1 (AMYL1)	176300	1ttc	B	38	CASon
VAR_038967	TTR	P02766	58	D	A	Amyloidosis type 1 (AMYL1)	176300	1tha	A	38	CAson
VAR_038967	TTR	P02766	58	D	A	Amyloidosis type 1 (AMYL1)	176300	1tha	B	38	CAson
VAR_038967	TTR	P02766	58	D	A	Amyloidosis type 1 (AMYL1)	176300	1ttr	A	38	CASoN
VAR_038967	TTR	P02766	58	D	A	Amyloidosis type 1 (AMYL1)	176300	1ttr	B	38	CASon
VAR_038967	TTR	P02766	58	D	A	Amyloidosis type 1 (AMYL1)	176300	1ttb	A	38	CASoN
VAR_038967	TTR	P02766	58	D	A	Amyloidosis type 1 (AMYL1)	176300	1ttb	B	38	CASon
VAR_038967	TTR	P02766	58	D	A	Amyloidosis type 1 (AMYL1)	176300	1tta	A	38	CASoN
VAR_038967	TTR	P02766	58	D	A	Amyloidosis type 1 (AMYL1)	176300	1tta	B	38	CASoN
VAR_038967	TTR	P02766	58	D	A	Amyloidosis type 1 (AMYL1)	176300	1tyr	A	38	CASon
VAR_038967	TTR	P02766	58	D	A	Amyloidosis type 1 (AMYL1)	176300	1tyr	B	38	CASon
VAR_038967	TTR	P02766	58	D	A	Amyloidosis type 1 (AMYL1)	176300	1u21	A	38	CASoN
VAR_038967	TTR	P02766	58	D	A	Amyloidosis type 1 (AMYL1)	176300	1u21	B	38	CASoN
VAR_038967	TTR	P02766	58	D	A	Amyloidosis type 1 (AMYL1)	176300	1tsh	A	38	CASoN
VAR_038967	TTR	P02766	58	D	A	Amyloidosis type 1 (AMYL1)	176300	1tsh	B	38	CASon
VAR_038967	TTR	P02766	58	D	A	Amyloidosis type 1 (AMYL1)	176300	1tz8	A	38	CAsoN
VAR_038967	TTR	P02766	58	D	A	Amyloidosis type 1 (AMYL1)	176300	1tz8	B	38	CAsoN
VAR_038967	TTR	P02766	58	D	A	Amyloidosis type 1 (AMYL1)	176300	1tz8	C	38	CAsoN
VAR_038967	TTR	P02766	58	D	A	Amyloidosis type 1 (AMYL1)	176300	1tz8	D	38	CAson
VAR_038967	TTR	P02766	58	D	A	Amyloidosis type 1 (AMYL1)	176300	1x7t	A	38	CAson
VAR_038967	TTR	P02766	58	D	A	Amyloidosis type 1 (AMYL1)	176300	1x7t	B	38	CAson
VAR_038967	TTR	P02766	58	D	A	Amyloidosis type 1 (AMYL1)	176300	1qwh	B	38	CASoN
VAR_038967	TTR	P02766	58	D	A	Amyloidosis type 1 (AMYL1)	176300	1z7j	A	38	CASoN
VAR_038967	TTR	P02766	58	D	A	Amyloidosis type 1 (AMYL1)	176300	1z7j	B	238	CASon
VAR_038967	TTR	P02766	58	D	A	Amyloidosis type 1 (AMYL1)	176300	1zcr	A	38	CASoN
VAR_038967	TTR	P02766	58	D	A	Amyloidosis type 1 (AMYL1)	176300	1zcr	B	38	CASoN
VAR_038967	TTR	P02766	58	D	A	Amyloidosis type 1 (AMYL1)	176300	2b14	A	38	CASoN
VAR_038967	TTR	P02766	58	D	A	Amyloidosis type 1 (AMYL1)	176300	2b14	B	38	CAson
VAR_038967	TTR	P02766	58	D	A	Amyloidosis type 1 (AMYL1)	176300	2b9a	A	38	CASoN
VAR_038967	TTR	P02766	58	D	A	Amyloidosis type 1 (AMYL1)	176300	2b9a	B	38	CAsoN
VAR_038967	TTR	P02766	58	D	A	Amyloidosis type 1 (AMYL1)	176300	2b77	A	38	CASoN
VAR_038967	TTR	P02766	58	D	A	Amyloidosis type 1 (AMYL1)	176300	2b77	B	38	CASon
VAR_038967	TTR	P02766	58	D	A	Amyloidosis type 1 (AMYL1)	176300	2b16	A	38	CASoN
VAR_038967	TTR	P02766	58	D	A	Amyloidosis type 1 (AMYL1)	176300	2b16	B	38	CASoN
VAR_038967	TTR	P02766	58	D	A	Amyloidosis type 1 (AMYL1)	176300	1tlm	A	38	CAson
VAR_038967	TTR	P02766	58	D	A	Amyloidosis type 1 (AMYL1)	176300	1tlm	B	38	CAson
VAR_038967	TTR	P02766	58	D	A	Amyloidosis type 1 (AMYL1)	176300	2fbr	A	38	CASoN
VAR_038967	TTR	P02766	58	D	A	Amyloidosis type 1 (AMYL1)	176300	2fbr	B	38	CAsoN
VAR_038967	TTR	P02766	58	D	A	Amyloidosis type 1 (AMYL1)	176300	2f8i	A	38	CASoN
VAR_038967	TTR	P02766	58	D	A	Amyloidosis type 1 (AMYL1)	176300	2f8i	B	38	CASoN
VAR_038967	TTR	P02766	58	D	A	Amyloidosis type 1 (AMYL1)	176300	2g3x	A	38	CASoN
VAR_038967	TTR	P02766	58	D	A	Amyloidosis type 1 (AMYL1)	176300	2g3x	B	38	CASoN
VAR_038967	TTR	P02766	58	D	A	Amyloidosis type 1 (AMYL1)	176300	2g9k	A	38	CASoN
VAR_038967	TTR	P02766	58	D	A	Amyloidosis type 1 (AMYL1)	176300	2g9k	B	38	CAson
VAR_038967	TTR	P02766	58	D	A	Amyloidosis type 1 (AMYL1)	176300	2g3z	A	38	CASoN
VAR_038967	TTR	P02766	58	D	A	Amyloidosis type 1 (AMYL1)	176300	2g3z	B	38	CASoN
VAR_038967	TTR	P02766	58	D	A	Amyloidosis type 1 (AMYL1)	176300	2gab	A	38	CAsoN
VAR_038967	TTR	P02766	58	D	A	Amyloidosis type 1 (AMYL1)	176300	2gab	B	38	CASon
VAR_038967	TTR	P02766	58	D	A	Amyloidosis type 1 (AMYL1)	176300	2f7i	A	38	CASoN
VAR_038967	TTR	P02766	58	D	A	Amyloidosis type 1 (AMYL1)	176300	2f7i	B	38	CASoN
VAR_038967	TTR	P02766	58	D	A	Amyloidosis type 1 (AMYL1)	176300	2flm	A	38	CAsoN
VAR_038967	TTR	P02766	58	D	A	Amyloidosis type 1 (AMYL1)	176300	2flm	B	38	CASoN
VAR_038967	TTR	P02766	58	D	A	Amyloidosis type 1 (AMYL1)	176300	2g4g	A	38	CASoN
VAR_038967	TTR	P02766	58	D	A	Amyloidosis type 1 (AMYL1)	176300	2g4g	B	38	CASoN
VAR_038967	TTR	P02766	58	D	A	Amyloidosis type 1 (AMYL1)	176300	2g4e	A	38	CASoN
VAR_038967	TTR	P02766	58	D	A	Amyloidosis type 1 (AMYL1)	176300	2g4e	B	38	CASoN
VAR_038967	TTR	P02766	58	D	A	Amyloidosis type 1 (AMYL1)	176300	2g5u	A	38	CASoN
VAR_038967	TTR	P02766	58	D	A	Amyloidosis type 1 (AMYL1)	176300	2g5u	B	38	CAson
VAR_038967	TTR	P02766	58	D	A	Amyloidosis type 1 (AMYL1)	176300	2h4e	A	38	CASoN
VAR_038967	TTR	P02766	58	D	A	Amyloidosis type 1 (AMYL1)	176300	2h4e	B	38	CASoN
VAR_038967	TTR	P02766	58	D	A	Amyloidosis type 1 (AMYL1)	176300	1x7s	A	38	CASoN
VAR_038967	TTR	P02766	58	D	A	Amyloidosis type 1 (AMYL1)	176300	1x7s	B	38	CAson
VAR_038967	TTR	P02766	58	D	A	Amyloidosis type 1 (AMYL1)	176300	1y1d	A	38	CASoN
VAR_038967	TTR	P02766	58	D	A	Amyloidosis type 1 (AMYL1)	176300	1y1d	B	1038	CAson
VAR_038967	TTR	P02766	58	D	A	Amyloidosis type 1 (AMYL1)	176300	1zd6	A	38	CASoN
VAR_038967	TTR	P02766	58	D	A	Amyloidosis type 1 (AMYL1)	176300	1zd6	B	38	CASoN
VAR_038967	TTR	P02766	58	D	A	Amyloidosis type 1 (AMYL1)	176300	2qgc	A	38	CASoN
VAR_038967	TTR	P02766	58	D	A	Amyloidosis type 1 (AMYL1)	176300	2qgc	B	38	CASoN
VAR_038967	TTR	P02766	58	D	A	Amyloidosis type 1 (AMYL1)	176300	2rox	A	38	CAson
VAR_038967	TTR	P02766	58	D	A	Amyloidosis type 1 (AMYL1)	176300	2rox	B	38	CAson
VAR_038967	TTR	P02766	58	D	A	Amyloidosis type 1 (AMYL1)	176300	2noy	A	38	CASoN
VAR_038967	TTR	P02766	58	D	A	Amyloidosis type 1 (AMYL1)	176300	2noy	B	38	CASoN
VAR_038967	TTR	P02766	58	D	A	Amyloidosis type 1 (AMYL1)	176300	2qel	A	38	CASon
VAR_038967	TTR	P02766	58	D	A	Amyloidosis type 1 (AMYL1)	176300	2qel	B	38	CAson
VAR_038967	TTR	P02766	58	D	A	Amyloidosis type 1 (AMYL1)	176300	2qel	C	38	CAson
VAR_038967	TTR	P02766	58	D	A	Amyloidosis type 1 (AMYL1)	176300	2qel	D	38	PAson
VAR_038967	TTR	P02766	58	D	A	Amyloidosis type 1 (AMYL1)	176300	2qgb	A	38	CASoN
VAR_038967	TTR	P02766	58	D	A	Amyloidosis type 1 (AMYL1)	176300	2qgb	B	38	CASoN
VAR_038967	TTR	P02766	58	D	A	Amyloidosis type 1 (AMYL1)	176300	2roy	A	38	CASoN
VAR_038967	TTR	P02766	58	D	A	Amyloidosis type 1 (AMYL1)	176300	2roy	B	38	CAson
VAR_038967	TTR	P02766	58	D	A	Amyloidosis type 1 (AMYL1)	176300	2trh	A	38	CASon
VAR_038967	TTR	P02766	58	D	A	Amyloidosis type 1 (AMYL1)	176300	2trh	B	38	CASoN
VAR_038967	TTR	P02766	58	D	A	Amyloidosis type 1 (AMYL1)	176300	2try	A	38	CASoN
VAR_038967	TTR	P02766	58	D	A	Amyloidosis type 1 (AMYL1)	176300	2try	B	38	CASon
VAR_038967	TTR	P02766	58	D	A	Amyloidosis type 1 (AMYL1)	176300	2b15	A	38	CAson
VAR_038967	TTR	P02766	58	D	A	Amyloidosis type 1 (AMYL1)	176300	2b15	B	38	CASoN
VAR_038967	TTR	P02766	58	D	A	Amyloidosis type 1 (AMYL1)	176300	2pab	A	38	CAson
VAR_038967	TTR	P02766	58	D	A	Amyloidosis type 1 (AMYL1)	176300	2pab	B	38	CAson
VAR_038967	TTR	P02766	58	D	A	Amyloidosis type 1 (AMYL1)	176300	3d2t	A	38	CASoN
VAR_038967	TTR	P02766	58	D	A	Amyloidosis type 1 (AMYL1)	176300	3d2t	B	38	CAsoN
VAR_038967	TTR	P02766	58	D	A	Amyloidosis type 1 (AMYL1)	176300	2qge	A	38	CASoN
VAR_038967	TTR	P02766	58	D	A	Amyloidosis type 1 (AMYL1)	176300	2qge	B	38	CASoN
VAR_038967	TTR	P02766	58	D	A	Amyloidosis type 1 (AMYL1)	176300	3dgd	A	38	CASoN
VAR_038967	TTR	P02766	58	D	A	Amyloidosis type 1 (AMYL1)	176300	3dgd	B	38	CASoN
VAR_038967	TTR	P02766	58	D	A	Amyloidosis type 1 (AMYL1)	176300	3dgd	C	38	CASoN
VAR_038967	TTR	P02766	58	D	A	Amyloidosis type 1 (AMYL1)	176300	3dgd	D	38	CASoN
VAR_038967	TTR	P02766	58	D	A	Amyloidosis type 1 (AMYL1)	176300	3did	A	38	CASoN
VAR_038967	TTR	P02766	58	D	A	Amyloidosis type 1 (AMYL1)	176300	3did	B	38	CASoN
VAR_038967	TTR	P02766	58	D	A	Amyloidosis type 1 (AMYL1)	176300	3did	C	38	CASoN
VAR_038967	TTR	P02766	58	D	A	Amyloidosis type 1 (AMYL1)	176300	3did	D	38	CASoN
VAR_038967	TTR	P02766	58	D	A	Amyloidosis type 1 (AMYL1)	176300	5ttr	A	38	CASON
VAR_038967	TTR	P02766	58	D	A	Amyloidosis type 1 (AMYL1)	176300	5ttr	B	38	CAson
VAR_038967	TTR	P02766	58	D	A	Amyloidosis type 1 (AMYL1)	176300	5ttr	C	38	CAson
VAR_038967	TTR	P02766	58	D	A	Amyloidosis type 1 (AMYL1)	176300	5ttr	D	38	CASon
VAR_038967	TTR	P02766	58	D	A	Amyloidosis type 1 (AMYL1)	176300	5ttr	E	38	CASon
VAR_038967	TTR	P02766	58	D	A	Amyloidosis type 1 (AMYL1)	176300	5ttr	F	38	CAson
VAR_038967	TTR	P02766	58	D	A	Amyloidosis type 1 (AMYL1)	176300	5ttr	G	38	CASon
VAR_038967	TTR	P02766	58	D	A	Amyloidosis type 1 (AMYL1)	176300	5ttr	H	38	CAson
VAR_038967	TTR	P02766	58	D	A	Amyloidosis type 1 (AMYL1)	176300	3b56	A	38	CAson
VAR_038967	TTR	P02766	58	D	A	Amyloidosis type 1 (AMYL1)	176300	3b56	B	38	CASoN
VAR_038967	TTR	P02766	58	D	A	Amyloidosis type 1 (AMYL1)	176300	3cyk	A	38	CASoN
VAR_038967	TTR	P02766	58	D	A	Amyloidosis type 1 (AMYL1)	176300	3cyk	B	38	CASoN
VAR_038967	TTR	P02766	58	D	A	Amyloidosis type 1 (AMYL1)	176300	3cyk	C	38	CASoN
VAR_038967	TTR	P02766	58	D	A	Amyloidosis type 1 (AMYL1)	176300	3cyk	D	38	CASoN
VAR_038967	TTR	P02766	58	D	A	Amyloidosis type 1 (AMYL1)	176300	2qgd	A	38	CASoN
VAR_038967	TTR	P02766	58	D	A	Amyloidosis type 1 (AMYL1)	176300	2qgd	B	38	CASoN
VAR_009819	AR	P10275	772	E	A	Androgen insensitivity syndrome partial (PAIS)	312300	1e3g	A	772	HASon
VAR_009819	AR	P10275	772	E	A	Androgen insensitivity syndrome partial (PAIS)	312300	1gs4	A	772	HASon
VAR_009819	AR	P10275	772	E	A	Androgen insensitivity syndrome partial (PAIS)	312300	1t63	A	772	HASon
VAR_009819	AR	P10275	772	E	A	Androgen insensitivity syndrome partial (PAIS)	312300	1xq3	A	772	HASon
VAR_009819	AR	P10275	772	E	A	Androgen insensitivity syndrome partial (PAIS)	312300	1xj7	A	772	HASon
VAR_009819	AR	P10275	772	E	A	Androgen insensitivity syndrome partial (PAIS)	312300	1xow	A	772	HASon
VAR_009819	AR	P10275	772	E	A	Androgen insensitivity syndrome partial (PAIS)	312300	2amb	A	772	HASon
VAR_009819	AR	P10275	772	E	A	Androgen insensitivity syndrome partial (PAIS)	312300	2ax8	A	772	HASon
VAR_009819	AR	P10275	772	E	A	Androgen insensitivity syndrome partial (PAIS)	312300	2ama	A	772	HASon
VAR_009819	AR	P10275	772	E	A	Androgen insensitivity syndrome partial (PAIS)	312300	2ao6	A	772	HASon
VAR_009819	AR	P10275	772	E	A	Androgen insensitivity syndrome partial (PAIS)	312300	2ax7	A	772	HASon
VAR_009819	AR	P10275	772	E	A	Androgen insensitivity syndrome partial (PAIS)	312300	2am9	A	772	HASon
VAR_009819	AR	P10275	772	E	A	Androgen insensitivity syndrome partial (PAIS)	312300	2ax6	A	772	HASon
VAR_009819	AR	P10275	772	E	A	Androgen insensitivity syndrome partial (PAIS)	312300	2axa	A	772	HASon
VAR_009819	AR	P10275	772	E	A	Androgen insensitivity syndrome partial (PAIS)	312300	1t5z	A	772	HASon
VAR_009819	AR	P10275	772	E	A	Androgen insensitivity syndrome partial (PAIS)	312300	1t65	A	772	HASon
VAR_009819	AR	P10275	772	E	A	Androgen insensitivity syndrome partial (PAIS)	312300	2pit	A	772	HASon
VAR_009819	AR	P10275	772	E	A	Androgen insensitivity syndrome partial (PAIS)	312300	2q7k	A	772	HASon
VAR_009819	AR	P10275	772	E	A	Androgen insensitivity syndrome partial (PAIS)	312300	2piq	A	772	HASon
VAR_009819	AR	P10275	772	E	A	Androgen insensitivity syndrome partial (PAIS)	312300	2piw	A	772	HASon
VAR_009819	AR	P10275	772	E	A	Androgen insensitivity syndrome partial (PAIS)	312300	2pip	L	772	HASon
VAR_009819	AR	P10275	772	E	A	Androgen insensitivity syndrome partial (PAIS)	312300	2piv	A	772	HASon
VAR_009819	AR	P10275	772	E	A	Androgen insensitivity syndrome partial (PAIS)	312300	2pnu	A	772	HASon
VAR_009819	AR	P10275	772	E	A	Androgen insensitivity syndrome partial (PAIS)	312300	1z95	A	772	HASon
VAR_009819	AR	P10275	772	E	A	Androgen insensitivity syndrome partial (PAIS)	312300	2pio	A	772	HASon
VAR_009819	AR	P10275	772	E	A	Androgen insensitivity syndrome partial (PAIS)	312300	2piu	A	772	HASon
VAR_009819	AR	P10275	772	E	A	Androgen insensitivity syndrome partial (PAIS)	312300	2pkl	A	772	HASon
VAR_009819	AR	P10275	772	E	A	Androgen insensitivity syndrome partial (PAIS)	312300	2q7l	A	772	HASon
VAR_009819	AR	P10275	772	E	A	Androgen insensitivity syndrome partial (PAIS)	312300	2ax9	A	772	HASon
VAR_009819	AR	P10275	772	E	A	Androgen insensitivity syndrome partial (PAIS)	312300	2oz7	A	772	HASon
VAR_009819	AR	P10275	772	E	A	Androgen insensitivity syndrome partial (PAIS)	312300	2z4j	A	772	HASon
VAR_009819	AR	P10275	772	E	A	Androgen insensitivity syndrome partial (PAIS)	312300	2q7j	A	772	HASon
VAR_009819	AR	P10275	772	E	A	Androgen insensitivity syndrome partial (PAIS)	312300	2hvc	A	772	HASon
VAR_009819	AR	P10275	772	E	A	Androgen insensitivity syndrome partial (PAIS)	312300	2pir	A	772	HASon
VAR_009819	AR	P10275	772	E	A	Androgen insensitivity syndrome partial (PAIS)	312300	2pix	A	772	HASon
VAR_009819	AR	P10275	772	E	A	Androgen insensitivity syndrome partial (PAIS)	312300	2q7i	A	772	HASon
VAR_004999	ASPA	P45381	285	E	A	Canavan disease (CAND)	271900	2i3c	A	285	CaSoN
VAR_004999	ASPA	P45381	285	E	A	Canavan disease (CAND)	271900	2i3c	B	285	CASoN
VAR_004999	ASPA	P45381	285	E	A	Canavan disease (CAND)	271900	2o4h	A	285	CaSoN
VAR_004999	ASPA	P45381	285	E	A	Canavan disease (CAND)	271900	2o4h	B	285	CaSoN
VAR_004999	ASPA	P45381	285	E	A	Canavan disease (CAND)	271900	2q51	A	285	CaSoN
VAR_004999	ASPA	P45381	285	E	A	Canavan disease (CAND)	271900	2q51	B	285	CASoN
VAR_004999	ASPA	P45381	285	E	A	Canavan disease (CAND)	271900	2o53	A	285	CaSoN
VAR_004999	ASPA	P45381	285	E	A	Canavan disease (CAND)	271900	2o53	B	285	CASoN
VAR_000756	ATP7B	P35670	1064	E	A	Wilson disease (WD)	277900	2arf	A	1064	HAson
VAR_025884	CFH	P08603	1198	E	A	Hemolytic-uremic syndrome (HUS)	235400	2bzm	A	1198	EAson
VAR_025884	CFH	P08603	1198	E	A	Hemolytic-uremic syndrome (HUS)	235400	2g7i	A	1198	EASon
VAR_034956	CRYGD	P07320	107	E	A	Autosomal dominant non-nuclear polymorphic congenital cataract (PCC)	601286	1h4a	X	107	CAson
VAR_034956	CRYGD	P07320	107	E	A	Autosomal dominant non-nuclear polymorphic congenital cataract (PCC)	601286	1hk0	X	107	CAson
VAR_034956	CRYGD	P07320	107	E	A	Autosomal dominant non-nuclear polymorphic congenital cataract (PCC)	601286	2g98	A	106	CAson
VAR_034956	CRYGD	P07320	107	E	A	Autosomal dominant non-nuclear polymorphic congenital cataract (PCC)	601286	2g98	B	106	CAson
VAR_006532	F9	P00740	53	E	A	Recessive X-linked hemophilia B (HEMB)	306900	1cfh	A	7	CAson
VAR_006532	F9	P00740	53	E	A	Recessive X-linked hemophilia B (HEMB)	306900	1cfi	A	7	CAson
VAR_006532	F9	P00740	53	E	A	Recessive X-linked hemophilia B (HEMB)	306900	1nl0	G	7	CAson
VAR_006614	F9	P00740	433	E	A	Recessive X-linked hemophilia B (HEMB)	306900	1rfn	A	217	CASon
VAR_009271	GLUD1	P00367	349	E	A	Hyperinsulinism-hyperammonemia syndrome (HHS)	606762	1l1f	A	296	HAson
VAR_009271	GLUD1	P00367	349	E	A	Hyperinsulinism-hyperammonemia syndrome (HHS)	606762	1l1f	B	296	HAson
VAR_009271	GLUD1	P00367	349	E	A	Hyperinsulinism-hyperammonemia syndrome (HHS)	606762	1l1f	C	296	HAson
VAR_009271	GLUD1	P00367	349	E	A	Hyperinsulinism-hyperammonemia syndrome (HHS)	606762	1l1f	D	296	HAson
VAR_009271	GLUD1	P00367	349	E	A	Hyperinsulinism-hyperammonemia syndrome (HHS)	606762	1l1f	E	296	HAson
VAR_009271	GLUD1	P00367	349	E	A	Hyperinsulinism-hyperammonemia syndrome (HHS)	606762	1l1f	F	296	HAson
VAR_009271	GLUD1	P00367	349	E	A	Hyperinsulinism-hyperammonemia syndrome (HHS)	606762	1nr1	A	296	HAson
VAR_009271	GLUD1	P00367	349	E	A	Hyperinsulinism-hyperammonemia syndrome (HHS)	606762	1nr1	B	296	HASon
VAR_009271	GLUD1	P00367	349	E	A	Hyperinsulinism-hyperammonemia syndrome (HHS)	606762	1nr1	C	296	HAson
VAR_009271	GLUD1	P00367	349	E	A	Hyperinsulinism-hyperammonemia syndrome (HHS)	606762	1nr1	D	296	HASon
VAR_009271	GLUD1	P00367	349	E	A	Hyperinsulinism-hyperammonemia syndrome (HHS)	606762	1nr1	E	296	HAson
VAR_009271	GLUD1	P00367	349	E	A	Hyperinsulinism-hyperammonemia syndrome (HHS)	606762	1nr1	F	296	HAson
VAR_005272	HGD	Q93099	42	E	A	Alkaptonuria (AKU)	203500	1eyb	A	42	EASoN
VAR_005272	HGD	Q93099	42	E	A	Alkaptonuria (AKU)	203500	1ey2	A	42	EASoN
VAR_031245	MAT1A	Q00266	344	E	A	Hypermethioninemia	250850	2obv	A	344	HAsoN
VAR_011571	PAH	P00439	205	E	A	Phenylketonuria (PKU)	261600	1dmw	A	205	HASon
VAR_011571	PAH	P00439	205	E	A	Phenylketonuria (PKU)	261600	1j8t	A	205	HASon
VAR_011571	PAH	P00439	205	E	A	Phenylketonuria (PKU)	261600	1j8u	A	205	HASon
VAR_011571	PAH	P00439	205	E	A	Phenylketonuria (PKU)	261600	1kw0	A	205	HASon
VAR_011571	PAH	P00439	205	E	A	Phenylketonuria (PKU)	261600	1lrm	A	205	HASon
VAR_011571	PAH	P00439	205	E	A	Phenylketonuria (PKU)	261600	1mmk	A	205	HASon
VAR_011571	PAH	P00439	205	E	A	Phenylketonuria (PKU)	261600	1pah	A	205	HASon
VAR_011571	PAH	P00439	205	E	A	Phenylketonuria (PKU)	261600	1mmt	A	205	HASon
VAR_011571	PAH	P00439	205	E	A	Phenylketonuria (PKU)	261600	1tdw	A	205	HAson
VAR_011571	PAH	P00439	205	E	A	Phenylketonuria (PKU)	261600	1tg2	A	205	HASon
VAR_011571	PAH	P00439	205	E	A	Phenylketonuria (PKU)	261600	2pah	A	205	HASon
VAR_011571	PAH	P00439	205	E	A	Phenylketonuria (PKU)	261600	2pah	B	205	HASon
VAR_011571	PAH	P00439	205	E	A	Phenylketonuria (PKU)	261600	5pah	A	205	HASon
VAR_011571	PAH	P00439	205	E	A	Phenylketonuria (PKU)	261600	3pah	A	205	HAson
VAR_011571	PAH	P00439	205	E	A	Phenylketonuria (PKU)	261600	6pah	A	205	HASon
VAR_011571	PAH	P00439	205	E	A	Phenylketonuria (PKU)	261600	4pah	A	205	HAson
VAR_006081	PGK1	P00558	252	E	A	Chronic hemolytic anemia	300653	2zgv	A	251	CAsOn
VAR_006081	PGK1	P00558	252	E	A	Chronic hemolytic anemia	300653	3c39	A	251	CAson
VAR_006081	PGK1	P00558	252	E	A	Chronic hemolytic anemia	300653	3c39	B	251	CAson
VAR_006081	PGK1	P00558	252	E	A	Chronic hemolytic anemia	300653	3c3a	A	251	CAson
VAR_006081	PGK1	P00558	252	E	A	Chronic hemolytic anemia	300653	3c3a	B	251	CAsOn
VAR_006081	PGK1	P00558	252	E	A	Chronic hemolytic anemia	300653	3c3b	A	251	CAson
VAR_006081	PGK1	P00558	252	E	A	Chronic hemolytic anemia	300653	3c3b	B	251	CAson
VAR_006081	PGK1	P00558	252	E	A	Chronic hemolytic anemia	300653	3c3c	A	251	CAson
VAR_006081	PGK1	P00558	252	E	A	Chronic hemolytic anemia	300653	3c3c	B	251	CAson
VAR_011465	PKLR	P30613	427	E	A	Chronic nonspherocytic hemolytic anemia (CNSHA)	266200	2vgi	A	427	HAson
VAR_011465	PKLR	P30613	427	E	A	Chronic nonspherocytic hemolytic anemia (CNSHA)	266200	2vgi	B	427	HAson
VAR_011465	PKLR	P30613	427	E	A	Chronic nonspherocytic hemolytic anemia (CNSHA)	266200	2vgi	C	427	HAson
VAR_011465	PKLR	P30613	427	E	A	Chronic nonspherocytic hemolytic anemia (CNSHA)	266200	2vgi	D	427	HAson
VAR_011465	PKLR	P30613	427	E	A	Chronic nonspherocytic hemolytic anemia (CNSHA)	266200	2vgf	A	427	HAson
VAR_011465	PKLR	P30613	427	E	A	Chronic nonspherocytic hemolytic anemia (CNSHA)	266200	2vgf	B	427	HAson
VAR_011465	PKLR	P30613	427	E	A	Chronic nonspherocytic hemolytic anemia (CNSHA)	266200	2vgf	C	427	HAson
VAR_011465	PKLR	P30613	427	E	A	Chronic nonspherocytic hemolytic anemia (CNSHA)	266200	2vgf	D	427	HAson
VAR_011465	PKLR	P30613	427	E	A	Chronic nonspherocytic hemolytic anemia (CNSHA)	266200	2vgb	A	427	HAson
VAR_011465	PKLR	P30613	427	E	A	Chronic nonspherocytic hemolytic anemia (CNSHA)	266200	2vgb	B	427	HAson
VAR_011465	PKLR	P30613	427	E	A	Chronic nonspherocytic hemolytic anemia (CNSHA)	266200	2vgb	C	427	HAson
VAR_011465	PKLR	P30613	427	E	A	Chronic nonspherocytic hemolytic anemia (CNSHA)	266200	2vgb	D	427	HAson
VAR_011465	PKLR	P30613	427	E	A	Chronic nonspherocytic hemolytic anemia (CNSHA)	266200	2vgg	A	427	HAson
VAR_011465	PKLR	P30613	427	E	A	Chronic nonspherocytic hemolytic anemia (CNSHA)	266200	2vgg	B	427	HAson
VAR_011465	PKLR	P30613	427	E	A	Chronic nonspherocytic hemolytic anemia (CNSHA)	266200	2vgg	C	427	HAson
VAR_011465	PKLR	P30613	427	E	A	Chronic nonspherocytic hemolytic anemia (CNSHA)	266200	2vgg	D	427	HAson
VAR_022480	PMM2	O15305	93	E	A	Congenital disorder of glycosylation type 1A (CDG1A)	212065	2amy	A	93	HAson
VAR_022480	PMM2	O15305	93	E	A	Congenital disorder of glycosylation type 1A (CDG1A)	212065	2q4r	A	93	HAson
VAR_022498	PMM2	O15305	197	E	A	Congenital disorder of glycosylation type 1A (CDG1A)	212065	2amy	A	197	CASon
VAR_022498	PMM2	O15305	197	E	A	Congenital disorder of glycosylation type 1A (CDG1A)	212065	2q4r	A	197	CASon
VAR_006645	PROC	P04070	62	E	A	Protein C deficiency autosomal dominant (ADPROCD)	176860	1lqv	C	20	CAson
VAR_006645	PROC	P04070	62	E	A	Protein C deficiency autosomal dominant (ADPROCD)	176860	1lqv	D	20	CAson
VAR_006026	TP53	P04637	286	E	A	Li-Fraumeni syndrome (LFS)	151623	1gzh	A	286	HASon
VAR_006026	TP53	P04637	286	E	A	Li-Fraumeni syndrome (LFS)	151623	1gzh	C	286	HASon
VAR_006026	TP53	P04637	286	E	A	Li-Fraumeni syndrome (LFS)	151623	1kzy	A	286	HASon
VAR_006026	TP53	P04637	286	E	A	Li-Fraumeni syndrome (LFS)	151623	1kzy	B	286	HASon
VAR_006026	TP53	P04637	286	E	A	Li-Fraumeni syndrome (LFS)	151623	1tsr	A	286	HASon
VAR_006026	TP53	P04637	286	E	A	Li-Fraumeni syndrome (LFS)	151623	1tsr	B	286	HASon
VAR_006026	TP53	P04637	286	E	A	Li-Fraumeni syndrome (LFS)	151623	1tsr	C	286	CASon
VAR_006026	TP53	P04637	286	E	A	Li-Fraumeni syndrome (LFS)	151623	1tup	A	286	HASon
VAR_006026	TP53	P04637	286	E	A	Li-Fraumeni syndrome (LFS)	151623	1tup	B	286	HASon
VAR_006026	TP53	P04637	286	E	A	Li-Fraumeni syndrome (LFS)	151623	1tup	C	286	CASon
VAR_006026	TP53	P04637	286	E	A	Li-Fraumeni syndrome (LFS)	151623	1uol	A	286	HASon
VAR_006026	TP53	P04637	286	E	A	Li-Fraumeni syndrome (LFS)	151623	1uol	B	286	HASon
VAR_006026	TP53	P04637	286	E	A	Li-Fraumeni syndrome (LFS)	151623	2ahi	A	286	HASon
VAR_006026	TP53	P04637	286	E	A	Li-Fraumeni syndrome (LFS)	151623	2ahi	B	286	HASon
VAR_006026	TP53	P04637	286	E	A	Li-Fraumeni syndrome (LFS)	151623	2ahi	C	286	HASon
VAR_006026	TP53	P04637	286	E	A	Li-Fraumeni syndrome (LFS)	151623	2ahi	D	286	HASon
VAR_006026	TP53	P04637	286	E	A	Li-Fraumeni syndrome (LFS)	151623	2ac0	A	286	HASon
VAR_006026	TP53	P04637	286	E	A	Li-Fraumeni syndrome (LFS)	151623	2ac0	B	286	HASon
VAR_006026	TP53	P04637	286	E	A	Li-Fraumeni syndrome (LFS)	151623	2ac0	C	286	HASon
VAR_006026	TP53	P04637	286	E	A	Li-Fraumeni syndrome (LFS)	151623	2ac0	D	286	HASon
VAR_006026	TP53	P04637	286	E	A	Li-Fraumeni syndrome (LFS)	151623	2ata	A	286	HASon
VAR_006026	TP53	P04637	286	E	A	Li-Fraumeni syndrome (LFS)	151623	2ata	B	286	HASon
VAR_006026	TP53	P04637	286	E	A	Li-Fraumeni syndrome (LFS)	151623	2ata	C	286	HASon
VAR_006026	TP53	P04637	286	E	A	Li-Fraumeni syndrome (LFS)	151623	2ata	D	286	HASon
VAR_006026	TP53	P04637	286	E	A	Li-Fraumeni syndrome (LFS)	151623	2bio	A	286	HASon
VAR_006026	TP53	P04637	286	E	A	Li-Fraumeni syndrome (LFS)	151623	2biq	A	286	HASon
VAR_006026	TP53	P04637	286	E	A	Li-Fraumeni syndrome (LFS)	151623	2bip	A	286	HASon
VAR_006026	TP53	P04637	286	E	A	Li-Fraumeni syndrome (LFS)	151623	2bin	A	286	HASon
VAR_006026	TP53	P04637	286	E	A	Li-Fraumeni syndrome (LFS)	151623	2j1x	A	286	HASon
VAR_006026	TP53	P04637	286	E	A	Li-Fraumeni syndrome (LFS)	151623	2j1x	B	286	HASon
VAR_006026	TP53	P04637	286	E	A	Li-Fraumeni syndrome (LFS)	151623	2j20	A	286	HASon
VAR_006026	TP53	P04637	286	E	A	Li-Fraumeni syndrome (LFS)	151623	2j20	B	286	HASon
VAR_006026	TP53	P04637	286	E	A	Li-Fraumeni syndrome (LFS)	151623	2j1w	A	286	HASon
VAR_006026	TP53	P04637	286	E	A	Li-Fraumeni syndrome (LFS)	151623	2j1w	B	286	HASon
VAR_006026	TP53	P04637	286	E	A	Li-Fraumeni syndrome (LFS)	151623	2j21	A	286	HASon
VAR_006026	TP53	P04637	286	E	A	Li-Fraumeni syndrome (LFS)	151623	2j21	B	286	HASon
VAR_006026	TP53	P04637	286	E	A	Li-Fraumeni syndrome (LFS)	151623	2j1z	A	286	HASon
VAR_006026	TP53	P04637	286	E	A	Li-Fraumeni syndrome (LFS)	151623	2j1z	B	286	HASon
VAR_006026	TP53	P04637	286	E	A	Li-Fraumeni syndrome (LFS)	151623	1ycs	A	286	HASon
VAR_006026	TP53	P04637	286	E	A	Li-Fraumeni syndrome (LFS)	151623	2ocj	A	286	HASon
VAR_006026	TP53	P04637	286	E	A	Li-Fraumeni syndrome (LFS)	151623	2ocj	B	286	HASon
VAR_006026	TP53	P04637	286	E	A	Li-Fraumeni syndrome (LFS)	151623	2ocj	C	286	HASon
VAR_006026	TP53	P04637	286	E	A	Li-Fraumeni syndrome (LFS)	151623	2ocj	D	286	HASon
VAR_006026	TP53	P04637	286	E	A	Li-Fraumeni syndrome (LFS)	151623	2ady	A	286	HASon
VAR_006026	TP53	P04637	286	E	A	Li-Fraumeni syndrome (LFS)	151623	2ady	B	286	HASon
VAR_006026	TP53	P04637	286	E	A	Li-Fraumeni syndrome (LFS)	151623	2vuk	A	286	HASon
VAR_006026	TP53	P04637	286	E	A	Li-Fraumeni syndrome (LFS)	151623	2vuk	B	286	HASon
VAR_006026	TP53	P04637	286	E	A	Li-Fraumeni syndrome (LFS)	151623	2pcx	A	286	HASon
VAR_006026	TP53	P04637	286	E	A	Li-Fraumeni syndrome (LFS)	151623	2bim	A	286	HASon
VAR_006026	TP53	P04637	286	E	A	Li-Fraumeni syndrome (LFS)	151623	2bim	B	286	HASon
VAR_006026	TP53	P04637	286	E	A	Li-Fraumeni syndrome (LFS)	151623	2j1y	A	286	HASon
VAR_006026	TP53	P04637	286	E	A	Li-Fraumeni syndrome (LFS)	151623	2j1y	B	286	HASon
VAR_006026	TP53	P04637	286	E	A	Li-Fraumeni syndrome (LFS)	151623	2j1y	C	286	HASon
VAR_006026	TP53	P04637	286	E	A	Li-Fraumeni syndrome (LFS)	151623	2j1y	D	286	HASon
VAR_007646	TYMP	P19971	289	E	A	Mitochondrial neurogastrointestinal encephalomyopathy (MNGIE)	603041	1uou	A	289	HaSoN
VAR_007646	TYMP	P19971	289	E	A	Mitochondrial neurogastrointestinal encephalomyopathy (MNGIE)	603041	2j0f	A	289	HaSoN
VAR_007646	TYMP	P19971	289	E	A	Mitochondrial neurogastrointestinal encephalomyopathy (MNGIE)	603041	2j0f	B	289	HaSoN
VAR_007646	TYMP	P19971	289	E	A	Mitochondrial neurogastrointestinal encephalomyopathy (MNGIE)	603041	2j0f	C	289	HaSoN
VAR_007646	TYMP	P19971	289	E	A	Mitochondrial neurogastrointestinal encephalomyopathy (MNGIE)	603041	2j0f	D	289	HaSoN
VAR_007499	ACAT1	P24752	152	G	A	3-ketothiolase deficiency (3KTD)	203750	2f2s	A	152	Eason
VAR_007499	ACAT1	P24752	152	G	A	3-ketothiolase deficiency (3KTD)	203750	2f2s	B	152	Eason
VAR_007499	ACAT1	P24752	152	G	A	3-ketothiolase deficiency (3KTD)	203750	2f2s	C	152	Eason
VAR_007499	ACAT1	P24752	152	G	A	3-ketothiolase deficiency (3KTD)	203750	2f2s	D	152	Eason
VAR_007499	ACAT1	P24752	152	G	A	3-ketothiolase deficiency (3KTD)	203750	2ib8	A	152	Eason
VAR_007499	ACAT1	P24752	152	G	A	3-ketothiolase deficiency (3KTD)	203750	2ib8	B	152	Eason
VAR_007499	ACAT1	P24752	152	G	A	3-ketothiolase deficiency (3KTD)	203750	2ib8	C	152	Eason
VAR_007499	ACAT1	P24752	152	G	A	3-ketothiolase deficiency (3KTD)	203750	2ib8	D	152	Eason
VAR_007499	ACAT1	P24752	152	G	A	3-ketothiolase deficiency (3KTD)	203750	2ibw	A	152	Eason
VAR_007499	ACAT1	P24752	152	G	A	3-ketothiolase deficiency (3KTD)	203750	2ibw	B	152	Eason
VAR_007499	ACAT1	P24752	152	G	A	3-ketothiolase deficiency (3KTD)	203750	2ibw	C	152	Eason
VAR_007499	ACAT1	P24752	152	G	A	3-ketothiolase deficiency (3KTD)	203750	2ibw	D	152	Eason
VAR_007499	ACAT1	P24752	152	G	A	3-ketothiolase deficiency (3KTD)	203750	2ib7	A	152	Eason
VAR_007499	ACAT1	P24752	152	G	A	3-ketothiolase deficiency (3KTD)	203750	2ib7	B	152	Eason
VAR_007499	ACAT1	P24752	152	G	A	3-ketothiolase deficiency (3KTD)	203750	2ib7	C	152	Eason
VAR_007499	ACAT1	P24752	152	G	A	3-ketothiolase deficiency (3KTD)	203750	2ib7	D	152	Eason
VAR_007499	ACAT1	P24752	152	G	A	3-ketothiolase deficiency (3KTD)	203750	2ibu	A	152	Eason
VAR_007499	ACAT1	P24752	152	G	A	3-ketothiolase deficiency (3KTD)	203750	2ibu	B	152	Eason
VAR_007499	ACAT1	P24752	152	G	A	3-ketothiolase deficiency (3KTD)	203750	2ibu	C	152	Eason
VAR_007499	ACAT1	P24752	152	G	A	3-ketothiolase deficiency (3KTD)	203750	2ibu	D	152	Eason
VAR_007499	ACAT1	P24752	152	G	A	3-ketothiolase deficiency (3KTD)	203750	2iby	A	152	Eason
VAR_007499	ACAT1	P24752	152	G	A	3-ketothiolase deficiency (3KTD)	203750	2iby	B	152	Eason
VAR_007499	ACAT1	P24752	152	G	A	3-ketothiolase deficiency (3KTD)	203750	2iby	C	152	Eason
VAR_007499	ACAT1	P24752	152	G	A	3-ketothiolase deficiency (3KTD)	203750	2iby	D	152	Eason
VAR_007499	ACAT1	P24752	152	G	A	3-ketothiolase deficiency (3KTD)	203750	2ib9	A	152	Eason
VAR_007499	ACAT1	P24752	152	G	A	3-ketothiolase deficiency (3KTD)	203750	2ib9	B	152	Eason
VAR_007499	ACAT1	P24752	152	G	A	3-ketothiolase deficiency (3KTD)	203750	2ib9	C	152	Eason
VAR_007499	ACAT1	P24752	152	G	A	3-ketothiolase deficiency (3KTD)	203750	2ib9	D	152	Eason
VAR_009777	AR	P10275	708	G	A	Androgen insensitivity syndrome partial (PAIS)	312300	1e3g	A	708	HAson
VAR_009777	AR	P10275	708	G	A	Androgen insensitivity syndrome partial (PAIS)	312300	1gs4	A	708	HAson
VAR_009777	AR	P10275	708	G	A	Androgen insensitivity syndrome partial (PAIS)	312300	1t63	A	708	HAson
VAR_009777	AR	P10275	708	G	A	Androgen insensitivity syndrome partial (PAIS)	312300	1xq3	A	708	HAson
VAR_009777	AR	P10275	708	G	A	Androgen insensitivity syndrome partial (PAIS)	312300	1xj7	A	708	HAson
VAR_009777	AR	P10275	708	G	A	Androgen insensitivity syndrome partial (PAIS)	312300	1xow	A	708	HAson
VAR_009777	AR	P10275	708	G	A	Androgen insensitivity syndrome partial (PAIS)	312300	2amb	A	708	HAson
VAR_009777	AR	P10275	708	G	A	Androgen insensitivity syndrome partial (PAIS)	312300	2ax8	A	708	HAson
VAR_009777	AR	P10275	708	G	A	Androgen insensitivity syndrome partial (PAIS)	312300	2ama	A	708	HAson
VAR_009777	AR	P10275	708	G	A	Androgen insensitivity syndrome partial (PAIS)	312300	2ao6	A	708	HAson
VAR_009777	AR	P10275	708	G	A	Androgen insensitivity syndrome partial (PAIS)	312300	2ax7	A	708	HAson
VAR_009777	AR	P10275	708	G	A	Androgen insensitivity syndrome partial (PAIS)	312300	2am9	A	708	HAson
VAR_009777	AR	P10275	708	G	A	Androgen insensitivity syndrome partial (PAIS)	312300	2ax6	A	708	HAson
VAR_009777	AR	P10275	708	G	A	Androgen insensitivity syndrome partial (PAIS)	312300	2axa	A	708	HAson
VAR_009777	AR	P10275	708	G	A	Androgen insensitivity syndrome partial (PAIS)	312300	1t5z	A	708	HAson
VAR_009777	AR	P10275	708	G	A	Androgen insensitivity syndrome partial (PAIS)	312300	1t65	A	708	HAson
VAR_009777	AR	P10275	708	G	A	Androgen insensitivity syndrome partial (PAIS)	312300	2pit	A	708	HAson
VAR_009777	AR	P10275	708	G	A	Androgen insensitivity syndrome partial (PAIS)	312300	2q7k	A	708	HAson
VAR_009777	AR	P10275	708	G	A	Androgen insensitivity syndrome partial (PAIS)	312300	2piq	A	708	HAson
VAR_009777	AR	P10275	708	G	A	Androgen insensitivity syndrome partial (PAIS)	312300	2piw	A	708	HAson
VAR_009777	AR	P10275	708	G	A	Androgen insensitivity syndrome partial (PAIS)	312300	2pip	L	708	HAson
VAR_009777	AR	P10275	708	G	A	Androgen insensitivity syndrome partial (PAIS)	312300	2piv	A	708	HAson
VAR_009777	AR	P10275	708	G	A	Androgen insensitivity syndrome partial (PAIS)	312300	2pnu	A	708	HAson
VAR_009777	AR	P10275	708	G	A	Androgen insensitivity syndrome partial (PAIS)	312300	1z95	A	708	HAson
VAR_009777	AR	P10275	708	G	A	Androgen insensitivity syndrome partial (PAIS)	312300	2pio	A	708	HAson
VAR_009777	AR	P10275	708	G	A	Androgen insensitivity syndrome partial (PAIS)	312300	2piu	A	708	HAson
VAR_009777	AR	P10275	708	G	A	Androgen insensitivity syndrome partial (PAIS)	312300	2pkl	A	708	HAson
VAR_009777	AR	P10275	708	G	A	Androgen insensitivity syndrome partial (PAIS)	312300	2q7l	A	708	HAson
VAR_009777	AR	P10275	708	G	A	Androgen insensitivity syndrome partial (PAIS)	312300	2ax9	A	708	HAson
VAR_009777	AR	P10275	708	G	A	Androgen insensitivity syndrome partial (PAIS)	312300	2oz7	A	708	HAson
VAR_009777	AR	P10275	708	G	A	Androgen insensitivity syndrome partial (PAIS)	312300	2z4j	A	708	HAson
VAR_009777	AR	P10275	708	G	A	Androgen insensitivity syndrome partial (PAIS)	312300	2q7j	A	708	HAson
VAR_009777	AR	P10275	708	G	A	Androgen insensitivity syndrome partial (PAIS)	312300	2hvc	A	708	HAson
VAR_009777	AR	P10275	708	G	A	Androgen insensitivity syndrome partial (PAIS)	312300	2pir	A	708	HAson
VAR_009777	AR	P10275	708	G	A	Androgen insensitivity syndrome partial (PAIS)	312300	2pix	A	708	HAson
VAR_009777	AR	P10275	708	G	A	Androgen insensitivity syndrome partial (PAIS)	312300	2q7i	A	708	HAson
VAR_009829	AR	P10275	820	G	A	Androgen insensitivity syndrome (AIS)	300068	1e3g	A	820	PAson
VAR_009829	AR	P10275	820	G	A	Androgen insensitivity syndrome (AIS)	300068	1gs4	A	820	PAson
VAR_009829	AR	P10275	820	G	A	Androgen insensitivity syndrome (AIS)	300068	1t63	A	820	PAson
VAR_009829	AR	P10275	820	G	A	Androgen insensitivity syndrome (AIS)	300068	1xq3	A	820	PAson
VAR_009829	AR	P10275	820	G	A	Androgen insensitivity syndrome (AIS)	300068	1xj7	A	820	PAson
VAR_009829	AR	P10275	820	G	A	Androgen insensitivity syndrome (AIS)	300068	1xow	A	820	PAson
VAR_009829	AR	P10275	820	G	A	Androgen insensitivity syndrome (AIS)	300068	2amb	A	820	PAson
VAR_009829	AR	P10275	820	G	A	Androgen insensitivity syndrome (AIS)	300068	2ax8	A	820	PAson
VAR_009829	AR	P10275	820	G	A	Androgen insensitivity syndrome (AIS)	300068	2ama	A	820	PAson
VAR_009829	AR	P10275	820	G	A	Androgen insensitivity syndrome (AIS)	300068	2ao6	A	820	PAson
VAR_009829	AR	P10275	820	G	A	Androgen insensitivity syndrome (AIS)	300068	2ax7	A	820	PAson
VAR_009829	AR	P10275	820	G	A	Androgen insensitivity syndrome (AIS)	300068	2am9	A	820	PAson
VAR_009829	AR	P10275	820	G	A	Androgen insensitivity syndrome (AIS)	300068	2ax6	A	820	PAson
VAR_009829	AR	P10275	820	G	A	Androgen insensitivity syndrome (AIS)	300068	2axa	A	820	PAson
VAR_009829	AR	P10275	820	G	A	Androgen insensitivity syndrome (AIS)	300068	1t5z	A	820	PAson
VAR_009829	AR	P10275	820	G	A	Androgen insensitivity syndrome (AIS)	300068	1t65	A	820	PAson
VAR_009829	AR	P10275	820	G	A	Androgen insensitivity syndrome (AIS)	300068	2pit	A	820	PAson
VAR_009829	AR	P10275	820	G	A	Androgen insensitivity syndrome (AIS)	300068	2q7k	A	820	PAson
VAR_009829	AR	P10275	820	G	A	Androgen insensitivity syndrome (AIS)	300068	2piq	A	820	PAson
VAR_009829	AR	P10275	820	G	A	Androgen insensitivity syndrome (AIS)	300068	2piw	A	820	PAson
VAR_009829	AR	P10275	820	G	A	Androgen insensitivity syndrome (AIS)	300068	2pip	L	820	PAson
VAR_009829	AR	P10275	820	G	A	Androgen insensitivity syndrome (AIS)	300068	2piv	A	820	PAson
VAR_009829	AR	P10275	820	G	A	Androgen insensitivity syndrome (AIS)	300068	2pnu	A	820	PAson
VAR_009829	AR	P10275	820	G	A	Androgen insensitivity syndrome (AIS)	300068	1z95	A	820	PAson
VAR_009829	AR	P10275	820	G	A	Androgen insensitivity syndrome (AIS)	300068	2pio	A	820	PAson
VAR_009829	AR	P10275	820	G	A	Androgen insensitivity syndrome (AIS)	300068	2piu	A	820	PAson
VAR_009829	AR	P10275	820	G	A	Androgen insensitivity syndrome (AIS)	300068	2pkl	A	820	PAson
VAR_009829	AR	P10275	820	G	A	Androgen insensitivity syndrome (AIS)	300068	2q7l	A	820	PAson
VAR_009829	AR	P10275	820	G	A	Androgen insensitivity syndrome (AIS)	300068	2ax9	A	820	PAson
VAR_009829	AR	P10275	820	G	A	Androgen insensitivity syndrome (AIS)	300068	2oz7	A	820	PAson
VAR_009829	AR	P10275	820	G	A	Androgen insensitivity syndrome (AIS)	300068	2z4j	A	820	PAson
VAR_009829	AR	P10275	820	G	A	Androgen insensitivity syndrome (AIS)	300068	2q7j	A	820	PAson
VAR_009829	AR	P10275	820	G	A	Androgen insensitivity syndrome (AIS)	300068	2hvc	A	820	PAson
VAR_009829	AR	P10275	820	G	A	Androgen insensitivity syndrome (AIS)	300068	2pir	A	820	PAson
VAR_009829	AR	P10275	820	G	A	Androgen insensitivity syndrome (AIS)	300068	2pix	A	820	PAson
VAR_009829	AR	P10275	820	G	A	Androgen insensitivity syndrome (AIS)	300068	2q7i	A	820	PAson
VAR_028752	ARHGEF9	O43307	55	G	A	Startle disease with epilepsy (STHEE)	300607	2ysq	A	55	Pason
VAR_027645	ARL6	Q9H0F7	169	G	A	Bardet-Biedl syndrome type 3 (BBS3)	209900	2h57	A	169	PAson
VAR_027645	ARL6	Q9H0F7	169	G	A	Bardet-Biedl syndrome type 3 (BBS3)	209900	2h57	B	169	PAson
VAR_027645	ARL6	Q9H0F7	169	G	A	Bardet-Biedl syndrome type 3 (BBS3)	209900	2h57	C	169	PAson
VAR_000712	ATP7B	P35670	626	G	A	Wilson disease (WD)	277900	2ew9	A	142	PAson
VAR_017938	CD40LG	P29965	226	G	A	X-linked immunodeficiency with hyper-IgM type 1 (HIGM1)	308230	1aly	A	226	Eason
VAR_017938	CD40LG	P29965	226	G	A	X-linked immunodeficiency with hyper-IgM type 1 (HIGM1)	308230	1i9r	A	226	Cason
VAR_017938	CD40LG	P29965	226	G	A	X-linked immunodeficiency with hyper-IgM type 1 (HIGM1)	308230	1i9r	B	226	CAson
VAR_017938	CD40LG	P29965	226	G	A	X-linked immunodeficiency with hyper-IgM type 1 (HIGM1)	308230	1i9r	C	226	Cason
VAR_007826	DCX	O43602	181	G	A	Lissencephaly X-linked type 1 (LISX1)	300067	1mjd	A	100	Pason
VAR_007826	DCX	O43602	181	G	A	Lissencephaly X-linked type 1 (LISX1)	300067	2bqq	A	100	PAson
VAR_007826	DCX	O43602	181	G	A	Subcortical band heterotopia X-linked (SBHX)	300067	1mjd	A	100	Pason
VAR_007826	DCX	O43602	181	G	A	Subcortical band heterotopia X-linked (SBHX)	300067	2bqq	A	100	PAson
VAR_028463	F8	P00451	92	G	A	Hemophilia A (HEMA)	306700	3cdz	A	73	Eason
VAR_028463	F8	P00451	92	G	A	Hemophilia A (HEMA)	306700	2r7e	A	73	Eason
VAR_015130	F8	P00451	1942	G	A	Hemophilia A (HEMA)	306700	3cdz	B	1923	Pason
VAR_015130	F8	P00451	1942	G	A	Hemophilia A (HEMA)	306700	2r7e	B	1923	Pason
VAR_028654	F8	P00451	2000	G	A	Hemophilia A (HEMA)	306700	3cdz	B	1981	PAson
VAR_028654	F8	P00451	2000	G	A	Hemophilia A (HEMA)	306700	2r7e	B	1981	PAson
VAR_006535	F9	P00740	58	G	A	Recessive X-linked hemophilia B (HEMB)	306900	1cfh	A	12	CAson
VAR_006535	F9	P00740	58	G	A	Recessive X-linked hemophilia B (HEMB)	306900	1cfi	A	12	CAson
VAR_006535	F9	P00740	58	G	A	Recessive X-linked hemophilia B (HEMB)	306900	1nl0	G	12	CAson
VAR_000409	GCDH	Q92947	390	G	A	Glutaric aciduria type 1 (GA1)	231670	1sir	A	346	PAson
VAR_000409	GCDH	Q92947	390	G	A	Glutaric aciduria type 1 (GA1)	231670	1siq	A	346	PAson
VAR_000409	GCDH	Q92947	390	G	A	Glutaric aciduria type 1 (GA1)	231670	2r0m	A	346	PAson
VAR_000409	GCDH	Q92947	390	G	A	Glutaric aciduria type 1 (GA1)	231670	2r0n	A	346	PAson
VAR_016890	GCH1	P30793	83	G	A	Dystonia type 5 (DYT5)	128230	1fb1	A	83	PAson
VAR_016890	GCH1	P30793	83	G	A	Dystonia type 5 (DYT5)	128230	1fb1	B	83	PAson
VAR_016890	GCH1	P30793	83	G	A	Dystonia type 5 (DYT5)	128230	1fb1	C	83	PAson
VAR_016890	GCH1	P30793	83	G	A	Dystonia type 5 (DYT5)	128230	1fb1	D	83	PAson
VAR_016890	GCH1	P30793	83	G	A	Dystonia type 5 (DYT5)	128230	1fb1	E	83	PAson
VAR_003694	GCK	P35557	80	G	A	Maturity onset diabetes of the young type 2 (MODY2)	125851	1v4t	A	80	EAson
VAR_003694	GCK	P35557	80	G	A	Maturity onset diabetes of the young type 2 (MODY2)	125851	1v4s	A	80	Pason
VAR_012413	GLA	P06280	260	G	A	Fabry disease (FD)	301500	1r47	A	260	Pason
VAR_012413	GLA	P06280	260	G	A	Fabry disease (FD)	301500	1r47	B	260	Pason
VAR_012413	GLA	P06280	260	G	A	Fabry disease (FD)	301500	1r46	A	260	Pason
VAR_012413	GLA	P06280	260	G	A	Fabry disease (FD)	301500	1r46	B	260	Pason
VAR_000486	GLA	P06280	328	G	A	Fabry disease (FD)	301500	1r47	A	328	Cason
VAR_000486	GLA	P06280	328	G	A	Fabry disease (FD)	301500	1r47	B	328	Cason
VAR_000486	GLA	P06280	328	G	A	Fabry disease (FD)	301500	1r46	A	328	Cason
VAR_000486	GLA	P06280	328	G	A	Fabry disease (FD)	301500	1r46	B	328	Cason
VAR_026106	HRAS	P01112	12	G	A	Costello syndrome	218040	121p	A	12	CAson
VAR_026106	HRAS	P01112	12	G	A	Costello syndrome	218040	1aa9	A	12	CAson
VAR_026106	HRAS	P01112	12	G	A	Costello syndrome	218040	1agp	A	12	CASon
VAR_026106	HRAS	P01112	12	G	A	Costello syndrome	218040	1bkd	R	12	CAson
VAR_026106	HRAS	P01112	12	G	A	Costello syndrome	218040	1crq	A	12	CAson
VAR_026106	HRAS	P01112	12	G	A	Costello syndrome	218040	1clu	A	12	CAson
VAR_026106	HRAS	P01112	12	G	A	Costello syndrome	218040	1crr	A	12	CAson
VAR_026106	HRAS	P01112	12	G	A	Costello syndrome	218040	1crp	A	12	CAson
VAR_026106	HRAS	P01112	12	G	A	Costello syndrome	218040	1ctq	A	12	CAson
VAR_026106	HRAS	P01112	12	G	A	Costello syndrome	218040	1gnr	A	12	CAson
VAR_026106	HRAS	P01112	12	G	A	Costello syndrome	218040	1gnp	A	12	CAson
VAR_026106	HRAS	P01112	12	G	A	Costello syndrome	218040	1gnq	A	12	CAson
VAR_026106	HRAS	P01112	12	G	A	Costello syndrome	218040	1iaq	A	12	CAson
VAR_026106	HRAS	P01112	12	G	A	Costello syndrome	218040	1iaq	B	12	CAson
VAR_026106	HRAS	P01112	12	G	A	Costello syndrome	218040	1iaq	C	12	CAson
VAR_026106	HRAS	P01112	12	G	A	Costello syndrome	218040	1ioz	A	12	CAson
VAR_026106	HRAS	P01112	12	G	A	Costello syndrome	218040	1jai	A	12	CAson
VAR_026106	HRAS	P01112	12	G	A	Costello syndrome	218040	1jah	A	12	CAson
VAR_026106	HRAS	P01112	12	G	A	Costello syndrome	218040	1k8r	A	12	CAson
VAR_026106	HRAS	P01112	12	G	A	Costello syndrome	218040	1lf5	A	12	CAson
VAR_026106	HRAS	P01112	12	G	A	Costello syndrome	218040	1lfd	B	212	CAson
VAR_026106	HRAS	P01112	12	G	A	Costello syndrome	218040	1lfd	D	212	CAson
VAR_026106	HRAS	P01112	12	G	A	Costello syndrome	218040	1nvx	Q	12	CAson
VAR_026106	HRAS	P01112	12	G	A	Costello syndrome	218040	1nvx	R	12	CAson
VAR_026106	HRAS	P01112	12	G	A	Costello syndrome	218040	1nvu	Q	12	CAson
VAR_026106	HRAS	P01112	12	G	A	Costello syndrome	218040	1nvu	R	12	CAson
VAR_026106	HRAS	P01112	12	G	A	Costello syndrome	218040	1nvw	Q	12	CAson
VAR_026106	HRAS	P01112	12	G	A	Costello syndrome	218040	1nvw	R	12	CAson
VAR_026106	HRAS	P01112	12	G	A	Costello syndrome	218040	1p2u	A	12	CAson
VAR_026106	HRAS	P01112	12	G	A	Costello syndrome	218040	1lf0	A	12	CAson
VAR_026106	HRAS	P01112	12	G	A	Costello syndrome	218040	1p2t	A	12	CAson
VAR_026106	HRAS	P01112	12	G	A	Costello syndrome	218040	1p2v	A	12	CAson
VAR_026106	HRAS	P01112	12	G	A	Costello syndrome	218040	1pll	A	12	CAson
VAR_026106	HRAS	P01112	12	G	A	Costello syndrome	218040	1p2s	A	12	CAson
VAR_026106	HRAS	P01112	12	G	A	Costello syndrome	218040	1qra	A	12	CAson
VAR_026106	HRAS	P01112	12	G	A	Costello syndrome	218040	1rvd	A	12	CAson
VAR_026106	HRAS	P01112	12	G	A	Costello syndrome	218040	1nvv	Q	12	CAson
VAR_026106	HRAS	P01112	12	G	A	Costello syndrome	218040	1nvv	R	12	CAson
VAR_026106	HRAS	P01112	12	G	A	Costello syndrome	218040	1plj	A	12	CAson
VAR_026106	HRAS	P01112	12	G	A	Costello syndrome	218040	1wq1	R	12	CAson
VAR_026106	HRAS	P01112	12	G	A	Costello syndrome	218040	1xcm	A	12	CAson
VAR_026106	HRAS	P01112	12	G	A	Costello syndrome	218040	1q21	A	12	CAson
VAR_026106	HRAS	P01112	12	G	A	Costello syndrome	218040	1xd2	A	12	CAson
VAR_026106	HRAS	P01112	12	G	A	Costello syndrome	218040	1xd2	B	12	CAson
VAR_026106	HRAS	P01112	12	G	A	Costello syndrome	218040	1zvq	A	12	CAson
VAR_026106	HRAS	P01112	12	G	A	Costello syndrome	218040	1zw6	A	12	CAson
VAR_026106	HRAS	P01112	12	G	A	Costello syndrome	218040	221p	A	12	CAson
VAR_026106	HRAS	P01112	12	G	A	Costello syndrome	218040	2cl0	X	12	CAson
VAR_026106	HRAS	P01112	12	G	A	Costello syndrome	218040	2cl7	X	12	CAson
VAR_026106	HRAS	P01112	12	G	A	Costello syndrome	218040	2c5l	A	12	CAson
VAR_026106	HRAS	P01112	12	G	A	Costello syndrome	218040	2c5l	B	12	CAson
VAR_026106	HRAS	P01112	12	G	A	Costello syndrome	218040	2ce2	X	12	CAson
VAR_026106	HRAS	P01112	12	G	A	Costello syndrome	218040	2cl6	X	12	CAson
VAR_026106	HRAS	P01112	12	G	A	Costello syndrome	218040	2cld	X	12	CAson
VAR_026106	HRAS	P01112	12	G	A	Costello syndrome	218040	1xj0	A	12	CAson
VAR_026106	HRAS	P01112	12	G	A	Costello syndrome	218040	2rgc	A	12	CAson
VAR_026106	HRAS	P01112	12	G	A	Costello syndrome	218040	2quz	A	12	CAson
VAR_026106	HRAS	P01112	12	G	A	Costello syndrome	218040	2rge	A	12	CAson
VAR_026106	HRAS	P01112	12	G	A	Costello syndrome	218040	2rgd	A	12	CAson
VAR_026106	HRAS	P01112	12	G	A	Costello syndrome	218040	2uzi	R	12	CAson
VAR_026106	HRAS	P01112	12	G	A	Costello syndrome	218040	2clc	X	12	CAson
VAR_026106	HRAS	P01112	12	G	A	Costello syndrome	218040	3ddc	A	12	CAson
VAR_026106	HRAS	P01112	12	G	A	Costello syndrome	218040	2rgb	A	12	CAson
VAR_026106	HRAS	P01112	12	G	A	Costello syndrome	218040	621p	A	12	CAson
VAR_026106	HRAS	P01112	12	G	A	Costello syndrome	218040	2vh5	R	12	CAson
VAR_026106	HRAS	P01112	12	G	A	Costello syndrome	218040	2evw	X	12	CAson
VAR_026106	HRAS	P01112	12	G	A	Costello syndrome	218040	521p	A	12	CAson
VAR_026106	HRAS	P01112	12	G	A	Costello syndrome	218040	6q21	A	12	CAson
VAR_026106	HRAS	P01112	12	G	A	Costello syndrome	218040	6q21	B	12	CAson
VAR_026106	HRAS	P01112	12	G	A	Costello syndrome	218040	6q21	C	12	CAson
VAR_026106	HRAS	P01112	12	G	A	Costello syndrome	218040	6q21	D	12	CAson
VAR_026106	HRAS	P01112	12	G	A	Costello syndrome	218040	4q21	A	12	CAson
VAR_026106	HRAS	P01112	12	G	A	Costello syndrome	218040	5p21	A	12	CAson
VAR_026106	HRAS	P01112	12	G	A	Costello syndrome	218040	721p	A	12	CAson
VAR_026106	HRAS	P01112	12	G	A	Costello syndrome	218040	2q21	A	12	CAson
VAR_026106	HRAS	P01112	12	G	A	Costello syndrome	218040	2rga	A	12	CAson
VAR_026106	HRAS	P01112	12	G	A	Costello syndrome	218040	2rgg	A	12	CAson
VAR_026106	HRAS	P01112	12	G	A	Costello syndrome	218040	421p	A	12	CAsOn
VAR_026106	HRAS	P01112	12	G	A	Costello syndrome	218040	821p	A	12	CAson
VAR_000582	OAT	P04181	375	G	A	Hyperornithinemia with gyrate atrophy of choroid and retina (HOGA)	258870	1gbn	A	375	Pason
VAR_000582	OAT	P04181	375	G	A	Hyperornithinemia with gyrate atrophy of choroid and retina (HOGA)	258870	1gbn	B	375	Pason
VAR_000582	OAT	P04181	375	G	A	Hyperornithinemia with gyrate atrophy of choroid and retina (HOGA)	258870	1gbn	C	375	Pason
VAR_000582	OAT	P04181	375	G	A	Hyperornithinemia with gyrate atrophy of choroid and retina (HOGA)	258870	1oat	A	375	Pason
VAR_000582	OAT	P04181	375	G	A	Hyperornithinemia with gyrate atrophy of choroid and retina (HOGA)	258870	1oat	B	375	Pason
VAR_000582	OAT	P04181	375	G	A	Hyperornithinemia with gyrate atrophy of choroid and retina (HOGA)	258870	1oat	C	375	Pason
VAR_000582	OAT	P04181	375	G	A	Hyperornithinemia with gyrate atrophy of choroid and retina (HOGA)	258870	2byl	A	375	Pason
VAR_000582	OAT	P04181	375	G	A	Hyperornithinemia with gyrate atrophy of choroid and retina (HOGA)	258870	2byl	B	375	Pason
VAR_000582	OAT	P04181	375	G	A	Hyperornithinemia with gyrate atrophy of choroid and retina (HOGA)	258870	2byl	C	375	Pason
VAR_000582	OAT	P04181	375	G	A	Hyperornithinemia with gyrate atrophy of choroid and retina (HOGA)	258870	2can	A	375	Pason
VAR_000582	OAT	P04181	375	G	A	Hyperornithinemia with gyrate atrophy of choroid and retina (HOGA)	258870	2can	B	375	Pason
VAR_000582	OAT	P04181	375	G	A	Hyperornithinemia with gyrate atrophy of choroid and retina (HOGA)	258870	2can	C	375	Pason
VAR_000582	OAT	P04181	375	G	A	Hyperornithinemia with gyrate atrophy of choroid and retina (HOGA)	258870	2oat	A	375	Pason
VAR_000582	OAT	P04181	375	G	A	Hyperornithinemia with gyrate atrophy of choroid and retina (HOGA)	258870	2oat	B	375	Pason
VAR_000582	OAT	P04181	375	G	A	Hyperornithinemia with gyrate atrophy of choroid and retina (HOGA)	258870	2oat	C	375	Pason
VAR_000582	OAT	P04181	375	G	A	Hyperornithinemia with gyrate atrophy of choroid and retina (HOGA)	258870	2byj	A	375	Pason
VAR_000582	OAT	P04181	375	G	A	Hyperornithinemia with gyrate atrophy of choroid and retina (HOGA)	258870	2byj	B	375	Pason
VAR_000582	OAT	P04181	375	G	A	Hyperornithinemia with gyrate atrophy of choroid and retina (HOGA)	258870	2byj	C	375	Pason
VAR_000908	PAH	P00439	171	G	A	Phenylketonuria (PKU)	261600	1dmw	A	171	PAson
VAR_000908	PAH	P00439	171	G	A	Phenylketonuria (PKU)	261600	1j8t	A	171	PAson
VAR_000908	PAH	P00439	171	G	A	Phenylketonuria (PKU)	261600	1j8u	A	171	PAson
VAR_000908	PAH	P00439	171	G	A	Phenylketonuria (PKU)	261600	1kw0	A	171	PAson
VAR_000908	PAH	P00439	171	G	A	Phenylketonuria (PKU)	261600	1lrm	A	171	PAson
VAR_000908	PAH	P00439	171	G	A	Phenylketonuria (PKU)	261600	1mmk	A	171	PAson
VAR_000908	PAH	P00439	171	G	A	Phenylketonuria (PKU)	261600	1pah	A	171	PAson
VAR_000908	PAH	P00439	171	G	A	Phenylketonuria (PKU)	261600	1mmt	A	171	PAson
VAR_000908	PAH	P00439	171	G	A	Phenylketonuria (PKU)	261600	1tdw	A	171	PAson
VAR_000908	PAH	P00439	171	G	A	Phenylketonuria (PKU)	261600	1tg2	A	171	PAson
VAR_000908	PAH	P00439	171	G	A	Phenylketonuria (PKU)	261600	2pah	A	171	PAson
VAR_000908	PAH	P00439	171	G	A	Phenylketonuria (PKU)	261600	2pah	B	171	PAson
VAR_000908	PAH	P00439	171	G	A	Phenylketonuria (PKU)	261600	5pah	A	171	PAson
VAR_000908	PAH	P00439	171	G	A	Phenylketonuria (PKU)	261600	3pah	A	171	PAson
VAR_000908	PAH	P00439	171	G	A	Phenylketonuria (PKU)	261600	6pah	A	171	PAson
VAR_000908	PAH	P00439	171	G	A	Phenylketonuria (PKU)	261600	4pah	A	171	PAson
VAR_011445	PKLR	P30613	222	G	A	Chronic nonspherocytic hemolytic anemia (CNSHA)	266200	2vgi	A	222	PAson
VAR_011445	PKLR	P30613	222	G	A	Chronic nonspherocytic hemolytic anemia (CNSHA)	266200	2vgi	B	222	PAson
VAR_011445	PKLR	P30613	222	G	A	Chronic nonspherocytic hemolytic anemia (CNSHA)	266200	2vgi	C	222	PAson
VAR_011445	PKLR	P30613	222	G	A	Chronic nonspherocytic hemolytic anemia (CNSHA)	266200	2vgi	D	222	PAson
VAR_011445	PKLR	P30613	222	G	A	Chronic nonspherocytic hemolytic anemia (CNSHA)	266200	2vgf	A	222	Pason
VAR_011445	PKLR	P30613	222	G	A	Chronic nonspherocytic hemolytic anemia (CNSHA)	266200	2vgf	B	222	PAson
VAR_011445	PKLR	P30613	222	G	A	Chronic nonspherocytic hemolytic anemia (CNSHA)	266200	2vgf	C	222	PAson
VAR_011445	PKLR	P30613	222	G	A	Chronic nonspherocytic hemolytic anemia (CNSHA)	266200	2vgf	D	222	PAson
VAR_011445	PKLR	P30613	222	G	A	Chronic nonspherocytic hemolytic anemia (CNSHA)	266200	2vgb	A	222	PAson
VAR_011445	PKLR	P30613	222	G	A	Chronic nonspherocytic hemolytic anemia (CNSHA)	266200	2vgb	B	222	PAson
VAR_011445	PKLR	P30613	222	G	A	Chronic nonspherocytic hemolytic anemia (CNSHA)	266200	2vgb	C	222	PAson
VAR_011445	PKLR	P30613	222	G	A	Chronic nonspherocytic hemolytic anemia (CNSHA)	266200	2vgb	D	222	PAson
VAR_011445	PKLR	P30613	222	G	A	Chronic nonspherocytic hemolytic anemia (CNSHA)	266200	2vgg	A	222	PAson
VAR_011445	PKLR	P30613	222	G	A	Chronic nonspherocytic hemolytic anemia (CNSHA)	266200	2vgg	B	222	PAson
VAR_011445	PKLR	P30613	222	G	A	Chronic nonspherocytic hemolytic anemia (CNSHA)	266200	2vgg	C	222	PAson
VAR_011445	PKLR	P30613	222	G	A	Chronic nonspherocytic hemolytic anemia (CNSHA)	266200	2vgg	D	222	PAson
VAR_004045	PKLR	P30613	341	G	A	Chronic nonspherocytic hemolytic anemia (CNSHA)	266200	2vgi	A	341	HAson
VAR_004045	PKLR	P30613	341	G	A	Chronic nonspherocytic hemolytic anemia (CNSHA)	266200	2vgi	B	341	HAson
VAR_004045	PKLR	P30613	341	G	A	Chronic nonspherocytic hemolytic anemia (CNSHA)	266200	2vgi	C	341	HAson
VAR_004045	PKLR	P30613	341	G	A	Chronic nonspherocytic hemolytic anemia (CNSHA)	266200	2vgi	D	341	HAson
VAR_004045	PKLR	P30613	341	G	A	Chronic nonspherocytic hemolytic anemia (CNSHA)	266200	2vgf	A	341	HAson
VAR_004045	PKLR	P30613	341	G	A	Chronic nonspherocytic hemolytic anemia (CNSHA)	266200	2vgf	B	341	HAson
VAR_004045	PKLR	P30613	341	G	A	Chronic nonspherocytic hemolytic anemia (CNSHA)	266200	2vgf	C	341	HAson
VAR_004045	PKLR	P30613	341	G	A	Chronic nonspherocytic hemolytic anemia (CNSHA)	266200	2vgf	D	341	HAson
VAR_004045	PKLR	P30613	341	G	A	Chronic nonspherocytic hemolytic anemia (CNSHA)	266200	2vgb	A	341	HAson
VAR_004045	PKLR	P30613	341	G	A	Chronic nonspherocytic hemolytic anemia (CNSHA)	266200	2vgb	B	341	HAson
VAR_004045	PKLR	P30613	341	G	A	Chronic nonspherocytic hemolytic anemia (CNSHA)	266200	2vgb	C	341	HAson
VAR_004045	PKLR	P30613	341	G	A	Chronic nonspherocytic hemolytic anemia (CNSHA)	266200	2vgb	D	341	HAson
VAR_004045	PKLR	P30613	341	G	A	Chronic nonspherocytic hemolytic anemia (CNSHA)	266200	2vgg	A	341	HAson
VAR_004045	PKLR	P30613	341	G	A	Chronic nonspherocytic hemolytic anemia (CNSHA)	266200	2vgg	B	341	HAson
VAR_004045	PKLR	P30613	341	G	A	Chronic nonspherocytic hemolytic anemia (CNSHA)	266200	2vgg	C	341	HAson
VAR_004045	PKLR	P30613	341	G	A	Chronic nonspherocytic hemolytic anemia (CNSHA)	266200	2vgg	D	341	HAson
VAR_011481	PKLR	P30613	557	G	A	Chronic nonspherocytic hemolytic anemia (CNSHA)	266200	2vgi	A	557	EAson
VAR_011481	PKLR	P30613	557	G	A	Chronic nonspherocytic hemolytic anemia (CNSHA)	266200	2vgi	B	557	EAson
VAR_011481	PKLR	P30613	557	G	A	Chronic nonspherocytic hemolytic anemia (CNSHA)	266200	2vgi	C	557	EAson
VAR_011481	PKLR	P30613	557	G	A	Chronic nonspherocytic hemolytic anemia (CNSHA)	266200	2vgi	D	557	EAson
VAR_011481	PKLR	P30613	557	G	A	Chronic nonspherocytic hemolytic anemia (CNSHA)	266200	2vgf	A	557	EAson
VAR_011481	PKLR	P30613	557	G	A	Chronic nonspherocytic hemolytic anemia (CNSHA)	266200	2vgf	B	557	EAson
VAR_011481	PKLR	P30613	557	G	A	Chronic nonspherocytic hemolytic anemia (CNSHA)	266200	2vgf	C	557	EAson
VAR_011481	PKLR	P30613	557	G	A	Chronic nonspherocytic hemolytic anemia (CNSHA)	266200	2vgf	D	557	EAson
VAR_011481	PKLR	P30613	557	G	A	Chronic nonspherocytic hemolytic anemia (CNSHA)	266200	2vgb	A	557	EAson
VAR_011481	PKLR	P30613	557	G	A	Chronic nonspherocytic hemolytic anemia (CNSHA)	266200	2vgb	B	557	EAson
VAR_011481	PKLR	P30613	557	G	A	Chronic nonspherocytic hemolytic anemia (CNSHA)	266200	2vgb	C	557	EAson
VAR_011481	PKLR	P30613	557	G	A	Chronic nonspherocytic hemolytic anemia (CNSHA)	266200	2vgb	D	557	EAson
VAR_011481	PKLR	P30613	557	G	A	Chronic nonspherocytic hemolytic anemia (CNSHA)	266200	2vgg	A	557	EAson
VAR_011481	PKLR	P30613	557	G	A	Chronic nonspherocytic hemolytic anemia (CNSHA)	266200	2vgg	B	557	EAson
VAR_011481	PKLR	P30613	557	G	A	Chronic nonspherocytic hemolytic anemia (CNSHA)	266200	2vgg	C	557	EAson
VAR_011481	PKLR	P30613	557	G	A	Chronic nonspherocytic hemolytic anemia (CNSHA)	266200	2vgg	D	557	EAson
VAR_006109	PMM2	O15305	208	G	A	Congenital disorder of glycosylation type 1A (CDG1A)	212065	2amy	A	208	Eason
VAR_006109	PMM2	O15305	208	G	A	Congenital disorder of glycosylation type 1A (CDG1A)	212065	2q4r	A	208	Pason
VAR_015602	PTPN11	Q06124	60	G	A	Noonan syndrome 1 (NS1)	163950	2shp	A	60	PAson
VAR_015602	PTPN11	Q06124	60	G	A	Noonan syndrome 1 (NS1)	163950	2shp	B	60	PAson
VAR_027191	PTPN11	Q06124	468	G	A	LEOPARD syndrome	151100	2shp	A	464	Hason
VAR_027191	PTPN11	Q06124	468	G	A	LEOPARD syndrome	151100	2shp	B	464	Hason
VAR_027191	PTPN11	Q06124	468	G	A	LEOPARD syndrome	151100	3b7o	A	464	HAson
VAR_007146	SOD1	P00441	94	G	A	Amyotrophic lateral sclerosis type 1 (ALS1)	105400	1azv	A	93	PAson
VAR_007146	SOD1	P00441	94	G	A	Amyotrophic lateral sclerosis type 1 (ALS1)	105400	1azv	B	93	PAson
VAR_007146	SOD1	P00441	94	G	A	Amyotrophic lateral sclerosis type 1 (ALS1)	105400	1ba9	A	93	PAson
VAR_007146	SOD1	P00441	94	G	A	Amyotrophic lateral sclerosis type 1 (ALS1)	105400	1dsw	A	93	Pason
VAR_007146	SOD1	P00441	94	G	A	Amyotrophic lateral sclerosis type 1 (ALS1)	105400	1fun	A	93	Pason
VAR_007146	SOD1	P00441	94	G	A	Amyotrophic lateral sclerosis type 1 (ALS1)	105400	1fun	F	93	PAson
VAR_007146	SOD1	P00441	94	G	A	Amyotrophic lateral sclerosis type 1 (ALS1)	105400	1fun	B	93	PAson
VAR_007146	SOD1	P00441	94	G	A	Amyotrophic lateral sclerosis type 1 (ALS1)	105400	1fun	G	93	PAson
VAR_007146	SOD1	P00441	94	G	A	Amyotrophic lateral sclerosis type 1 (ALS1)	105400	1fun	C	93	PAson
VAR_007146	SOD1	P00441	94	G	A	Amyotrophic lateral sclerosis type 1 (ALS1)	105400	1fun	H	93	PAson
VAR_007146	SOD1	P00441	94	G	A	Amyotrophic lateral sclerosis type 1 (ALS1)	105400	1fun	D	93	PAson
VAR_007146	SOD1	P00441	94	G	A	Amyotrophic lateral sclerosis type 1 (ALS1)	105400	1fun	I	93	PAson
VAR_007146	SOD1	P00441	94	G	A	Amyotrophic lateral sclerosis type 1 (ALS1)	105400	1fun	E	93	Pason
VAR_007146	SOD1	P00441	94	G	A	Amyotrophic lateral sclerosis type 1 (ALS1)	105400	1fun	J	93	PAson
VAR_007146	SOD1	P00441	94	G	A	Amyotrophic lateral sclerosis type 1 (ALS1)	105400	1hl5	A	93	PAson
VAR_007146	SOD1	P00441	94	G	A	Amyotrophic lateral sclerosis type 1 (ALS1)	105400	1hl5	B	93	PAson
VAR_007146	SOD1	P00441	94	G	A	Amyotrophic lateral sclerosis type 1 (ALS1)	105400	1hl5	C	93	PAson
VAR_007146	SOD1	P00441	94	G	A	Amyotrophic lateral sclerosis type 1 (ALS1)	105400	1hl5	D	93	PAson
VAR_007146	SOD1	P00441	94	G	A	Amyotrophic lateral sclerosis type 1 (ALS1)	105400	1hl5	E	93	PAson
VAR_007146	SOD1	P00441	94	G	A	Amyotrophic lateral sclerosis type 1 (ALS1)	105400	1hl5	F	93	PAson
VAR_007146	SOD1	P00441	94	G	A	Amyotrophic lateral sclerosis type 1 (ALS1)	105400	1hl5	G	93	PAson
VAR_007146	SOD1	P00441	94	G	A	Amyotrophic lateral sclerosis type 1 (ALS1)	105400	1hl5	H	93	PAson
VAR_007146	SOD1	P00441	94	G	A	Amyotrophic lateral sclerosis type 1 (ALS1)	105400	1hl5	I	93	PAson
VAR_007146	SOD1	P00441	94	G	A	Amyotrophic lateral sclerosis type 1 (ALS1)	105400	1hl5	J	93	PAson
VAR_007146	SOD1	P00441	94	G	A	Amyotrophic lateral sclerosis type 1 (ALS1)	105400	1hl5	K	93	PAson
VAR_007146	SOD1	P00441	94	G	A	Amyotrophic lateral sclerosis type 1 (ALS1)	105400	1hl5	L	93	PAson
VAR_007146	SOD1	P00441	94	G	A	Amyotrophic lateral sclerosis type 1 (ALS1)	105400	1hl5	M	93	PAson
VAR_007146	SOD1	P00441	94	G	A	Amyotrophic lateral sclerosis type 1 (ALS1)	105400	1hl5	N	93	PAson
VAR_007146	SOD1	P00441	94	G	A	Amyotrophic lateral sclerosis type 1 (ALS1)	105400	1hl5	O	93	PAson
VAR_007146	SOD1	P00441	94	G	A	Amyotrophic lateral sclerosis type 1 (ALS1)	105400	1hl5	P	93	PAson
VAR_007146	SOD1	P00441	94	G	A	Amyotrophic lateral sclerosis type 1 (ALS1)	105400	1hl5	Q	93	PAson
VAR_007146	SOD1	P00441	94	G	A	Amyotrophic lateral sclerosis type 1 (ALS1)	105400	1hl5	S	93	PAson
VAR_007146	SOD1	P00441	94	G	A	Amyotrophic lateral sclerosis type 1 (ALS1)	105400	1hl4	A	93	PAson
VAR_007146	SOD1	P00441	94	G	A	Amyotrophic lateral sclerosis type 1 (ALS1)	105400	1hl4	B	93	PAson
VAR_007146	SOD1	P00441	94	G	A	Amyotrophic lateral sclerosis type 1 (ALS1)	105400	1hl4	C	93	PAson
VAR_007146	SOD1	P00441	94	G	A	Amyotrophic lateral sclerosis type 1 (ALS1)	105400	1hl4	D	93	PAson
VAR_007146	SOD1	P00441	94	G	A	Amyotrophic lateral sclerosis type 1 (ALS1)	105400	1kmg	A	93	Pason
VAR_007146	SOD1	P00441	94	G	A	Amyotrophic lateral sclerosis type 1 (ALS1)	105400	1mfm	A	93	PAson
VAR_007146	SOD1	P00441	94	G	A	Amyotrophic lateral sclerosis type 1 (ALS1)	105400	1n18	A	93	PAson
VAR_007146	SOD1	P00441	94	G	A	Amyotrophic lateral sclerosis type 1 (ALS1)	105400	1n18	B	93	PAson
VAR_007146	SOD1	P00441	94	G	A	Amyotrophic lateral sclerosis type 1 (ALS1)	105400	1n18	C	93	PAson
VAR_007146	SOD1	P00441	94	G	A	Amyotrophic lateral sclerosis type 1 (ALS1)	105400	1n18	D	93	PAson
VAR_007146	SOD1	P00441	94	G	A	Amyotrophic lateral sclerosis type 1 (ALS1)	105400	1n18	E	93	PAson
VAR_007146	SOD1	P00441	94	G	A	Amyotrophic lateral sclerosis type 1 (ALS1)	105400	1n18	F	93	PAson
VAR_007146	SOD1	P00441	94	G	A	Amyotrophic lateral sclerosis type 1 (ALS1)	105400	1n18	G	93	PAson
VAR_007146	SOD1	P00441	94	G	A	Amyotrophic lateral sclerosis type 1 (ALS1)	105400	1n18	H	93	PAson
VAR_007146	SOD1	P00441	94	G	A	Amyotrophic lateral sclerosis type 1 (ALS1)	105400	1n18	I	93	PAson
VAR_007146	SOD1	P00441	94	G	A	Amyotrophic lateral sclerosis type 1 (ALS1)	105400	1n18	J	93	PAson
VAR_007146	SOD1	P00441	94	G	A	Amyotrophic lateral sclerosis type 1 (ALS1)	105400	1n19	A	93	PAson
VAR_007146	SOD1	P00441	94	G	A	Amyotrophic lateral sclerosis type 1 (ALS1)	105400	1n19	B	93	PAson
VAR_007146	SOD1	P00441	94	G	A	Amyotrophic lateral sclerosis type 1 (ALS1)	105400	1l3n	A	93	Pason
VAR_007146	SOD1	P00441	94	G	A	Amyotrophic lateral sclerosis type 1 (ALS1)	105400	1l3n	B	93	Pason
VAR_007146	SOD1	P00441	94	G	A	Amyotrophic lateral sclerosis type 1 (ALS1)	105400	1p1v	A	93	PAson
VAR_007146	SOD1	P00441	94	G	A	Amyotrophic lateral sclerosis type 1 (ALS1)	105400	1p1v	B	93	PAson
VAR_007146	SOD1	P00441	94	G	A	Amyotrophic lateral sclerosis type 1 (ALS1)	105400	1p1v	C	93	PAson
VAR_007146	SOD1	P00441	94	G	A	Amyotrophic lateral sclerosis type 1 (ALS1)	105400	1ozu	A	93	PAson
VAR_007146	SOD1	P00441	94	G	A	Amyotrophic lateral sclerosis type 1 (ALS1)	105400	1ozu	B	293	PAson
VAR_007146	SOD1	P00441	94	G	A	Amyotrophic lateral sclerosis type 1 (ALS1)	105400	1ptz	A	93	PAson
VAR_007146	SOD1	P00441	94	G	A	Amyotrophic lateral sclerosis type 1 (ALS1)	105400	1ptz	B	93	PAson
VAR_007146	SOD1	P00441	94	G	A	Amyotrophic lateral sclerosis type 1 (ALS1)	105400	1ozt	M	93	PAson
VAR_007146	SOD1	P00441	94	G	A	Amyotrophic lateral sclerosis type 1 (ALS1)	105400	1ozt	N	93	PAson
VAR_007146	SOD1	P00441	94	G	A	Amyotrophic lateral sclerosis type 1 (ALS1)	105400	1ozt	G	93	PAson
VAR_007146	SOD1	P00441	94	G	A	Amyotrophic lateral sclerosis type 1 (ALS1)	105400	1ozt	H	93	PAson
VAR_007146	SOD1	P00441	94	G	A	Amyotrophic lateral sclerosis type 1 (ALS1)	105400	1ozt	K	93	PAson
VAR_007146	SOD1	P00441	94	G	A	Amyotrophic lateral sclerosis type 1 (ALS1)	105400	1ozt	L	93	PAson
VAR_007146	SOD1	P00441	94	G	A	Amyotrophic lateral sclerosis type 1 (ALS1)	105400	1ozt	I	93	PAson
VAR_007146	SOD1	P00441	94	G	A	Amyotrophic lateral sclerosis type 1 (ALS1)	105400	1ozt	J	93	PAson
VAR_007146	SOD1	P00441	94	G	A	Amyotrophic lateral sclerosis type 1 (ALS1)	105400	1pu0	A	93	PAson
VAR_007146	SOD1	P00441	94	G	A	Amyotrophic lateral sclerosis type 1 (ALS1)	105400	1pu0	B	93	PAson
VAR_007146	SOD1	P00441	94	G	A	Amyotrophic lateral sclerosis type 1 (ALS1)	105400	1pu0	C	93	PAson
VAR_007146	SOD1	P00441	94	G	A	Amyotrophic lateral sclerosis type 1 (ALS1)	105400	1pu0	D	93	PAson
VAR_007146	SOD1	P00441	94	G	A	Amyotrophic lateral sclerosis type 1 (ALS1)	105400	1pu0	E	93	PAson
VAR_007146	SOD1	P00441	94	G	A	Amyotrophic lateral sclerosis type 1 (ALS1)	105400	1pu0	F	93	PAson
VAR_007146	SOD1	P00441	94	G	A	Amyotrophic lateral sclerosis type 1 (ALS1)	105400	1pu0	G	93	PAson
VAR_007146	SOD1	P00441	94	G	A	Amyotrophic lateral sclerosis type 1 (ALS1)	105400	1pu0	H	93	PAson
VAR_007146	SOD1	P00441	94	G	A	Amyotrophic lateral sclerosis type 1 (ALS1)	105400	1pu0	I	93	PAson
VAR_007146	SOD1	P00441	94	G	A	Amyotrophic lateral sclerosis type 1 (ALS1)	105400	1pu0	J	93	PAson
VAR_007146	SOD1	P00441	94	G	A	Amyotrophic lateral sclerosis type 1 (ALS1)	105400	1rk7	A	93	Pason
VAR_007146	SOD1	P00441	94	G	A	Amyotrophic lateral sclerosis type 1 (ALS1)	105400	1spd	A	93	Hason
VAR_007146	SOD1	P00441	94	G	A	Amyotrophic lateral sclerosis type 1 (ALS1)	105400	1spd	B	93	Pason
VAR_007146	SOD1	P00441	94	G	A	Amyotrophic lateral sclerosis type 1 (ALS1)	105400	1sos	A	93	PAson
VAR_007146	SOD1	P00441	94	G	A	Amyotrophic lateral sclerosis type 1 (ALS1)	105400	1sos	F	93	PAson
VAR_007146	SOD1	P00441	94	G	A	Amyotrophic lateral sclerosis type 1 (ALS1)	105400	1sos	B	93	PAson
VAR_007146	SOD1	P00441	94	G	A	Amyotrophic lateral sclerosis type 1 (ALS1)	105400	1sos	G	93	PAson
VAR_007146	SOD1	P00441	94	G	A	Amyotrophic lateral sclerosis type 1 (ALS1)	105400	1sos	C	93	PAson
VAR_007146	SOD1	P00441	94	G	A	Amyotrophic lateral sclerosis type 1 (ALS1)	105400	1sos	H	93	PAson
VAR_007146	SOD1	P00441	94	G	A	Amyotrophic lateral sclerosis type 1 (ALS1)	105400	1sos	D	93	PAson
VAR_007146	SOD1	P00441	94	G	A	Amyotrophic lateral sclerosis type 1 (ALS1)	105400	1sos	I	93	Pason
VAR_007146	SOD1	P00441	94	G	A	Amyotrophic lateral sclerosis type 1 (ALS1)	105400	1sos	E	93	Pason
VAR_007146	SOD1	P00441	94	G	A	Amyotrophic lateral sclerosis type 1 (ALS1)	105400	1sos	J	93	PAson
VAR_007146	SOD1	P00441	94	G	A	Amyotrophic lateral sclerosis type 1 (ALS1)	105400	1uxl	A	93	PAson
VAR_007146	SOD1	P00441	94	G	A	Amyotrophic lateral sclerosis type 1 (ALS1)	105400	1uxl	B	93	PAson
VAR_007146	SOD1	P00441	94	G	A	Amyotrophic lateral sclerosis type 1 (ALS1)	105400	1uxl	C	93	PAson
VAR_007146	SOD1	P00441	94	G	A	Amyotrophic lateral sclerosis type 1 (ALS1)	105400	1uxl	D	93	PAson
VAR_007146	SOD1	P00441	94	G	A	Amyotrophic lateral sclerosis type 1 (ALS1)	105400	1uxl	E	93	PAson
VAR_007146	SOD1	P00441	94	G	A	Amyotrophic lateral sclerosis type 1 (ALS1)	105400	1uxl	F	93	PAson
VAR_007146	SOD1	P00441	94	G	A	Amyotrophic lateral sclerosis type 1 (ALS1)	105400	1uxl	G	93	PAson
VAR_007146	SOD1	P00441	94	G	A	Amyotrophic lateral sclerosis type 1 (ALS1)	105400	1uxl	H	93	PAson
VAR_007146	SOD1	P00441	94	G	A	Amyotrophic lateral sclerosis type 1 (ALS1)	105400	1uxl	I	93	PAson
VAR_007146	SOD1	P00441	94	G	A	Amyotrophic lateral sclerosis type 1 (ALS1)	105400	1uxl	J	93	PAson
VAR_007146	SOD1	P00441	94	G	A	Amyotrophic lateral sclerosis type 1 (ALS1)	105400	1oez	W	93	PAson
VAR_007146	SOD1	P00441	94	G	A	Amyotrophic lateral sclerosis type 1 (ALS1)	105400	1oez	X	93	PAson
VAR_007146	SOD1	P00441	94	G	A	Amyotrophic lateral sclerosis type 1 (ALS1)	105400	1oez	Y	93	PAson
VAR_007146	SOD1	P00441	94	G	A	Amyotrophic lateral sclerosis type 1 (ALS1)	105400	1oez	Z	93	PAson
VAR_007146	SOD1	P00441	94	G	A	Amyotrophic lateral sclerosis type 1 (ALS1)	105400	2af2	A	93	PAson
VAR_007146	SOD1	P00441	94	G	A	Amyotrophic lateral sclerosis type 1 (ALS1)	105400	2af2	B	93	PAson
VAR_007146	SOD1	P00441	94	G	A	Amyotrophic lateral sclerosis type 1 (ALS1)	105400	2c9s	A	93	PAson
VAR_007146	SOD1	P00441	94	G	A	Amyotrophic lateral sclerosis type 1 (ALS1)	105400	2c9s	F	93	PAson
VAR_007146	SOD1	P00441	94	G	A	Amyotrophic lateral sclerosis type 1 (ALS1)	105400	2c9v	A	93	PAson
VAR_007146	SOD1	P00441	94	G	A	Amyotrophic lateral sclerosis type 1 (ALS1)	105400	2c9v	F	93	PAson
VAR_007146	SOD1	P00441	94	G	A	Amyotrophic lateral sclerosis type 1 (ALS1)	105400	2gbv	A	93	PAson
VAR_007146	SOD1	P00441	94	G	A	Amyotrophic lateral sclerosis type 1 (ALS1)	105400	2gbv	B	93	PAson
VAR_007146	SOD1	P00441	94	G	A	Amyotrophic lateral sclerosis type 1 (ALS1)	105400	2gbv	C	93	PAson
VAR_007146	SOD1	P00441	94	G	A	Amyotrophic lateral sclerosis type 1 (ALS1)	105400	2gbv	D	93	PAson
VAR_007146	SOD1	P00441	94	G	A	Amyotrophic lateral sclerosis type 1 (ALS1)	105400	2gbv	E	93	PAson
VAR_007146	SOD1	P00441	94	G	A	Amyotrophic lateral sclerosis type 1 (ALS1)	105400	2gbv	F	93	PAson
VAR_007146	SOD1	P00441	94	G	A	Amyotrophic lateral sclerosis type 1 (ALS1)	105400	2gbv	G	93	PAson
VAR_007146	SOD1	P00441	94	G	A	Amyotrophic lateral sclerosis type 1 (ALS1)	105400	2gbv	H	93	PAson
VAR_007146	SOD1	P00441	94	G	A	Amyotrophic lateral sclerosis type 1 (ALS1)	105400	2gbv	I	93	PAson
VAR_007146	SOD1	P00441	94	G	A	Amyotrophic lateral sclerosis type 1 (ALS1)	105400	2gbv	J	93	PAson
VAR_007146	SOD1	P00441	94	G	A	Amyotrophic lateral sclerosis type 1 (ALS1)	105400	1uxm	A	93	PAson
VAR_007146	SOD1	P00441	94	G	A	Amyotrophic lateral sclerosis type 1 (ALS1)	105400	1uxm	B	93	PAson
VAR_007146	SOD1	P00441	94	G	A	Amyotrophic lateral sclerosis type 1 (ALS1)	105400	1uxm	C	93	PAson
VAR_007146	SOD1	P00441	94	G	A	Amyotrophic lateral sclerosis type 1 (ALS1)	105400	1uxm	D	93	PAson
VAR_007146	SOD1	P00441	94	G	A	Amyotrophic lateral sclerosis type 1 (ALS1)	105400	1uxm	E	93	PAson
VAR_007146	SOD1	P00441	94	G	A	Amyotrophic lateral sclerosis type 1 (ALS1)	105400	1uxm	F	93	PAson
VAR_007146	SOD1	P00441	94	G	A	Amyotrophic lateral sclerosis type 1 (ALS1)	105400	1uxm	G	93	PAson
VAR_007146	SOD1	P00441	94	G	A	Amyotrophic lateral sclerosis type 1 (ALS1)	105400	1uxm	H	93	PAson
VAR_007146	SOD1	P00441	94	G	A	Amyotrophic lateral sclerosis type 1 (ALS1)	105400	1uxm	I	93	PAson
VAR_007146	SOD1	P00441	94	G	A	Amyotrophic lateral sclerosis type 1 (ALS1)	105400	1uxm	J	93	PAson
VAR_007146	SOD1	P00441	94	G	A	Amyotrophic lateral sclerosis type 1 (ALS1)	105400	1uxm	K	93	PAson
VAR_007146	SOD1	P00441	94	G	A	Amyotrophic lateral sclerosis type 1 (ALS1)	105400	1uxm	L	93	PAson
VAR_007146	SOD1	P00441	94	G	A	Amyotrophic lateral sclerosis type 1 (ALS1)	105400	2gbu	A	93	PAson
VAR_007146	SOD1	P00441	94	G	A	Amyotrophic lateral sclerosis type 1 (ALS1)	105400	2gbu	B	93	PAson
VAR_007146	SOD1	P00441	94	G	A	Amyotrophic lateral sclerosis type 1 (ALS1)	105400	2gbu	C	93	PAson
VAR_007146	SOD1	P00441	94	G	A	Amyotrophic lateral sclerosis type 1 (ALS1)	105400	2gbu	D	93	PAson
VAR_007146	SOD1	P00441	94	G	A	Amyotrophic lateral sclerosis type 1 (ALS1)	105400	2gbt	A	93	PAson
VAR_007146	SOD1	P00441	94	G	A	Amyotrophic lateral sclerosis type 1 (ALS1)	105400	2gbt	B	93	PAson
VAR_007146	SOD1	P00441	94	G	A	Amyotrophic lateral sclerosis type 1 (ALS1)	105400	2gbt	C	93	PAson
VAR_007146	SOD1	P00441	94	G	A	Amyotrophic lateral sclerosis type 1 (ALS1)	105400	2gbt	D	93	PAson
VAR_007146	SOD1	P00441	94	G	A	Amyotrophic lateral sclerosis type 1 (ALS1)	105400	2r27	A	93	PAson
VAR_007146	SOD1	P00441	94	G	A	Amyotrophic lateral sclerosis type 1 (ALS1)	105400	2r27	B	93	PAson
VAR_007146	SOD1	P00441	94	G	A	Amyotrophic lateral sclerosis type 1 (ALS1)	105400	2nnx	A	93	PAson
VAR_007146	SOD1	P00441	94	G	A	Amyotrophic lateral sclerosis type 1 (ALS1)	105400	2nnx	B	93	PAson
VAR_007146	SOD1	P00441	94	G	A	Amyotrophic lateral sclerosis type 1 (ALS1)	105400	2nnx	C	93	PAson
VAR_007146	SOD1	P00441	94	G	A	Amyotrophic lateral sclerosis type 1 (ALS1)	105400	2nnx	D	93	PAson
VAR_007146	SOD1	P00441	94	G	A	Amyotrophic lateral sclerosis type 1 (ALS1)	105400	2vr8	A	93	PAson
VAR_007146	SOD1	P00441	94	G	A	Amyotrophic lateral sclerosis type 1 (ALS1)	105400	2vr8	F	93	PAson
VAR_007146	SOD1	P00441	94	G	A	Amyotrophic lateral sclerosis type 1 (ALS1)	105400	2vr6	A	93	PAson
VAR_007146	SOD1	P00441	94	G	A	Amyotrophic lateral sclerosis type 1 (ALS1)	105400	2vr6	F	93	PAson
VAR_007146	SOD1	P00441	94	G	A	Amyotrophic lateral sclerosis type 1 (ALS1)	105400	2vr7	A	93	PAson
VAR_007146	SOD1	P00441	94	G	A	Amyotrophic lateral sclerosis type 1 (ALS1)	105400	2vr7	F	93	PAson
VAR_007146	SOD1	P00441	94	G	A	Amyotrophic lateral sclerosis type 1 (ALS1)	105400	2c9u	A	93	PAson
VAR_007146	SOD1	P00441	94	G	A	Amyotrophic lateral sclerosis type 1 (ALS1)	105400	2c9u	F	93	PAson
VAR_007146	SOD1	P00441	94	G	A	Amyotrophic lateral sclerosis type 1 (ALS1)	105400	2v0a	A	93	PAson
VAR_007146	SOD1	P00441	94	G	A	Amyotrophic lateral sclerosis type 1 (ALS1)	105400	2v0a	F	93	PAson
VAR_007146	SOD1	P00441	94	G	A	Amyotrophic lateral sclerosis type 1 (ALS1)	105400	3cqq	A	93	PAson
VAR_007146	SOD1	P00441	94	G	A	Amyotrophic lateral sclerosis type 1 (ALS1)	105400	3cqq	B	93	PAson
VAR_007146	SOD1	P00441	94	G	A	Amyotrophic lateral sclerosis type 1 (ALS1)	105400	3cqp	A	93	PAson
VAR_007146	SOD1	P00441	94	G	A	Amyotrophic lateral sclerosis type 1 (ALS1)	105400	3cqp	B	93	PAson
VAR_007146	SOD1	P00441	94	G	A	Amyotrophic lateral sclerosis type 1 (ALS1)	105400	3cqp	C	93	PAson
VAR_007146	SOD1	P00441	94	G	A	Amyotrophic lateral sclerosis type 1 (ALS1)	105400	3cqp	D	93	PAson
VAR_013538	SOD1	P00441	115	G	A	Amyotrophic lateral sclerosis type 1 (ALS1)	105400	1azv	A	114	PAson
VAR_013538	SOD1	P00441	115	G	A	Amyotrophic lateral sclerosis type 1 (ALS1)	105400	1azv	B	114	PAson
VAR_013538	SOD1	P00441	115	G	A	Amyotrophic lateral sclerosis type 1 (ALS1)	105400	1ba9	A	114	PAson
VAR_013538	SOD1	P00441	115	G	A	Amyotrophic lateral sclerosis type 1 (ALS1)	105400	1dsw	A	114	PAson
VAR_013538	SOD1	P00441	115	G	A	Amyotrophic lateral sclerosis type 1 (ALS1)	105400	1fun	A	114	PAson
VAR_013538	SOD1	P00441	115	G	A	Amyotrophic lateral sclerosis type 1 (ALS1)	105400	1fun	F	114	PAson
VAR_013538	SOD1	P00441	115	G	A	Amyotrophic lateral sclerosis type 1 (ALS1)	105400	1fun	B	114	PAson
VAR_013538	SOD1	P00441	115	G	A	Amyotrophic lateral sclerosis type 1 (ALS1)	105400	1fun	G	114	PAson
VAR_013538	SOD1	P00441	115	G	A	Amyotrophic lateral sclerosis type 1 (ALS1)	105400	1fun	C	114	PAson
VAR_013538	SOD1	P00441	115	G	A	Amyotrophic lateral sclerosis type 1 (ALS1)	105400	1fun	H	114	PAson
VAR_013538	SOD1	P00441	115	G	A	Amyotrophic lateral sclerosis type 1 (ALS1)	105400	1fun	D	114	PAson
VAR_013538	SOD1	P00441	115	G	A	Amyotrophic lateral sclerosis type 1 (ALS1)	105400	1fun	I	114	PAson
VAR_013538	SOD1	P00441	115	G	A	Amyotrophic lateral sclerosis type 1 (ALS1)	105400	1fun	E	114	PAson
VAR_013538	SOD1	P00441	115	G	A	Amyotrophic lateral sclerosis type 1 (ALS1)	105400	1fun	J	114	PAson
VAR_013538	SOD1	P00441	115	G	A	Amyotrophic lateral sclerosis type 1 (ALS1)	105400	1hl5	A	114	PAson
VAR_013538	SOD1	P00441	115	G	A	Amyotrophic lateral sclerosis type 1 (ALS1)	105400	1hl5	B	114	PAson
VAR_013538	SOD1	P00441	115	G	A	Amyotrophic lateral sclerosis type 1 (ALS1)	105400	1hl5	C	114	PAson
VAR_013538	SOD1	P00441	115	G	A	Amyotrophic lateral sclerosis type 1 (ALS1)	105400	1hl5	D	114	PAson
VAR_013538	SOD1	P00441	115	G	A	Amyotrophic lateral sclerosis type 1 (ALS1)	105400	1hl5	E	114	PAson
VAR_013538	SOD1	P00441	115	G	A	Amyotrophic lateral sclerosis type 1 (ALS1)	105400	1hl5	F	114	PAson
VAR_013538	SOD1	P00441	115	G	A	Amyotrophic lateral sclerosis type 1 (ALS1)	105400	1hl5	G	114	PAson
VAR_013538	SOD1	P00441	115	G	A	Amyotrophic lateral sclerosis type 1 (ALS1)	105400	1hl5	H	114	PAson
VAR_013538	SOD1	P00441	115	G	A	Amyotrophic lateral sclerosis type 1 (ALS1)	105400	1hl5	I	114	PAson
VAR_013538	SOD1	P00441	115	G	A	Amyotrophic lateral sclerosis type 1 (ALS1)	105400	1hl5	J	114	PAson
VAR_013538	SOD1	P00441	115	G	A	Amyotrophic lateral sclerosis type 1 (ALS1)	105400	1hl5	K	114	PAson
VAR_013538	SOD1	P00441	115	G	A	Amyotrophic lateral sclerosis type 1 (ALS1)	105400	1hl5	L	114	PAson
VAR_013538	SOD1	P00441	115	G	A	Amyotrophic lateral sclerosis type 1 (ALS1)	105400	1hl5	M	114	PAson
VAR_013538	SOD1	P00441	115	G	A	Amyotrophic lateral sclerosis type 1 (ALS1)	105400	1hl5	N	114	PAson
VAR_013538	SOD1	P00441	115	G	A	Amyotrophic lateral sclerosis type 1 (ALS1)	105400	1hl5	O	114	PAson
VAR_013538	SOD1	P00441	115	G	A	Amyotrophic lateral sclerosis type 1 (ALS1)	105400	1hl5	P	114	PAson
VAR_013538	SOD1	P00441	115	G	A	Amyotrophic lateral sclerosis type 1 (ALS1)	105400	1hl5	Q	114	PAson
VAR_013538	SOD1	P00441	115	G	A	Amyotrophic lateral sclerosis type 1 (ALS1)	105400	1hl5	S	114	PAson
VAR_013538	SOD1	P00441	115	G	A	Amyotrophic lateral sclerosis type 1 (ALS1)	105400	1hl4	A	114	PAson
VAR_013538	SOD1	P00441	115	G	A	Amyotrophic lateral sclerosis type 1 (ALS1)	105400	1hl4	B	114	PAson
VAR_013538	SOD1	P00441	115	G	A	Amyotrophic lateral sclerosis type 1 (ALS1)	105400	1hl4	C	114	PAson
VAR_013538	SOD1	P00441	115	G	A	Amyotrophic lateral sclerosis type 1 (ALS1)	105400	1hl4	D	114	PAson
VAR_013538	SOD1	P00441	115	G	A	Amyotrophic lateral sclerosis type 1 (ALS1)	105400	1kmg	A	114	PAson
VAR_013538	SOD1	P00441	115	G	A	Amyotrophic lateral sclerosis type 1 (ALS1)	105400	1mfm	A	114	PAson
VAR_013538	SOD1	P00441	115	G	A	Amyotrophic lateral sclerosis type 1 (ALS1)	105400	1n18	A	114	PAson
VAR_013538	SOD1	P00441	115	G	A	Amyotrophic lateral sclerosis type 1 (ALS1)	105400	1n18	B	114	PAson
VAR_013538	SOD1	P00441	115	G	A	Amyotrophic lateral sclerosis type 1 (ALS1)	105400	1n18	C	114	PAson
VAR_013538	SOD1	P00441	115	G	A	Amyotrophic lateral sclerosis type 1 (ALS1)	105400	1n18	D	114	PAson
VAR_013538	SOD1	P00441	115	G	A	Amyotrophic lateral sclerosis type 1 (ALS1)	105400	1n18	E	114	PAson
VAR_013538	SOD1	P00441	115	G	A	Amyotrophic lateral sclerosis type 1 (ALS1)	105400	1n18	F	114	PAson
VAR_013538	SOD1	P00441	115	G	A	Amyotrophic lateral sclerosis type 1 (ALS1)	105400	1n18	G	114	PAson
VAR_013538	SOD1	P00441	115	G	A	Amyotrophic lateral sclerosis type 1 (ALS1)	105400	1n18	H	114	PAson
VAR_013538	SOD1	P00441	115	G	A	Amyotrophic lateral sclerosis type 1 (ALS1)	105400	1n18	I	114	PAson
VAR_013538	SOD1	P00441	115	G	A	Amyotrophic lateral sclerosis type 1 (ALS1)	105400	1n18	J	114	PAson
VAR_013538	SOD1	P00441	115	G	A	Amyotrophic lateral sclerosis type 1 (ALS1)	105400	1n19	A	114	PAson
VAR_013538	SOD1	P00441	115	G	A	Amyotrophic lateral sclerosis type 1 (ALS1)	105400	1n19	B	114	PAson
VAR_013538	SOD1	P00441	115	G	A	Amyotrophic lateral sclerosis type 1 (ALS1)	105400	1l3n	A	114	CAson
VAR_013538	SOD1	P00441	115	G	A	Amyotrophic lateral sclerosis type 1 (ALS1)	105400	1l3n	B	114	PAson
VAR_013538	SOD1	P00441	115	G	A	Amyotrophic lateral sclerosis type 1 (ALS1)	105400	1p1v	A	114	PAson
VAR_013538	SOD1	P00441	115	G	A	Amyotrophic lateral sclerosis type 1 (ALS1)	105400	1p1v	B	114	PAson
VAR_013538	SOD1	P00441	115	G	A	Amyotrophic lateral sclerosis type 1 (ALS1)	105400	1p1v	C	114	PAson
VAR_013538	SOD1	P00441	115	G	A	Amyotrophic lateral sclerosis type 1 (ALS1)	105400	1ozu	A	114	PAson
VAR_013538	SOD1	P00441	115	G	A	Amyotrophic lateral sclerosis type 1 (ALS1)	105400	1ozu	B	314	PAson
VAR_013538	SOD1	P00441	115	G	A	Amyotrophic lateral sclerosis type 1 (ALS1)	105400	1ptz	A	114	PAson
VAR_013538	SOD1	P00441	115	G	A	Amyotrophic lateral sclerosis type 1 (ALS1)	105400	1ptz	B	114	PAson
VAR_013538	SOD1	P00441	115	G	A	Amyotrophic lateral sclerosis type 1 (ALS1)	105400	1ozt	M	114	PAson
VAR_013538	SOD1	P00441	115	G	A	Amyotrophic lateral sclerosis type 1 (ALS1)	105400	1ozt	N	114	PAson
VAR_013538	SOD1	P00441	115	G	A	Amyotrophic lateral sclerosis type 1 (ALS1)	105400	1ozt	G	114	PAson
VAR_013538	SOD1	P00441	115	G	A	Amyotrophic lateral sclerosis type 1 (ALS1)	105400	1ozt	H	114	PAson
VAR_013538	SOD1	P00441	115	G	A	Amyotrophic lateral sclerosis type 1 (ALS1)	105400	1ozt	K	114	PAson
VAR_013538	SOD1	P00441	115	G	A	Amyotrophic lateral sclerosis type 1 (ALS1)	105400	1ozt	L	114	PAson
VAR_013538	SOD1	P00441	115	G	A	Amyotrophic lateral sclerosis type 1 (ALS1)	105400	1ozt	I	114	PAson
VAR_013538	SOD1	P00441	115	G	A	Amyotrophic lateral sclerosis type 1 (ALS1)	105400	1ozt	J	114	PAson
VAR_013538	SOD1	P00441	115	G	A	Amyotrophic lateral sclerosis type 1 (ALS1)	105400	1pu0	A	114	PAson
VAR_013538	SOD1	P00441	115	G	A	Amyotrophic lateral sclerosis type 1 (ALS1)	105400	1pu0	B	114	PAson
VAR_013538	SOD1	P00441	115	G	A	Amyotrophic lateral sclerosis type 1 (ALS1)	105400	1pu0	C	114	PAson
VAR_013538	SOD1	P00441	115	G	A	Amyotrophic lateral sclerosis type 1 (ALS1)	105400	1pu0	D	114	PAson
VAR_013538	SOD1	P00441	115	G	A	Amyotrophic lateral sclerosis type 1 (ALS1)	105400	1pu0	E	114	PAson
VAR_013538	SOD1	P00441	115	G	A	Amyotrophic lateral sclerosis type 1 (ALS1)	105400	1pu0	F	114	PAson
VAR_013538	SOD1	P00441	115	G	A	Amyotrophic lateral sclerosis type 1 (ALS1)	105400	1pu0	G	114	PAson
VAR_013538	SOD1	P00441	115	G	A	Amyotrophic lateral sclerosis type 1 (ALS1)	105400	1pu0	H	114	PAson
VAR_013538	SOD1	P00441	115	G	A	Amyotrophic lateral sclerosis type 1 (ALS1)	105400	1pu0	I	114	PAson
VAR_013538	SOD1	P00441	115	G	A	Amyotrophic lateral sclerosis type 1 (ALS1)	105400	1pu0	J	114	PAson
VAR_013538	SOD1	P00441	115	G	A	Amyotrophic lateral sclerosis type 1 (ALS1)	105400	1rk7	A	114	PAson
VAR_013538	SOD1	P00441	115	G	A	Amyotrophic lateral sclerosis type 1 (ALS1)	105400	1spd	A	114	PAson
VAR_013538	SOD1	P00441	115	G	A	Amyotrophic lateral sclerosis type 1 (ALS1)	105400	1spd	B	114	PAson
VAR_013538	SOD1	P00441	115	G	A	Amyotrophic lateral sclerosis type 1 (ALS1)	105400	1sos	A	114	PAson
VAR_013538	SOD1	P00441	115	G	A	Amyotrophic lateral sclerosis type 1 (ALS1)	105400	1sos	F	114	PAson
VAR_013538	SOD1	P00441	115	G	A	Amyotrophic lateral sclerosis type 1 (ALS1)	105400	1sos	B	114	PAson
VAR_013538	SOD1	P00441	115	G	A	Amyotrophic lateral sclerosis type 1 (ALS1)	105400	1sos	G	114	PAson
VAR_013538	SOD1	P00441	115	G	A	Amyotrophic lateral sclerosis type 1 (ALS1)	105400	1sos	C	114	PAson
VAR_013538	SOD1	P00441	115	G	A	Amyotrophic lateral sclerosis type 1 (ALS1)	105400	1sos	H	114	PAson
VAR_013538	SOD1	P00441	115	G	A	Amyotrophic lateral sclerosis type 1 (ALS1)	105400	1sos	D	114	PAson
VAR_013538	SOD1	P00441	115	G	A	Amyotrophic lateral sclerosis type 1 (ALS1)	105400	1sos	I	114	PAson
VAR_013538	SOD1	P00441	115	G	A	Amyotrophic lateral sclerosis type 1 (ALS1)	105400	1sos	E	114	PAson
VAR_013538	SOD1	P00441	115	G	A	Amyotrophic lateral sclerosis type 1 (ALS1)	105400	1sos	J	114	PAson
VAR_013538	SOD1	P00441	115	G	A	Amyotrophic lateral sclerosis type 1 (ALS1)	105400	1uxl	A	114	PAson
VAR_013538	SOD1	P00441	115	G	A	Amyotrophic lateral sclerosis type 1 (ALS1)	105400	1uxl	B	114	PAson
VAR_013538	SOD1	P00441	115	G	A	Amyotrophic lateral sclerosis type 1 (ALS1)	105400	1uxl	C	114	PAson
VAR_013538	SOD1	P00441	115	G	A	Amyotrophic lateral sclerosis type 1 (ALS1)	105400	1uxl	D	114	PAson
VAR_013538	SOD1	P00441	115	G	A	Amyotrophic lateral sclerosis type 1 (ALS1)	105400	1uxl	E	114	PAson
VAR_013538	SOD1	P00441	115	G	A	Amyotrophic lateral sclerosis type 1 (ALS1)	105400	1uxl	F	114	PAson
VAR_013538	SOD1	P00441	115	G	A	Amyotrophic lateral sclerosis type 1 (ALS1)	105400	1uxl	G	114	PAson
VAR_013538	SOD1	P00441	115	G	A	Amyotrophic lateral sclerosis type 1 (ALS1)	105400	1uxl	H	114	PAson
VAR_013538	SOD1	P00441	115	G	A	Amyotrophic lateral sclerosis type 1 (ALS1)	105400	1uxl	I	114	PAson
VAR_013538	SOD1	P00441	115	G	A	Amyotrophic lateral sclerosis type 1 (ALS1)	105400	1uxl	J	114	PAson
VAR_013538	SOD1	P00441	115	G	A	Amyotrophic lateral sclerosis type 1 (ALS1)	105400	1oez	W	114	PAson
VAR_013538	SOD1	P00441	115	G	A	Amyotrophic lateral sclerosis type 1 (ALS1)	105400	1oez	X	114	PAson
VAR_013538	SOD1	P00441	115	G	A	Amyotrophic lateral sclerosis type 1 (ALS1)	105400	1oez	Y	114	PAson
VAR_013538	SOD1	P00441	115	G	A	Amyotrophic lateral sclerosis type 1 (ALS1)	105400	1oez	Z	114	PAson
VAR_013538	SOD1	P00441	115	G	A	Amyotrophic lateral sclerosis type 1 (ALS1)	105400	2af2	A	114	PAson
VAR_013538	SOD1	P00441	115	G	A	Amyotrophic lateral sclerosis type 1 (ALS1)	105400	2af2	B	114	PAson
VAR_013538	SOD1	P00441	115	G	A	Amyotrophic lateral sclerosis type 1 (ALS1)	105400	2c9s	A	114	CAsOn
VAR_013538	SOD1	P00441	115	G	A	Amyotrophic lateral sclerosis type 1 (ALS1)	105400	2c9s	F	114	CAsOn
VAR_013538	SOD1	P00441	115	G	A	Amyotrophic lateral sclerosis type 1 (ALS1)	105400	2c9v	A	114	PAson
VAR_013538	SOD1	P00441	115	G	A	Amyotrophic lateral sclerosis type 1 (ALS1)	105400	2c9v	F	114	PAson
VAR_013538	SOD1	P00441	115	G	A	Amyotrophic lateral sclerosis type 1 (ALS1)	105400	2gbv	A	114	PAson
VAR_013538	SOD1	P00441	115	G	A	Amyotrophic lateral sclerosis type 1 (ALS1)	105400	2gbv	B	114	PAson
VAR_013538	SOD1	P00441	115	G	A	Amyotrophic lateral sclerosis type 1 (ALS1)	105400	2gbv	C	114	PAson
VAR_013538	SOD1	P00441	115	G	A	Amyotrophic lateral sclerosis type 1 (ALS1)	105400	2gbv	D	114	PAson
VAR_013538	SOD1	P00441	115	G	A	Amyotrophic lateral sclerosis type 1 (ALS1)	105400	2gbv	E	114	PAson
VAR_013538	SOD1	P00441	115	G	A	Amyotrophic lateral sclerosis type 1 (ALS1)	105400	2gbv	F	114	PAson
VAR_013538	SOD1	P00441	115	G	A	Amyotrophic lateral sclerosis type 1 (ALS1)	105400	2gbv	G	114	PAson
VAR_013538	SOD1	P00441	115	G	A	Amyotrophic lateral sclerosis type 1 (ALS1)	105400	2gbv	H	114	PAson
VAR_013538	SOD1	P00441	115	G	A	Amyotrophic lateral sclerosis type 1 (ALS1)	105400	2gbv	I	114	PAson
VAR_013538	SOD1	P00441	115	G	A	Amyotrophic lateral sclerosis type 1 (ALS1)	105400	2gbv	J	114	PAson
VAR_013538	SOD1	P00441	115	G	A	Amyotrophic lateral sclerosis type 1 (ALS1)	105400	1uxm	A	114	PAson
VAR_013538	SOD1	P00441	115	G	A	Amyotrophic lateral sclerosis type 1 (ALS1)	105400	1uxm	B	114	PAson
VAR_013538	SOD1	P00441	115	G	A	Amyotrophic lateral sclerosis type 1 (ALS1)	105400	1uxm	C	114	PAson
VAR_013538	SOD1	P00441	115	G	A	Amyotrophic lateral sclerosis type 1 (ALS1)	105400	1uxm	D	114	PAson
VAR_013538	SOD1	P00441	115	G	A	Amyotrophic lateral sclerosis type 1 (ALS1)	105400	1uxm	E	114	PAson
VAR_013538	SOD1	P00441	115	G	A	Amyotrophic lateral sclerosis type 1 (ALS1)	105400	1uxm	F	114	PAson
VAR_013538	SOD1	P00441	115	G	A	Amyotrophic lateral sclerosis type 1 (ALS1)	105400	1uxm	G	114	PAson
VAR_013538	SOD1	P00441	115	G	A	Amyotrophic lateral sclerosis type 1 (ALS1)	105400	1uxm	H	114	PAson
VAR_013538	SOD1	P00441	115	G	A	Amyotrophic lateral sclerosis type 1 (ALS1)	105400	1uxm	I	114	PAson
VAR_013538	SOD1	P00441	115	G	A	Amyotrophic lateral sclerosis type 1 (ALS1)	105400	1uxm	J	114	PAson
VAR_013538	SOD1	P00441	115	G	A	Amyotrophic lateral sclerosis type 1 (ALS1)	105400	1uxm	K	114	PAson
VAR_013538	SOD1	P00441	115	G	A	Amyotrophic lateral sclerosis type 1 (ALS1)	105400	1uxm	L	114	PAson
VAR_013538	SOD1	P00441	115	G	A	Amyotrophic lateral sclerosis type 1 (ALS1)	105400	2gbu	A	114	PAson
VAR_013538	SOD1	P00441	115	G	A	Amyotrophic lateral sclerosis type 1 (ALS1)	105400	2gbu	B	114	PAson
VAR_013538	SOD1	P00441	115	G	A	Amyotrophic lateral sclerosis type 1 (ALS1)	105400	2gbu	C	114	PAson
VAR_013538	SOD1	P00441	115	G	A	Amyotrophic lateral sclerosis type 1 (ALS1)	105400	2gbu	D	114	PAson
VAR_013538	SOD1	P00441	115	G	A	Amyotrophic lateral sclerosis type 1 (ALS1)	105400	2gbt	A	114	PAson
VAR_013538	SOD1	P00441	115	G	A	Amyotrophic lateral sclerosis type 1 (ALS1)	105400	2gbt	B	114	PAson
VAR_013538	SOD1	P00441	115	G	A	Amyotrophic lateral sclerosis type 1 (ALS1)	105400	2gbt	C	114	PAson
VAR_013538	SOD1	P00441	115	G	A	Amyotrophic lateral sclerosis type 1 (ALS1)	105400	2gbt	D	114	PAson
VAR_013538	SOD1	P00441	115	G	A	Amyotrophic lateral sclerosis type 1 (ALS1)	105400	2r27	A	114	PAson
VAR_013538	SOD1	P00441	115	G	A	Amyotrophic lateral sclerosis type 1 (ALS1)	105400	2r27	B	114	PAson
VAR_013538	SOD1	P00441	115	G	A	Amyotrophic lateral sclerosis type 1 (ALS1)	105400	2nnx	A	114	PAson
VAR_013538	SOD1	P00441	115	G	A	Amyotrophic lateral sclerosis type 1 (ALS1)	105400	2nnx	B	114	PAson
VAR_013538	SOD1	P00441	115	G	A	Amyotrophic lateral sclerosis type 1 (ALS1)	105400	2nnx	C	114	PAson
VAR_013538	SOD1	P00441	115	G	A	Amyotrophic lateral sclerosis type 1 (ALS1)	105400	2nnx	D	114	PAson
VAR_013538	SOD1	P00441	115	G	A	Amyotrophic lateral sclerosis type 1 (ALS1)	105400	2vr8	A	114	CAsOn
VAR_013538	SOD1	P00441	115	G	A	Amyotrophic lateral sclerosis type 1 (ALS1)	105400	2vr8	F	114	CAsOn
VAR_013538	SOD1	P00441	115	G	A	Amyotrophic lateral sclerosis type 1 (ALS1)	105400	2vr6	A	114	PAson
VAR_013538	SOD1	P00441	115	G	A	Amyotrophic lateral sclerosis type 1 (ALS1)	105400	2vr6	F	114	PAson
VAR_013538	SOD1	P00441	115	G	A	Amyotrophic lateral sclerosis type 1 (ALS1)	105400	2vr7	A	114	PAson
VAR_013538	SOD1	P00441	115	G	A	Amyotrophic lateral sclerosis type 1 (ALS1)	105400	2vr7	F	114	PAson
VAR_013538	SOD1	P00441	115	G	A	Amyotrophic lateral sclerosis type 1 (ALS1)	105400	2c9u	A	114	PAson
VAR_013538	SOD1	P00441	115	G	A	Amyotrophic lateral sclerosis type 1 (ALS1)	105400	2c9u	F	114	PAson
VAR_013538	SOD1	P00441	115	G	A	Amyotrophic lateral sclerosis type 1 (ALS1)	105400	2v0a	A	114	PAson
VAR_013538	SOD1	P00441	115	G	A	Amyotrophic lateral sclerosis type 1 (ALS1)	105400	2v0a	F	114	PAson
VAR_013538	SOD1	P00441	115	G	A	Amyotrophic lateral sclerosis type 1 (ALS1)	105400	3cqq	A	114	PAson
VAR_013538	SOD1	P00441	115	G	A	Amyotrophic lateral sclerosis type 1 (ALS1)	105400	3cqq	B	114	PAson
VAR_013538	SOD1	P00441	115	G	A	Amyotrophic lateral sclerosis type 1 (ALS1)	105400	3cqp	A	114	PAson
VAR_013538	SOD1	P00441	115	G	A	Amyotrophic lateral sclerosis type 1 (ALS1)	105400	3cqp	B	114	PAson
VAR_013538	SOD1	P00441	115	G	A	Amyotrophic lateral sclerosis type 1 (ALS1)	105400	3cqp	C	114	PAson
VAR_013538	SOD1	P00441	115	G	A	Amyotrophic lateral sclerosis type 1 (ALS1)	105400	3cqp	D	114	PAson
VAR_007535	TPI1	P60174	73	G	A	Triosephosphate isomerase deficiency (TPI deficiency)	190450	1hti	A	72	CAson
VAR_007535	TPI1	P60174	73	G	A	Triosephosphate isomerase deficiency (TPI deficiency)	190450	1hti	B	72	CAson
VAR_007535	TPI1	P60174	73	G	A	Triosephosphate isomerase deficiency (TPI deficiency)	190450	1wyi	A	72	PAson
VAR_007535	TPI1	P60174	73	G	A	Triosephosphate isomerase deficiency (TPI deficiency)	190450	1wyi	B	72	PAson
VAR_007535	TPI1	P60174	73	G	A	Triosephosphate isomerase deficiency (TPI deficiency)	190450	2jk2	A	72	PAson
VAR_007535	TPI1	P60174	73	G	A	Triosephosphate isomerase deficiency (TPI deficiency)	190450	2jk2	B	72	PAson
VAR_007535	TPI1	P60174	73	G	A	Triosephosphate isomerase deficiency (TPI deficiency)	190450	2vom	A	72	PAson
VAR_007535	TPI1	P60174	73	G	A	Triosephosphate isomerase deficiency (TPI deficiency)	190450	2vom	B	72	PAson
VAR_007535	TPI1	P60174	73	G	A	Triosephosphate isomerase deficiency (TPI deficiency)	190450	2vom	C	72	PAson
VAR_007535	TPI1	P60174	73	G	A	Triosephosphate isomerase deficiency (TPI deficiency)	190450	2vom	D	72	PAson
VAR_007561	TTR	P02766	67	G	A	Amyloidosis type 1 (AMYL1)	176300	1bmz	A	47	EAson
VAR_007561	TTR	P02766	67	G	A	Amyloidosis type 1 (AMYL1)	176300	1bmz	B	47	PAson
VAR_007561	TTR	P02766	67	G	A	Amyloidosis type 1 (AMYL1)	176300	1bm7	A	47	EAson
VAR_007561	TTR	P02766	67	G	A	Amyloidosis type 1 (AMYL1)	176300	1bm7	B	47	PAson
VAR_007561	TTR	P02766	67	G	A	Amyloidosis type 1 (AMYL1)	176300	1bzd	A	47	PAson
VAR_007561	TTR	P02766	67	G	A	Amyloidosis type 1 (AMYL1)	176300	1bzd	B	47	PAson
VAR_007561	TTR	P02766	67	G	A	Amyloidosis type 1 (AMYL1)	176300	1bz8	A	47	EAson
VAR_007561	TTR	P02766	67	G	A	Amyloidosis type 1 (AMYL1)	176300	1bz8	B	47	PAson
VAR_007561	TTR	P02766	67	G	A	Amyloidosis type 1 (AMYL1)	176300	1bze	A	47	EAson
VAR_007561	TTR	P02766	67	G	A	Amyloidosis type 1 (AMYL1)	176300	1bze	B	47	PAson
VAR_007561	TTR	P02766	67	G	A	Amyloidosis type 1 (AMYL1)	176300	1dvx	A	47	PAson
VAR_007561	TTR	P02766	67	G	A	Amyloidosis type 1 (AMYL1)	176300	1dvx	B	47	PAson
VAR_007561	TTR	P02766	67	G	A	Amyloidosis type 1 (AMYL1)	176300	1dvs	A	47	EAson
VAR_007561	TTR	P02766	67	G	A	Amyloidosis type 1 (AMYL1)	176300	1dvs	B	47	PAson
VAR_007561	TTR	P02766	67	G	A	Amyloidosis type 1 (AMYL1)	176300	1dvy	A	47	PAson
VAR_007561	TTR	P02766	67	G	A	Amyloidosis type 1 (AMYL1)	176300	1dvy	B	47	PAson
VAR_007561	TTR	P02766	67	G	A	Amyloidosis type 1 (AMYL1)	176300	1dvu	A	47	PAson
VAR_007561	TTR	P02766	67	G	A	Amyloidosis type 1 (AMYL1)	176300	1dvu	B	47	PAson
VAR_007561	TTR	P02766	67	G	A	Amyloidosis type 1 (AMYL1)	176300	1dvt	A	47	EAson
VAR_007561	TTR	P02766	67	G	A	Amyloidosis type 1 (AMYL1)	176300	1dvt	B	47	PAson
VAR_007561	TTR	P02766	67	G	A	Amyloidosis type 1 (AMYL1)	176300	1dvz	A	47	PAson
VAR_007561	TTR	P02766	67	G	A	Amyloidosis type 1 (AMYL1)	176300	1dvz	B	47	PAson
VAR_007561	TTR	P02766	67	G	A	Amyloidosis type 1 (AMYL1)	176300	1dvq	A	47	EAson
VAR_007561	TTR	P02766	67	G	A	Amyloidosis type 1 (AMYL1)	176300	1dvq	B	47	PAson
VAR_007561	TTR	P02766	67	G	A	Amyloidosis type 1 (AMYL1)	176300	1e3f	A	47	EAson
VAR_007561	TTR	P02766	67	G	A	Amyloidosis type 1 (AMYL1)	176300	1e3f	B	47	PAson
VAR_007561	TTR	P02766	67	G	A	Amyloidosis type 1 (AMYL1)	176300	1e5a	A	47	PAson
VAR_007561	TTR	P02766	67	G	A	Amyloidosis type 1 (AMYL1)	176300	1e5a	B	47	PAson
VAR_007561	TTR	P02766	67	G	A	Amyloidosis type 1 (AMYL1)	176300	1e4h	A	47	PAson
VAR_007561	TTR	P02766	67	G	A	Amyloidosis type 1 (AMYL1)	176300	1e4h	B	47	PAson
VAR_007561	TTR	P02766	67	G	A	Amyloidosis type 1 (AMYL1)	176300	1f41	A	47	EAson
VAR_007561	TTR	P02766	67	G	A	Amyloidosis type 1 (AMYL1)	176300	1f41	B	47	PAson
VAR_007561	TTR	P02766	67	G	A	Amyloidosis type 1 (AMYL1)	176300	1eta	1	47	EAson
VAR_007561	TTR	P02766	67	G	A	Amyloidosis type 1 (AMYL1)	176300	1eta	2	47	EAson
VAR_007561	TTR	P02766	67	G	A	Amyloidosis type 1 (AMYL1)	176300	1etb	1	47	EAson
VAR_007561	TTR	P02766	67	G	A	Amyloidosis type 1 (AMYL1)	176300	1etb	2	47	PAson
VAR_007561	TTR	P02766	67	G	A	Amyloidosis type 1 (AMYL1)	176300	1f86	A	47	EAson
VAR_007561	TTR	P02766	67	G	A	Amyloidosis type 1 (AMYL1)	176300	1f86	B	47	EAson
VAR_007561	TTR	P02766	67	G	A	Amyloidosis type 1 (AMYL1)	176300	1fhn	A	47	EAson
VAR_007561	TTR	P02766	67	G	A	Amyloidosis type 1 (AMYL1)	176300	1fhn	B	47	PAson
VAR_007561	TTR	P02766	67	G	A	Amyloidosis type 1 (AMYL1)	176300	1g1o	A	47	PAson
VAR_007561	TTR	P02766	67	G	A	Amyloidosis type 1 (AMYL1)	176300	1g1o	B	47	PAson
VAR_007561	TTR	P02766	67	G	A	Amyloidosis type 1 (AMYL1)	176300	1g1o	C	47	PAson
VAR_007561	TTR	P02766	67	G	A	Amyloidosis type 1 (AMYL1)	176300	1g1o	D	47	PAson
VAR_007561	TTR	P02766	67	G	A	Amyloidosis type 1 (AMYL1)	176300	1gko	A	47	EAson
VAR_007561	TTR	P02766	67	G	A	Amyloidosis type 1 (AMYL1)	176300	1gko	B	47	PAson
VAR_007561	TTR	P02766	67	G	A	Amyloidosis type 1 (AMYL1)	176300	1gko	C	47	EAson
VAR_007561	TTR	P02766	67	G	A	Amyloidosis type 1 (AMYL1)	176300	1gko	D	47	PAson
VAR_007561	TTR	P02766	67	G	A	Amyloidosis type 1 (AMYL1)	176300	1ijn	A	47	EAson
VAR_007561	TTR	P02766	67	G	A	Amyloidosis type 1 (AMYL1)	176300	1ijn	B	47	EAson
VAR_007561	TTR	P02766	67	G	A	Amyloidosis type 1 (AMYL1)	176300	1iii	A	47	PAson
VAR_007561	TTR	P02766	67	G	A	Amyloidosis type 1 (AMYL1)	176300	1iii	B	47	PAson
VAR_007561	TTR	P02766	67	G	A	Amyloidosis type 1 (AMYL1)	176300	1ict	A	47	PAson
VAR_007561	TTR	P02766	67	G	A	Amyloidosis type 1 (AMYL1)	176300	1ict	B	47	PAson
VAR_007561	TTR	P02766	67	G	A	Amyloidosis type 1 (AMYL1)	176300	1ict	C	47	PAson
VAR_007561	TTR	P02766	67	G	A	Amyloidosis type 1 (AMYL1)	176300	1ict	D	47	PAson
VAR_007561	TTR	P02766	67	G	A	Amyloidosis type 1 (AMYL1)	176300	1ict	E	47	PAson
VAR_007561	TTR	P02766	67	G	A	Amyloidosis type 1 (AMYL1)	176300	1ict	F	47	PAson
VAR_007561	TTR	P02766	67	G	A	Amyloidosis type 1 (AMYL1)	176300	1ict	G	47	EAson
VAR_007561	TTR	P02766	67	G	A	Amyloidosis type 1 (AMYL1)	176300	1ict	H	47	PAson
VAR_007561	TTR	P02766	67	G	A	Amyloidosis type 1 (AMYL1)	176300	1iik	A	47	PAson
VAR_007561	TTR	P02766	67	G	A	Amyloidosis type 1 (AMYL1)	176300	1iik	B	47	PAson
VAR_007561	TTR	P02766	67	G	A	Amyloidosis type 1 (AMYL1)	176300	1qab	A	47	PAson
VAR_007561	TTR	P02766	67	G	A	Amyloidosis type 1 (AMYL1)	176300	1qab	B	47	PAson
VAR_007561	TTR	P02766	67	G	A	Amyloidosis type 1 (AMYL1)	176300	1qab	C	47	PAson
VAR_007561	TTR	P02766	67	G	A	Amyloidosis type 1 (AMYL1)	176300	1qab	D	47	PAson
VAR_007561	TTR	P02766	67	G	A	Amyloidosis type 1 (AMYL1)	176300	1rlb	A	47	EAson
VAR_007561	TTR	P02766	67	G	A	Amyloidosis type 1 (AMYL1)	176300	1rlb	B	47	EAson
VAR_007561	TTR	P02766	67	G	A	Amyloidosis type 1 (AMYL1)	176300	1rlb	C	47	PAson
VAR_007561	TTR	P02766	67	G	A	Amyloidosis type 1 (AMYL1)	176300	1rlb	D	47	EAson
VAR_007561	TTR	P02766	67	G	A	Amyloidosis type 1 (AMYL1)	176300	1thc	A	47	EAson
VAR_007561	TTR	P02766	67	G	A	Amyloidosis type 1 (AMYL1)	176300	1thc	B	47	PAson
VAR_007561	TTR	P02766	67	G	A	Amyloidosis type 1 (AMYL1)	176300	1sok	A	47	EAson
VAR_007561	TTR	P02766	67	G	A	Amyloidosis type 1 (AMYL1)	176300	1sok	B	47	EAson
VAR_007561	TTR	P02766	67	G	A	Amyloidosis type 1 (AMYL1)	176300	1soq	A	47	EAson
VAR_007561	TTR	P02766	67	G	A	Amyloidosis type 1 (AMYL1)	176300	1soq	B	47	EAson
VAR_007561	TTR	P02766	67	G	A	Amyloidosis type 1 (AMYL1)	176300	1soq	C	47	PAson
VAR_007561	TTR	P02766	67	G	A	Amyloidosis type 1 (AMYL1)	176300	1soq	D	47	EAson
VAR_007561	TTR	P02766	67	G	A	Amyloidosis type 1 (AMYL1)	176300	1tt6	A	47	PAson
VAR_007561	TTR	P02766	67	G	A	Amyloidosis type 1 (AMYL1)	176300	1tt6	B	47	EAson
VAR_007561	TTR	P02766	67	G	A	Amyloidosis type 1 (AMYL1)	176300	1ttc	A	47	PAson
VAR_007561	TTR	P02766	67	G	A	Amyloidosis type 1 (AMYL1)	176300	1ttc	B	47	PAson
VAR_007561	TTR	P02766	67	G	A	Amyloidosis type 1 (AMYL1)	176300	1tha	A	47	EAson
VAR_007561	TTR	P02766	67	G	A	Amyloidosis type 1 (AMYL1)	176300	1tha	B	47	EAson
VAR_007561	TTR	P02766	67	G	A	Amyloidosis type 1 (AMYL1)	176300	1ttr	A	47	EAson
VAR_007561	TTR	P02766	67	G	A	Amyloidosis type 1 (AMYL1)	176300	1ttr	B	47	PAson
VAR_007561	TTR	P02766	67	G	A	Amyloidosis type 1 (AMYL1)	176300	1ttb	A	47	PAson
VAR_007561	TTR	P02766	67	G	A	Amyloidosis type 1 (AMYL1)	176300	1ttb	B	47	PAson
VAR_007561	TTR	P02766	67	G	A	Amyloidosis type 1 (AMYL1)	176300	1tta	A	47	EAson
VAR_007561	TTR	P02766	67	G	A	Amyloidosis type 1 (AMYL1)	176300	1tta	B	47	EAson
VAR_007561	TTR	P02766	67	G	A	Amyloidosis type 1 (AMYL1)	176300	1tyr	A	47	EAson
VAR_007561	TTR	P02766	67	G	A	Amyloidosis type 1 (AMYL1)	176300	1tyr	B	47	PAson
VAR_007561	TTR	P02766	67	G	A	Amyloidosis type 1 (AMYL1)	176300	1u21	A	47	PAson
VAR_007561	TTR	P02766	67	G	A	Amyloidosis type 1 (AMYL1)	176300	1u21	B	47	EAson
VAR_007561	TTR	P02766	67	G	A	Amyloidosis type 1 (AMYL1)	176300	1tsh	A	47	EAson
VAR_007561	TTR	P02766	67	G	A	Amyloidosis type 1 (AMYL1)	176300	1tsh	B	47	PAson
VAR_007561	TTR	P02766	67	G	A	Amyloidosis type 1 (AMYL1)	176300	1tz8	A	47	PAson
VAR_007561	TTR	P02766	67	G	A	Amyloidosis type 1 (AMYL1)	176300	1tz8	B	47	EAson
VAR_007561	TTR	P02766	67	G	A	Amyloidosis type 1 (AMYL1)	176300	1tz8	C	47	EAson
VAR_007561	TTR	P02766	67	G	A	Amyloidosis type 1 (AMYL1)	176300	1tz8	D	47	PAson
VAR_007561	TTR	P02766	67	G	A	Amyloidosis type 1 (AMYL1)	176300	1x7t	A	47	PAson
VAR_007561	TTR	P02766	67	G	A	Amyloidosis type 1 (AMYL1)	176300	1x7t	B	47	EAson
VAR_007561	TTR	P02766	67	G	A	Amyloidosis type 1 (AMYL1)	176300	1qwh	A	47	PAson
VAR_007561	TTR	P02766	67	G	A	Amyloidosis type 1 (AMYL1)	176300	1qwh	B	47	PAson
VAR_007561	TTR	P02766	67	G	A	Amyloidosis type 1 (AMYL1)	176300	1z7j	A	47	EAson
VAR_007561	TTR	P02766	67	G	A	Amyloidosis type 1 (AMYL1)	176300	1z7j	B	247	PAson
VAR_007561	TTR	P02766	67	G	A	Amyloidosis type 1 (AMYL1)	176300	1zcr	A	47	PAson
VAR_007561	TTR	P02766	67	G	A	Amyloidosis type 1 (AMYL1)	176300	1zcr	B	47	PAson
VAR_007561	TTR	P02766	67	G	A	Amyloidosis type 1 (AMYL1)	176300	2b14	A	47	EAson
VAR_007561	TTR	P02766	67	G	A	Amyloidosis type 1 (AMYL1)	176300	2b14	B	47	PAson
VAR_007561	TTR	P02766	67	G	A	Amyloidosis type 1 (AMYL1)	176300	2b9a	A	47	PAson
VAR_007561	TTR	P02766	67	G	A	Amyloidosis type 1 (AMYL1)	176300	2b9a	B	47	EAson
VAR_007561	TTR	P02766	67	G	A	Amyloidosis type 1 (AMYL1)	176300	2b77	A	47	EAson
VAR_007561	TTR	P02766	67	G	A	Amyloidosis type 1 (AMYL1)	176300	2b77	B	47	PAson
VAR_007561	TTR	P02766	67	G	A	Amyloidosis type 1 (AMYL1)	176300	2b16	A	47	EAson
VAR_007561	TTR	P02766	67	G	A	Amyloidosis type 1 (AMYL1)	176300	2b16	B	47	PAson
VAR_007561	TTR	P02766	67	G	A	Amyloidosis type 1 (AMYL1)	176300	1tlm	A	47	EAson
VAR_007561	TTR	P02766	67	G	A	Amyloidosis type 1 (AMYL1)	176300	1tlm	B	47	PAson
VAR_007561	TTR	P02766	67	G	A	Amyloidosis type 1 (AMYL1)	176300	2fbr	A	47	EAson
VAR_007561	TTR	P02766	67	G	A	Amyloidosis type 1 (AMYL1)	176300	2fbr	B	47	EAson
VAR_007561	TTR	P02766	67	G	A	Amyloidosis type 1 (AMYL1)	176300	2f8i	A	47	EAson
VAR_007561	TTR	P02766	67	G	A	Amyloidosis type 1 (AMYL1)	176300	2f8i	B	47	EAson
VAR_007561	TTR	P02766	67	G	A	Amyloidosis type 1 (AMYL1)	176300	2g3x	A	47	EAson
VAR_007561	TTR	P02766	67	G	A	Amyloidosis type 1 (AMYL1)	176300	2g3x	B	47	PAson
VAR_007561	TTR	P02766	67	G	A	Amyloidosis type 1 (AMYL1)	176300	2g9k	A	47	PAson
VAR_007561	TTR	P02766	67	G	A	Amyloidosis type 1 (AMYL1)	176300	2g9k	B	47	EAson
VAR_007561	TTR	P02766	67	G	A	Amyloidosis type 1 (AMYL1)	176300	2g3z	A	47	PAson
VAR_007561	TTR	P02766	67	G	A	Amyloidosis type 1 (AMYL1)	176300	2g3z	B	47	PAson
VAR_007561	TTR	P02766	67	G	A	Amyloidosis type 1 (AMYL1)	176300	2gab	A	47	PAson
VAR_007561	TTR	P02766	67	G	A	Amyloidosis type 1 (AMYL1)	176300	2gab	B	47	EAson
VAR_007561	TTR	P02766	67	G	A	Amyloidosis type 1 (AMYL1)	176300	2f7i	A	47	EAson
VAR_007561	TTR	P02766	67	G	A	Amyloidosis type 1 (AMYL1)	176300	2f7i	B	47	EAson
VAR_007561	TTR	P02766	67	G	A	Amyloidosis type 1 (AMYL1)	176300	2flm	A	47	EAson
VAR_007561	TTR	P02766	67	G	A	Amyloidosis type 1 (AMYL1)	176300	2flm	B	47	PAson
VAR_007561	TTR	P02766	67	G	A	Amyloidosis type 1 (AMYL1)	176300	2g4g	A	47	EAson
VAR_007561	TTR	P02766	67	G	A	Amyloidosis type 1 (AMYL1)	176300	2g4g	B	47	EAson
VAR_007561	TTR	P02766	67	G	A	Amyloidosis type 1 (AMYL1)	176300	2g4e	A	47	EAson
VAR_007561	TTR	P02766	67	G	A	Amyloidosis type 1 (AMYL1)	176300	2g4e	B	47	PAson
VAR_007561	TTR	P02766	67	G	A	Amyloidosis type 1 (AMYL1)	176300	2g5u	A	47	EAson
VAR_007561	TTR	P02766	67	G	A	Amyloidosis type 1 (AMYL1)	176300	2g5u	B	47	PAson
VAR_007561	TTR	P02766	67	G	A	Amyloidosis type 1 (AMYL1)	176300	2h4e	A	47	EAson
VAR_007561	TTR	P02766	67	G	A	Amyloidosis type 1 (AMYL1)	176300	2h4e	B	47	PAson
VAR_007561	TTR	P02766	67	G	A	Amyloidosis type 1 (AMYL1)	176300	1x7s	A	47	PAson
VAR_007561	TTR	P02766	67	G	A	Amyloidosis type 1 (AMYL1)	176300	1x7s	B	47	PAson
VAR_007561	TTR	P02766	67	G	A	Amyloidosis type 1 (AMYL1)	176300	1y1d	A	47	PAson
VAR_007561	TTR	P02766	67	G	A	Amyloidosis type 1 (AMYL1)	176300	1y1d	B	1047	EAson
VAR_007561	TTR	P02766	67	G	A	Amyloidosis type 1 (AMYL1)	176300	1zd6	A	47	EAson
VAR_007561	TTR	P02766	67	G	A	Amyloidosis type 1 (AMYL1)	176300	1zd6	B	47	PAson
VAR_007561	TTR	P02766	67	G	A	Amyloidosis type 1 (AMYL1)	176300	2qgc	A	47	PAson
VAR_007561	TTR	P02766	67	G	A	Amyloidosis type 1 (AMYL1)	176300	2qgc	B	47	PAson
VAR_007561	TTR	P02766	67	G	A	Amyloidosis type 1 (AMYL1)	176300	2rox	A	47	EAson
VAR_007561	TTR	P02766	67	G	A	Amyloidosis type 1 (AMYL1)	176300	2rox	B	47	PAson
VAR_007561	TTR	P02766	67	G	A	Amyloidosis type 1 (AMYL1)	176300	2noy	A	47	EAson
VAR_007561	TTR	P02766	67	G	A	Amyloidosis type 1 (AMYL1)	176300	2noy	B	47	PAson
VAR_007561	TTR	P02766	67	G	A	Amyloidosis type 1 (AMYL1)	176300	2qel	A	47	EAson
VAR_007561	TTR	P02766	67	G	A	Amyloidosis type 1 (AMYL1)	176300	2qel	B	47	PAson
VAR_007561	TTR	P02766	67	G	A	Amyloidosis type 1 (AMYL1)	176300	2qel	C	47	PAson
VAR_007561	TTR	P02766	67	G	A	Amyloidosis type 1 (AMYL1)	176300	2qel	D	47	PAson
VAR_007561	TTR	P02766	67	G	A	Amyloidosis type 1 (AMYL1)	176300	2qgb	A	47	EAson
VAR_007561	TTR	P02766	67	G	A	Amyloidosis type 1 (AMYL1)	176300	2qgb	B	47	PAson
VAR_007561	TTR	P02766	67	G	A	Amyloidosis type 1 (AMYL1)	176300	2roy	A	47	EAson
VAR_007561	TTR	P02766	67	G	A	Amyloidosis type 1 (AMYL1)	176300	2roy	B	47	PAson
VAR_007561	TTR	P02766	67	G	A	Amyloidosis type 1 (AMYL1)	176300	2trh	A	47	EAson
VAR_007561	TTR	P02766	67	G	A	Amyloidosis type 1 (AMYL1)	176300	2trh	B	47	PAson
VAR_007561	TTR	P02766	67	G	A	Amyloidosis type 1 (AMYL1)	176300	2try	A	47	PAson
VAR_007561	TTR	P02766	67	G	A	Amyloidosis type 1 (AMYL1)	176300	2try	B	47	PAson
VAR_007561	TTR	P02766	67	G	A	Amyloidosis type 1 (AMYL1)	176300	2b15	A	47	EAson
VAR_007561	TTR	P02766	67	G	A	Amyloidosis type 1 (AMYL1)	176300	2b15	B	47	PAson
VAR_007561	TTR	P02766	67	G	A	Amyloidosis type 1 (AMYL1)	176300	2pab	A	47	EAson
VAR_007561	TTR	P02766	67	G	A	Amyloidosis type 1 (AMYL1)	176300	2pab	B	47	EAson
VAR_007561	TTR	P02766	67	G	A	Amyloidosis type 1 (AMYL1)	176300	3d2t	A	47	PAson
VAR_007561	TTR	P02766	67	G	A	Amyloidosis type 1 (AMYL1)	176300	3d2t	B	47	PAson
VAR_007561	TTR	P02766	67	G	A	Amyloidosis type 1 (AMYL1)	176300	2qge	A	47	EAson
VAR_007561	TTR	P02766	67	G	A	Amyloidosis type 1 (AMYL1)	176300	2qge	B	47	PAson
VAR_007561	TTR	P02766	67	G	A	Amyloidosis type 1 (AMYL1)	176300	3dgd	A	47	PAson
VAR_007561	TTR	P02766	67	G	A	Amyloidosis type 1 (AMYL1)	176300	3dgd	B	47	EAson
VAR_007561	TTR	P02766	67	G	A	Amyloidosis type 1 (AMYL1)	176300	3dgd	C	47	PAson
VAR_007561	TTR	P02766	67	G	A	Amyloidosis type 1 (AMYL1)	176300	3dgd	D	47	EAson
VAR_007561	TTR	P02766	67	G	A	Amyloidosis type 1 (AMYL1)	176300	3did	A	47	PAson
VAR_007561	TTR	P02766	67	G	A	Amyloidosis type 1 (AMYL1)	176300	3did	B	47	EAson
VAR_007561	TTR	P02766	67	G	A	Amyloidosis type 1 (AMYL1)	176300	3did	C	47	PAson
VAR_007561	TTR	P02766	67	G	A	Amyloidosis type 1 (AMYL1)	176300	3did	D	47	EAson
VAR_007561	TTR	P02766	67	G	A	Amyloidosis type 1 (AMYL1)	176300	5ttr	A	47	Eason
VAR_007561	TTR	P02766	67	G	A	Amyloidosis type 1 (AMYL1)	176300	5ttr	B	47	PAson
VAR_007561	TTR	P02766	67	G	A	Amyloidosis type 1 (AMYL1)	176300	5ttr	C	47	EAson
VAR_007561	TTR	P02766	67	G	A	Amyloidosis type 1 (AMYL1)	176300	5ttr	D	47	EAson
VAR_007561	TTR	P02766	67	G	A	Amyloidosis type 1 (AMYL1)	176300	5ttr	E	47	EAson
VAR_007561	TTR	P02766	67	G	A	Amyloidosis type 1 (AMYL1)	176300	5ttr	F	47	EAson
VAR_007561	TTR	P02766	67	G	A	Amyloidosis type 1 (AMYL1)	176300	5ttr	G	47	EAson
VAR_007561	TTR	P02766	67	G	A	Amyloidosis type 1 (AMYL1)	176300	5ttr	H	47	EAson
VAR_007561	TTR	P02766	67	G	A	Amyloidosis type 1 (AMYL1)	176300	3b56	A	47	EAson
VAR_007561	TTR	P02766	67	G	A	Amyloidosis type 1 (AMYL1)	176300	3b56	B	47	PAson
VAR_007561	TTR	P02766	67	G	A	Amyloidosis type 1 (AMYL1)	176300	3cyk	A	47	PAson
VAR_007561	TTR	P02766	67	G	A	Amyloidosis type 1 (AMYL1)	176300	3cyk	B	47	EAson
VAR_007561	TTR	P02766	67	G	A	Amyloidosis type 1 (AMYL1)	176300	3cyk	C	47	PAson
VAR_007561	TTR	P02766	67	G	A	Amyloidosis type 1 (AMYL1)	176300	3cyk	D	47	EAson
VAR_007561	TTR	P02766	67	G	A	Amyloidosis type 1 (AMYL1)	176300	2qgd	A	47	EAson
VAR_007561	TTR	P02766	67	G	A	Amyloidosis type 1 (AMYL1)	176300	2qgd	B	47	PAson
VAR_016874	SOD1	P00441	81	H	A	Amyotrophic lateral sclerosis type 1 (ALS1)	105400	1azv	A	80	CASON
VAR_016874	SOD1	P00441	81	H	A	Amyotrophic lateral sclerosis type 1 (ALS1)	105400	1azv	B	80	CASON
VAR_016874	SOD1	P00441	81	H	A	Amyotrophic lateral sclerosis type 1 (ALS1)	105400	1ba9	A	80	CaSON
VAR_016874	SOD1	P00441	81	H	A	Amyotrophic lateral sclerosis type 1 (ALS1)	105400	1dsw	A	80	CASON
VAR_016874	SOD1	P00441	81	H	A	Amyotrophic lateral sclerosis type 1 (ALS1)	105400	1fun	A	80	CASON
VAR_016874	SOD1	P00441	81	H	A	Amyotrophic lateral sclerosis type 1 (ALS1)	105400	1fun	F	80	CaSoN
VAR_016874	SOD1	P00441	81	H	A	Amyotrophic lateral sclerosis type 1 (ALS1)	105400	1fun	B	80	CASoN
VAR_016874	SOD1	P00441	81	H	A	Amyotrophic lateral sclerosis type 1 (ALS1)	105400	1fun	G	80	CASoN
VAR_016874	SOD1	P00441	81	H	A	Amyotrophic lateral sclerosis type 1 (ALS1)	105400	1fun	C	80	CASon
VAR_016874	SOD1	P00441	81	H	A	Amyotrophic lateral sclerosis type 1 (ALS1)	105400	1fun	H	80	CASon
VAR_016874	SOD1	P00441	81	H	A	Amyotrophic lateral sclerosis type 1 (ALS1)	105400	1fun	D	80	CASON
VAR_016874	SOD1	P00441	81	H	A	Amyotrophic lateral sclerosis type 1 (ALS1)	105400	1fun	I	80	CaSon
VAR_016874	SOD1	P00441	81	H	A	Amyotrophic lateral sclerosis type 1 (ALS1)	105400	1fun	E	80	CASON
VAR_016874	SOD1	P00441	81	H	A	Amyotrophic lateral sclerosis type 1 (ALS1)	105400	1fun	J	80	CASOn
VAR_016874	SOD1	P00441	81	H	A	Amyotrophic lateral sclerosis type 1 (ALS1)	105400	1hl5	A	80	CASON
VAR_016874	SOD1	P00441	81	H	A	Amyotrophic lateral sclerosis type 1 (ALS1)	105400	1hl5	B	80	CASON
VAR_016874	SOD1	P00441	81	H	A	Amyotrophic lateral sclerosis type 1 (ALS1)	105400	1hl5	C	80	CASON
VAR_016874	SOD1	P00441	81	H	A	Amyotrophic lateral sclerosis type 1 (ALS1)	105400	1hl5	D	80	CASON
VAR_016874	SOD1	P00441	81	H	A	Amyotrophic lateral sclerosis type 1 (ALS1)	105400	1hl5	E	80	CASON
VAR_016874	SOD1	P00441	81	H	A	Amyotrophic lateral sclerosis type 1 (ALS1)	105400	1hl5	F	80	CASON
VAR_016874	SOD1	P00441	81	H	A	Amyotrophic lateral sclerosis type 1 (ALS1)	105400	1hl5	G	80	CASON
VAR_016874	SOD1	P00441	81	H	A	Amyotrophic lateral sclerosis type 1 (ALS1)	105400	1hl5	H	80	CaSON
VAR_016874	SOD1	P00441	81	H	A	Amyotrophic lateral sclerosis type 1 (ALS1)	105400	1hl5	I	80	CASON
VAR_016874	SOD1	P00441	81	H	A	Amyotrophic lateral sclerosis type 1 (ALS1)	105400	1hl5	J	80	CASON
VAR_016874	SOD1	P00441	81	H	A	Amyotrophic lateral sclerosis type 1 (ALS1)	105400	1hl5	K	80	CASON
VAR_016874	SOD1	P00441	81	H	A	Amyotrophic lateral sclerosis type 1 (ALS1)	105400	1hl5	L	80	CASON
VAR_016874	SOD1	P00441	81	H	A	Amyotrophic lateral sclerosis type 1 (ALS1)	105400	1hl5	M	80	CASON
VAR_016874	SOD1	P00441	81	H	A	Amyotrophic lateral sclerosis type 1 (ALS1)	105400	1hl5	N	80	CASON
VAR_016874	SOD1	P00441	81	H	A	Amyotrophic lateral sclerosis type 1 (ALS1)	105400	1hl5	O	80	CaSON
VAR_016874	SOD1	P00441	81	H	A	Amyotrophic lateral sclerosis type 1 (ALS1)	105400	1hl5	P	80	CASON
VAR_016874	SOD1	P00441	81	H	A	Amyotrophic lateral sclerosis type 1 (ALS1)	105400	1hl5	Q	80	CASON
VAR_016874	SOD1	P00441	81	H	A	Amyotrophic lateral sclerosis type 1 (ALS1)	105400	1hl5	S	80	CASON
VAR_016874	SOD1	P00441	81	H	A	Amyotrophic lateral sclerosis type 1 (ALS1)	105400	1hl4	A	80	CaSON
VAR_016874	SOD1	P00441	81	H	A	Amyotrophic lateral sclerosis type 1 (ALS1)	105400	1hl4	B	80	CaSON
VAR_016874	SOD1	P00441	81	H	A	Amyotrophic lateral sclerosis type 1 (ALS1)	105400	1hl4	C	80	CAson
VAR_016874	SOD1	P00441	81	H	A	Amyotrophic lateral sclerosis type 1 (ALS1)	105400	1hl4	D	80	CAson
VAR_016874	SOD1	P00441	81	H	A	Amyotrophic lateral sclerosis type 1 (ALS1)	105400	1kmg	A	80	CaSOn
VAR_016874	SOD1	P00441	81	H	A	Amyotrophic lateral sclerosis type 1 (ALS1)	105400	1mfm	A	80	CaSON
VAR_016874	SOD1	P00441	81	H	A	Amyotrophic lateral sclerosis type 1 (ALS1)	105400	1n18	A	80	CASON
VAR_016874	SOD1	P00441	81	H	A	Amyotrophic lateral sclerosis type 1 (ALS1)	105400	1n18	B	80	CASON
VAR_016874	SOD1	P00441	81	H	A	Amyotrophic lateral sclerosis type 1 (ALS1)	105400	1n18	C	80	CASON
VAR_016874	SOD1	P00441	81	H	A	Amyotrophic lateral sclerosis type 1 (ALS1)	105400	1n18	D	80	CASON
VAR_016874	SOD1	P00441	81	H	A	Amyotrophic lateral sclerosis type 1 (ALS1)	105400	1n18	E	80	CASON
VAR_016874	SOD1	P00441	81	H	A	Amyotrophic lateral sclerosis type 1 (ALS1)	105400	1n18	F	80	CASON
VAR_016874	SOD1	P00441	81	H	A	Amyotrophic lateral sclerosis type 1 (ALS1)	105400	1n18	G	80	CASON
VAR_016874	SOD1	P00441	81	H	A	Amyotrophic lateral sclerosis type 1 (ALS1)	105400	1n18	H	80	CASON
VAR_016874	SOD1	P00441	81	H	A	Amyotrophic lateral sclerosis type 1 (ALS1)	105400	1n18	I	80	CASON
VAR_016874	SOD1	P00441	81	H	A	Amyotrophic lateral sclerosis type 1 (ALS1)	105400	1n18	J	80	CASON
VAR_016874	SOD1	P00441	81	H	A	Amyotrophic lateral sclerosis type 1 (ALS1)	105400	1n19	A	80	CASON
VAR_016874	SOD1	P00441	81	H	A	Amyotrophic lateral sclerosis type 1 (ALS1)	105400	1n19	B	80	CASON
VAR_016874	SOD1	P00441	81	H	A	Amyotrophic lateral sclerosis type 1 (ALS1)	105400	1l3n	A	80	CaSON
VAR_016874	SOD1	P00441	81	H	A	Amyotrophic lateral sclerosis type 1 (ALS1)	105400	1l3n	B	80	CASoN
VAR_016874	SOD1	P00441	81	H	A	Amyotrophic lateral sclerosis type 1 (ALS1)	105400	1p1v	A	80	CaSON
VAR_016874	SOD1	P00441	81	H	A	Amyotrophic lateral sclerosis type 1 (ALS1)	105400	1p1v	B	80	CASON
VAR_016874	SOD1	P00441	81	H	A	Amyotrophic lateral sclerosis type 1 (ALS1)	105400	1p1v	C	80	CASON
VAR_016874	SOD1	P00441	81	H	A	Amyotrophic lateral sclerosis type 1 (ALS1)	105400	1ozu	A	80	CaSON
VAR_016874	SOD1	P00441	81	H	A	Amyotrophic lateral sclerosis type 1 (ALS1)	105400	1ozu	B	280	CASon
VAR_016874	SOD1	P00441	81	H	A	Amyotrophic lateral sclerosis type 1 (ALS1)	105400	1ptz	A	80	CASON
VAR_016874	SOD1	P00441	81	H	A	Amyotrophic lateral sclerosis type 1 (ALS1)	105400	1ptz	B	80	CaSON
VAR_016874	SOD1	P00441	81	H	A	Amyotrophic lateral sclerosis type 1 (ALS1)	105400	1ozt	M	80	CASON
VAR_016874	SOD1	P00441	81	H	A	Amyotrophic lateral sclerosis type 1 (ALS1)	105400	1ozt	N	80	CASON
VAR_016874	SOD1	P00441	81	H	A	Amyotrophic lateral sclerosis type 1 (ALS1)	105400	1ozt	G	80	CASon
VAR_016874	SOD1	P00441	81	H	A	Amyotrophic lateral sclerosis type 1 (ALS1)	105400	1ozt	H	80	CASon
VAR_016874	SOD1	P00441	81	H	A	Amyotrophic lateral sclerosis type 1 (ALS1)	105400	1ozt	K	80	CAson
VAR_016874	SOD1	P00441	81	H	A	Amyotrophic lateral sclerosis type 1 (ALS1)	105400	1ozt	L	80	CASon
VAR_016874	SOD1	P00441	81	H	A	Amyotrophic lateral sclerosis type 1 (ALS1)	105400	1ozt	I	80	CASon
VAR_016874	SOD1	P00441	81	H	A	Amyotrophic lateral sclerosis type 1 (ALS1)	105400	1ozt	J	80	CASon
VAR_016874	SOD1	P00441	81	H	A	Amyotrophic lateral sclerosis type 1 (ALS1)	105400	1pu0	A	80	CASON
VAR_016874	SOD1	P00441	81	H	A	Amyotrophic lateral sclerosis type 1 (ALS1)	105400	1pu0	B	80	CASON
VAR_016874	SOD1	P00441	81	H	A	Amyotrophic lateral sclerosis type 1 (ALS1)	105400	1pu0	C	80	CASoN
VAR_016874	SOD1	P00441	81	H	A	Amyotrophic lateral sclerosis type 1 (ALS1)	105400	1pu0	D	80	CASON
VAR_016874	SOD1	P00441	81	H	A	Amyotrophic lateral sclerosis type 1 (ALS1)	105400	1pu0	E	80	CASON
VAR_016874	SOD1	P00441	81	H	A	Amyotrophic lateral sclerosis type 1 (ALS1)	105400	1pu0	F	80	CASON
VAR_016874	SOD1	P00441	81	H	A	Amyotrophic lateral sclerosis type 1 (ALS1)	105400	1pu0	G	80	CaSON
VAR_016874	SOD1	P00441	81	H	A	Amyotrophic lateral sclerosis type 1 (ALS1)	105400	1pu0	H	80	CASON
VAR_016874	SOD1	P00441	81	H	A	Amyotrophic lateral sclerosis type 1 (ALS1)	105400	1pu0	I	80	CASoN
VAR_016874	SOD1	P00441	81	H	A	Amyotrophic lateral sclerosis type 1 (ALS1)	105400	1pu0	J	80	CASON
VAR_016874	SOD1	P00441	81	H	A	Amyotrophic lateral sclerosis type 1 (ALS1)	105400	1rk7	A	80	CAson
VAR_016874	SOD1	P00441	81	H	A	Amyotrophic lateral sclerosis type 1 (ALS1)	105400	1spd	A	80	CaSON
VAR_016874	SOD1	P00441	81	H	A	Amyotrophic lateral sclerosis type 1 (ALS1)	105400	1spd	B	80	CASON
VAR_016874	SOD1	P00441	81	H	A	Amyotrophic lateral sclerosis type 1 (ALS1)	105400	1sos	A	80	CASON
VAR_016874	SOD1	P00441	81	H	A	Amyotrophic lateral sclerosis type 1 (ALS1)	105400	1sos	F	80	CASoN
VAR_016874	SOD1	P00441	81	H	A	Amyotrophic lateral sclerosis type 1 (ALS1)	105400	1sos	B	80	CASon
VAR_016874	SOD1	P00441	81	H	A	Amyotrophic lateral sclerosis type 1 (ALS1)	105400	1sos	G	80	CASoN
VAR_016874	SOD1	P00441	81	H	A	Amyotrophic lateral sclerosis type 1 (ALS1)	105400	1sos	C	80	CaSoN
VAR_016874	SOD1	P00441	81	H	A	Amyotrophic lateral sclerosis type 1 (ALS1)	105400	1sos	H	80	CASOn
VAR_016874	SOD1	P00441	81	H	A	Amyotrophic lateral sclerosis type 1 (ALS1)	105400	1sos	D	80	CaSON
VAR_016874	SOD1	P00441	81	H	A	Amyotrophic lateral sclerosis type 1 (ALS1)	105400	1sos	I	80	CASoN
VAR_016874	SOD1	P00441	81	H	A	Amyotrophic lateral sclerosis type 1 (ALS1)	105400	1sos	E	80	CASON
VAR_016874	SOD1	P00441	81	H	A	Amyotrophic lateral sclerosis type 1 (ALS1)	105400	1sos	J	80	CASOn
VAR_016874	SOD1	P00441	81	H	A	Amyotrophic lateral sclerosis type 1 (ALS1)	105400	1uxl	A	80	CASON
VAR_016874	SOD1	P00441	81	H	A	Amyotrophic lateral sclerosis type 1 (ALS1)	105400	1uxl	B	80	CaSON
VAR_016874	SOD1	P00441	81	H	A	Amyotrophic lateral sclerosis type 1 (ALS1)	105400	1uxl	C	80	CASON
VAR_016874	SOD1	P00441	81	H	A	Amyotrophic lateral sclerosis type 1 (ALS1)	105400	1uxl	D	80	CaSON
VAR_016874	SOD1	P00441	81	H	A	Amyotrophic lateral sclerosis type 1 (ALS1)	105400	1uxl	E	80	CASON
VAR_016874	SOD1	P00441	81	H	A	Amyotrophic lateral sclerosis type 1 (ALS1)	105400	1uxl	F	80	CASON
VAR_016874	SOD1	P00441	81	H	A	Amyotrophic lateral sclerosis type 1 (ALS1)	105400	1uxl	G	80	CASON
VAR_016874	SOD1	P00441	81	H	A	Amyotrophic lateral sclerosis type 1 (ALS1)	105400	1uxl	H	80	CASON
VAR_016874	SOD1	P00441	81	H	A	Amyotrophic lateral sclerosis type 1 (ALS1)	105400	1uxl	I	80	CASON
VAR_016874	SOD1	P00441	81	H	A	Amyotrophic lateral sclerosis type 1 (ALS1)	105400	1uxl	J	80	CASON
VAR_016874	SOD1	P00441	81	H	A	Amyotrophic lateral sclerosis type 1 (ALS1)	105400	1oez	W	80	CASon
VAR_016874	SOD1	P00441	81	H	A	Amyotrophic lateral sclerosis type 1 (ALS1)	105400	1oez	X	80	CASon
VAR_016874	SOD1	P00441	81	H	A	Amyotrophic lateral sclerosis type 1 (ALS1)	105400	1oez	Y	80	CASOn
VAR_016874	SOD1	P00441	81	H	A	Amyotrophic lateral sclerosis type 1 (ALS1)	105400	1oez	Z	80	CASon
VAR_016874	SOD1	P00441	81	H	A	Amyotrophic lateral sclerosis type 1 (ALS1)	105400	2af2	A	80	CaSOn
VAR_016874	SOD1	P00441	81	H	A	Amyotrophic lateral sclerosis type 1 (ALS1)	105400	2af2	B	80	CaSOn
VAR_016874	SOD1	P00441	81	H	A	Amyotrophic lateral sclerosis type 1 (ALS1)	105400	2c9s	A	80	CASON
VAR_016874	SOD1	P00441	81	H	A	Amyotrophic lateral sclerosis type 1 (ALS1)	105400	2c9s	F	80	CASON
VAR_016874	SOD1	P00441	81	H	A	Amyotrophic lateral sclerosis type 1 (ALS1)	105400	2c9v	A	80	CASON
VAR_016874	SOD1	P00441	81	H	A	Amyotrophic lateral sclerosis type 1 (ALS1)	105400	2c9v	F	80	CASON
VAR_016874	SOD1	P00441	81	H	A	Amyotrophic lateral sclerosis type 1 (ALS1)	105400	2gbv	A	80	CASON
VAR_016874	SOD1	P00441	81	H	A	Amyotrophic lateral sclerosis type 1 (ALS1)	105400	2gbv	B	80	CASON
VAR_016874	SOD1	P00441	81	H	A	Amyotrophic lateral sclerosis type 1 (ALS1)	105400	2gbv	C	80	CASON
VAR_016874	SOD1	P00441	81	H	A	Amyotrophic lateral sclerosis type 1 (ALS1)	105400	2gbv	D	80	CASON
VAR_016874	SOD1	P00441	81	H	A	Amyotrophic lateral sclerosis type 1 (ALS1)	105400	2gbv	E	80	CASON
VAR_016874	SOD1	P00441	81	H	A	Amyotrophic lateral sclerosis type 1 (ALS1)	105400	2gbv	F	80	CASON
VAR_016874	SOD1	P00441	81	H	A	Amyotrophic lateral sclerosis type 1 (ALS1)	105400	2gbv	G	80	CASON
VAR_016874	SOD1	P00441	81	H	A	Amyotrophic lateral sclerosis type 1 (ALS1)	105400	2gbv	H	80	CASON
VAR_016874	SOD1	P00441	81	H	A	Amyotrophic lateral sclerosis type 1 (ALS1)	105400	2gbv	I	80	CASON
VAR_016874	SOD1	P00441	81	H	A	Amyotrophic lateral sclerosis type 1 (ALS1)	105400	2gbv	J	80	CASON
VAR_016874	SOD1	P00441	81	H	A	Amyotrophic lateral sclerosis type 1 (ALS1)	105400	1uxm	A	80	CASON
VAR_016874	SOD1	P00441	81	H	A	Amyotrophic lateral sclerosis type 1 (ALS1)	105400	1uxm	B	80	CASON
VAR_016874	SOD1	P00441	81	H	A	Amyotrophic lateral sclerosis type 1 (ALS1)	105400	1uxm	C	80	CASON
VAR_016874	SOD1	P00441	81	H	A	Amyotrophic lateral sclerosis type 1 (ALS1)	105400	1uxm	D	80	CASON
VAR_016874	SOD1	P00441	81	H	A	Amyotrophic lateral sclerosis type 1 (ALS1)	105400	1uxm	E	80	CASON
VAR_016874	SOD1	P00441	81	H	A	Amyotrophic lateral sclerosis type 1 (ALS1)	105400	1uxm	F	80	CASON
VAR_016874	SOD1	P00441	81	H	A	Amyotrophic lateral sclerosis type 1 (ALS1)	105400	1uxm	G	80	CASON
VAR_016874	SOD1	P00441	81	H	A	Amyotrophic lateral sclerosis type 1 (ALS1)	105400	1uxm	H	80	CaSON
VAR_016874	SOD1	P00441	81	H	A	Amyotrophic lateral sclerosis type 1 (ALS1)	105400	1uxm	I	80	CASON
VAR_016874	SOD1	P00441	81	H	A	Amyotrophic lateral sclerosis type 1 (ALS1)	105400	1uxm	J	80	CASON
VAR_016874	SOD1	P00441	81	H	A	Amyotrophic lateral sclerosis type 1 (ALS1)	105400	1uxm	K	80	CaSON
VAR_016874	SOD1	P00441	81	H	A	Amyotrophic lateral sclerosis type 1 (ALS1)	105400	1uxm	L	80	CaSON
VAR_016874	SOD1	P00441	81	H	A	Amyotrophic lateral sclerosis type 1 (ALS1)	105400	2gbu	A	80	CaSON
VAR_016874	SOD1	P00441	81	H	A	Amyotrophic lateral sclerosis type 1 (ALS1)	105400	2gbu	B	80	CaSoN
VAR_016874	SOD1	P00441	81	H	A	Amyotrophic lateral sclerosis type 1 (ALS1)	105400	2gbu	C	80	CAson
VAR_016874	SOD1	P00441	81	H	A	Amyotrophic lateral sclerosis type 1 (ALS1)	105400	2gbu	D	80	CASon
VAR_016874	SOD1	P00441	81	H	A	Amyotrophic lateral sclerosis type 1 (ALS1)	105400	2gbt	A	80	CaSON
VAR_016874	SOD1	P00441	81	H	A	Amyotrophic lateral sclerosis type 1 (ALS1)	105400	2gbt	B	80	CASON
VAR_016874	SOD1	P00441	81	H	A	Amyotrophic lateral sclerosis type 1 (ALS1)	105400	2gbt	C	80	CASON
VAR_016874	SOD1	P00441	81	H	A	Amyotrophic lateral sclerosis type 1 (ALS1)	105400	2gbt	D	80	CASON
VAR_016874	SOD1	P00441	81	H	A	Amyotrophic lateral sclerosis type 1 (ALS1)	105400	2r27	A	80	CAsoN
VAR_016874	SOD1	P00441	81	H	A	Amyotrophic lateral sclerosis type 1 (ALS1)	105400	2r27	B	80	CASoN
VAR_016874	SOD1	P00441	81	H	A	Amyotrophic lateral sclerosis type 1 (ALS1)	105400	2nnx	A	80	CASON
VAR_016874	SOD1	P00441	81	H	A	Amyotrophic lateral sclerosis type 1 (ALS1)	105400	2nnx	B	80	CASON
VAR_016874	SOD1	P00441	81	H	A	Amyotrophic lateral sclerosis type 1 (ALS1)	105400	2nnx	C	80	CASON
VAR_016874	SOD1	P00441	81	H	A	Amyotrophic lateral sclerosis type 1 (ALS1)	105400	2nnx	D	80	CASON
VAR_016874	SOD1	P00441	81	H	A	Amyotrophic lateral sclerosis type 1 (ALS1)	105400	2vr8	A	80	CaSON
VAR_016874	SOD1	P00441	81	H	A	Amyotrophic lateral sclerosis type 1 (ALS1)	105400	2vr8	F	80	CaSON
VAR_016874	SOD1	P00441	81	H	A	Amyotrophic lateral sclerosis type 1 (ALS1)	105400	2vr6	A	80	CASON
VAR_016874	SOD1	P00441	81	H	A	Amyotrophic lateral sclerosis type 1 (ALS1)	105400	2vr6	F	80	CASON
VAR_016874	SOD1	P00441	81	H	A	Amyotrophic lateral sclerosis type 1 (ALS1)	105400	2vr7	A	80	CaSON
VAR_016874	SOD1	P00441	81	H	A	Amyotrophic lateral sclerosis type 1 (ALS1)	105400	2vr7	F	80	CaSON
VAR_016874	SOD1	P00441	81	H	A	Amyotrophic lateral sclerosis type 1 (ALS1)	105400	2c9u	A	80	CASON
VAR_016874	SOD1	P00441	81	H	A	Amyotrophic lateral sclerosis type 1 (ALS1)	105400	2c9u	F	80	CASON
VAR_016874	SOD1	P00441	81	H	A	Amyotrophic lateral sclerosis type 1 (ALS1)	105400	2v0a	A	80	CaSON
VAR_016874	SOD1	P00441	81	H	A	Amyotrophic lateral sclerosis type 1 (ALS1)	105400	2v0a	F	80	CASON
VAR_016874	SOD1	P00441	81	H	A	Amyotrophic lateral sclerosis type 1 (ALS1)	105400	3cqq	A	80	CASOn
VAR_016874	SOD1	P00441	81	H	A	Amyotrophic lateral sclerosis type 1 (ALS1)	105400	3cqq	B	80	CAson
VAR_016874	SOD1	P00441	81	H	A	Amyotrophic lateral sclerosis type 1 (ALS1)	105400	3cqp	A	80	CASON
VAR_016874	SOD1	P00441	81	H	A	Amyotrophic lateral sclerosis type 1 (ALS1)	105400	3cqp	B	80	CASON
VAR_016874	SOD1	P00441	81	H	A	Amyotrophic lateral sclerosis type 1 (ALS1)	105400	3cqp	C	80	CASon
VAR_016874	SOD1	P00441	81	H	A	Amyotrophic lateral sclerosis type 1 (ALS1)	105400	3cqp	D	80	CASON
VAR_017079	ADSL	P30566	100	P	A	Adenylosuccinase deficiency (ADSL deficiency)	103050	2j91	A	100	CAson
VAR_017079	ADSL	P30566	100	P	A	Adenylosuccinase deficiency (ADSL deficiency)	103050	2j91	C	100	CAson
VAR_017079	ADSL	P30566	100	P	A	Adenylosuccinase deficiency (ADSL deficiency)	103050	2j91	D	100	CAson
VAR_017079	ADSL	P30566	100	P	A	Adenylosuccinase deficiency (ADSL deficiency)	103050	2vd6	A	100	CAson
VAR_017079	ADSL	P30566	100	P	A	Adenylosuccinase deficiency (ADSL deficiency)	103050	2vd6	B	100	CAson
VAR_017079	ADSL	P30566	100	P	A	Adenylosuccinase deficiency (ADSL deficiency)	103050	2vd6	C	100	CAson
VAR_017079	ADSL	P30566	100	P	A	Adenylosuccinase deficiency (ADSL deficiency)	103050	2vd6	D	100	CAson
VAR_054170	ARSA	P15289	94	P	A	Leukodystrophy metachromatic (MLD)	250100	1auk	A	94	Cason
VAR_054170	ARSA	P15289	94	P	A	Leukodystrophy metachromatic (MLD)	250100	1e2s	P	94	Cason
VAR_054170	ARSA	P15289	94	P	A	Leukodystrophy metachromatic (MLD)	250100	1e1z	P	94	Cason
VAR_054170	ARSA	P15289	94	P	A	Leukodystrophy metachromatic (MLD)	250100	1e3c	P	94	Cason
VAR_054170	ARSA	P15289	94	P	A	Leukodystrophy metachromatic (MLD)	250100	1e33	P	94	Cason
VAR_054170	ARSA	P15289	94	P	A	Leukodystrophy metachromatic (MLD)	250100	1n2l	A	94	Cason
VAR_054170	ARSA	P15289	94	P	A	Leukodystrophy metachromatic (MLD)	250100	1n2k	A	94	Cason
VAR_001226	ATRX	P46100	190	P	A	X-linked alpha-thalassemia/mental retardation syndrome (ATR-X)	301040	2jm1	A	190	CAson
VAR_008330	BTK	Q06187	619	P	A	X-linked agammaglobulinemia (XLA)	300755	1k2p	A	619	Cason
VAR_008330	BTK	Q06187	619	P	A	X-linked agammaglobulinemia (XLA)	300755	1k2p	B	619	Cason
VAR_011667	CHAT	P28329	211	P	A	Congenital myasthenic syndrome with episodic apnea (CMSEA)	254210	2fy4	A	93	Cason
VAR_011667	CHAT	P28329	211	P	A	Congenital myasthenic syndrome with episodic apnea (CMSEA)	254210	2fy5	A	93	Hason
VAR_011667	CHAT	P28329	211	P	A	Congenital myasthenic syndrome with episodic apnea (CMSEA)	254210	2fy3	A	93	Cason
VAR_011667	CHAT	P28329	211	P	A	Congenital myasthenic syndrome with episodic apnea (CMSEA)	254210	2fy2	A	93	Hason
VAR_028621	F8	P00451	1801	P	A	Hemophilia A (HEMA)	306700	3cdz	B	1782	CAson
VAR_028621	F8	P00451	1801	P	A	Hemophilia A (HEMA)	306700	2r7e	B	1782	CAson
VAR_012440	GLA	P06280	409	P	A	Fabry disease (FD)	301500	1r47	A	409	CAson
VAR_012440	GLA	P06280	409	P	A	Fabry disease (FD)	301500	1r47	B	409	CAson
VAR_012440	GLA	P06280	409	P	A	Fabry disease (FD)	301500	1r46	A	409	CAson
VAR_012440	GLA	P06280	409	P	A	Fabry disease (FD)	301500	1r46	B	409	CAson
VAR_009885	ITGA2B	P08514	176	P	A	Glanzmann thrombasthenia (GT)	273800	1tye	A	145	Cason
VAR_009885	ITGA2B	P08514	176	P	A	Glanzmann thrombasthenia (GT)	273800	1tye	C	145	Cason
VAR_009885	ITGA2B	P08514	176	P	A	Glanzmann thrombasthenia (GT)	273800	1tye	E	145	Cason
VAR_036997	NOG	Q13253	35	P	A	Brachydactyly type B2 (BDB2)	611377	1m4u	A	35	CAson
VAR_004912	OTC	P00480	220	P	A	Ornithine carbamoyltransferase deficiency (OTCD)	311250	1c9y	A	220	Cason
VAR_004912	OTC	P00480	220	P	A	Ornithine carbamoyltransferase deficiency (OTCD)	311250	1ep9	A	220	Cason
VAR_004912	OTC	P00480	220	P	A	Ornithine carbamoyltransferase deficiency (OTCD)	311250	1fb5	A	220	CAson
VAR_004912	OTC	P00480	220	P	A	Ornithine carbamoyltransferase deficiency (OTCD)	311250	1fvo	A	220	Cason
VAR_004912	OTC	P00480	220	P	A	Ornithine carbamoyltransferase deficiency (OTCD)	311250	1fvo	B	220	Cason
VAR_004912	OTC	P00480	220	P	A	Ornithine carbamoyltransferase deficiency (OTCD)	311250	1oth	A	220	Cason
VAR_000912	PAH	P00439	175	P	A	Phenylketonuria (PKU)	261600	1dmw	A	175	CAson
VAR_000912	PAH	P00439	175	P	A	Phenylketonuria (PKU)	261600	1j8t	A	175	CAson
VAR_000912	PAH	P00439	175	P	A	Phenylketonuria (PKU)	261600	1j8u	A	175	CAson
VAR_000912	PAH	P00439	175	P	A	Phenylketonuria (PKU)	261600	1kw0	A	175	CAson
VAR_000912	PAH	P00439	175	P	A	Phenylketonuria (PKU)	261600	1lrm	A	175	CAson
VAR_000912	PAH	P00439	175	P	A	Phenylketonuria (PKU)	261600	1mmk	A	175	CAson
VAR_000912	PAH	P00439	175	P	A	Phenylketonuria (PKU)	261600	1pah	A	175	CAson
VAR_000912	PAH	P00439	175	P	A	Phenylketonuria (PKU)	261600	1mmt	A	175	CAson
VAR_000912	PAH	P00439	175	P	A	Phenylketonuria (PKU)	261600	1tdw	A	175	CAson
VAR_000912	PAH	P00439	175	P	A	Phenylketonuria (PKU)	261600	1tg2	A	175	CAson
VAR_000912	PAH	P00439	175	P	A	Phenylketonuria (PKU)	261600	2pah	A	175	CAson
VAR_000912	PAH	P00439	175	P	A	Phenylketonuria (PKU)	261600	2pah	B	175	CAson
VAR_000912	PAH	P00439	175	P	A	Phenylketonuria (PKU)	261600	5pah	A	175	CAson
VAR_000912	PAH	P00439	175	P	A	Phenylketonuria (PKU)	261600	3pah	A	175	CAson
VAR_000912	PAH	P00439	175	P	A	Phenylketonuria (PKU)	261600	6pah	A	175	CAson
VAR_000912	PAH	P00439	175	P	A	Phenylketonuria (PKU)	261600	4pah	A	175	CAson
VAR_006103	PMM2	O15305	131	P	A	Congenital disorder of glycosylation type 1A (CDG1A)	212065	2amy	A	131	Cason
VAR_006103	PMM2	O15305	131	P	A	Congenital disorder of glycosylation type 1A (CDG1A)	212065	2q4r	A	131	Cason
VAR_006976	SERPINA3	P01011	252	P	A	Chronic obstructive pulmonary disease (COPD)	107280	1as4	A	228	Eason
VAR_006976	SERPINA3	P01011	252	P	A	Chronic obstructive pulmonary disease (COPD)	107280	1qmn	A	228	EAson
VAR_006976	SERPINA3	P01011	252	P	A	Chronic obstructive pulmonary disease (COPD)	107280	2ach	A	228	EAson
VAR_006976	SERPINA3	P01011	252	P	A	Chronic obstructive pulmonary disease (COPD)	107280	3caa	A	228	EAson
VAR_006976	SERPINA3	P01011	252	P	A	Chronic obstructive pulmonary disease (COPD)	107280	4caa	A	228	EAson
VAR_005693	VHL	P40337	86	P	A	Von Hippel-Lindau disease (VHLD)	193300	1lm8	V	86	Eason
VAR_005693	VHL	P40337	86	P	A	Von Hippel-Lindau disease (VHLD)	193300	1lqb	C	86	Eason
VAR_005693	VHL	P40337	86	P	A	Von Hippel-Lindau disease (VHLD)	193300	1vcb	C	86	Eason
VAR_005693	VHL	P40337	86	P	A	Von Hippel-Lindau disease (VHLD)	193300	1vcb	F	86	Eason
VAR_005693	VHL	P40337	86	P	A	Von Hippel-Lindau disease (VHLD)	193300	1vcb	I	86	Eason
VAR_005693	VHL	P40337	86	P	A	Von Hippel-Lindau disease (VHLD)	193300	1vcb	L	86	Eason
VAR_009774	AR	P10275	702	S	A	Androgen insensitivity syndrome (AIS)	300068	1e3g	A	702	HAsON
VAR_009774	AR	P10275	702	S	A	Androgen insensitivity syndrome (AIS)	300068	1gs4	A	702	HAsON
VAR_009774	AR	P10275	702	S	A	Androgen insensitivity syndrome (AIS)	300068	1t63	A	702	HAsON
VAR_009774	AR	P10275	702	S	A	Androgen insensitivity syndrome (AIS)	300068	1xq3	A	702	HAsON
VAR_009774	AR	P10275	702	S	A	Androgen insensitivity syndrome (AIS)	300068	1xj7	A	702	HAsOn
VAR_009774	AR	P10275	702	S	A	Androgen insensitivity syndrome (AIS)	300068	1xow	A	702	HAsON
VAR_009774	AR	P10275	702	S	A	Androgen insensitivity syndrome (AIS)	300068	2amb	A	702	HAson
VAR_009774	AR	P10275	702	S	A	Androgen insensitivity syndrome (AIS)	300068	2ax8	A	702	HASON
VAR_009774	AR	P10275	702	S	A	Androgen insensitivity syndrome (AIS)	300068	2ama	A	702	HAsON
VAR_009774	AR	P10275	702	S	A	Androgen insensitivity syndrome (AIS)	300068	2ao6	A	702	HAsON
VAR_009774	AR	P10275	702	S	A	Androgen insensitivity syndrome (AIS)	300068	2ax7	A	702	HASON
VAR_009774	AR	P10275	702	S	A	Androgen insensitivity syndrome (AIS)	300068	2am9	A	702	HAsON
VAR_009774	AR	P10275	702	S	A	Androgen insensitivity syndrome (AIS)	300068	2ax6	A	702	HASOn
VAR_009774	AR	P10275	702	S	A	Androgen insensitivity syndrome (AIS)	300068	2axa	A	702	HASON
VAR_009774	AR	P10275	702	S	A	Androgen insensitivity syndrome (AIS)	300068	1t5z	A	702	HAsON
VAR_009774	AR	P10275	702	S	A	Androgen insensitivity syndrome (AIS)	300068	1t65	A	702	HAsON
VAR_009774	AR	P10275	702	S	A	Androgen insensitivity syndrome (AIS)	300068	2pit	A	702	HAsON
VAR_009774	AR	P10275	702	S	A	Androgen insensitivity syndrome (AIS)	300068	2q7k	A	702	HAsON
VAR_009774	AR	P10275	702	S	A	Androgen insensitivity syndrome (AIS)	300068	2piq	A	702	HAsON
VAR_009774	AR	P10275	702	S	A	Androgen insensitivity syndrome (AIS)	300068	2piw	A	702	HAsON
VAR_009774	AR	P10275	702	S	A	Androgen insensitivity syndrome (AIS)	300068	2pip	L	702	HAsON
VAR_009774	AR	P10275	702	S	A	Androgen insensitivity syndrome (AIS)	300068	2piv	A	702	HAsON
VAR_009774	AR	P10275	702	S	A	Androgen insensitivity syndrome (AIS)	300068	2pnu	A	702	HAson
VAR_009774	AR	P10275	702	S	A	Androgen insensitivity syndrome (AIS)	300068	1z95	A	702	HASON
VAR_009774	AR	P10275	702	S	A	Androgen insensitivity syndrome (AIS)	300068	2pio	A	702	HAsON
VAR_009774	AR	P10275	702	S	A	Androgen insensitivity syndrome (AIS)	300068	2piu	A	702	HAsON
VAR_009774	AR	P10275	702	S	A	Androgen insensitivity syndrome (AIS)	300068	2pkl	A	702	HAsON
VAR_009774	AR	P10275	702	S	A	Androgen insensitivity syndrome (AIS)	300068	2q7l	A	702	HAsON
VAR_009774	AR	P10275	702	S	A	Androgen insensitivity syndrome (AIS)	300068	2ax9	A	702	HAsON
VAR_009774	AR	P10275	702	S	A	Androgen insensitivity syndrome (AIS)	300068	2oz7	A	702	HAsOn
VAR_009774	AR	P10275	702	S	A	Androgen insensitivity syndrome (AIS)	300068	2z4j	A	702	HAsON
VAR_009774	AR	P10275	702	S	A	Androgen insensitivity syndrome (AIS)	300068	2q7j	A	702	HAsON
VAR_009774	AR	P10275	702	S	A	Androgen insensitivity syndrome (AIS)	300068	2hvc	A	702	HAsOn
VAR_009774	AR	P10275	702	S	A	Androgen insensitivity syndrome (AIS)	300068	2pir	A	702	HAsON
VAR_009774	AR	P10275	702	S	A	Androgen insensitivity syndrome (AIS)	300068	2pix	A	702	HAsON
VAR_009774	AR	P10275	702	S	A	Androgen insensitivity syndrome (AIS)	300068	2q7i	A	702	HAsON
VAR_035096	BRAF	P15056	467	S	A	Cardiofaciocutaneous syndrome (CFC syndrome)	115150	1uwj	A	466	CAson
VAR_035096	BRAF	P15056	467	S	A	Cardiofaciocutaneous syndrome (CFC syndrome)	115150	1uwj	B	466	CAson
VAR_035096	BRAF	P15056	467	S	A	Cardiofaciocutaneous syndrome (CFC syndrome)	115150	1uwh	A	466	CAson
VAR_035096	BRAF	P15056	467	S	A	Cardiofaciocutaneous syndrome (CFC syndrome)	115150	1uwh	B	466	CAsOn
VAR_035096	BRAF	P15056	467	S	A	Cardiofaciocutaneous syndrome (CFC syndrome)	115150	2fb8	A	467	CASon
VAR_035096	BRAF	P15056	467	S	A	Cardiofaciocutaneous syndrome (CFC syndrome)	115150	2fb8	B	467	PASon
VAR_035096	BRAF	P15056	467	S	A	Cardiofaciocutaneous syndrome (CFC syndrome)	115150	3c4c	A	467	CAson
VAR_035096	BRAF	P15056	467	S	A	Cardiofaciocutaneous syndrome (CFC syndrome)	115150	3c4c	B	467	CAson
VAR_035096	BRAF	P15056	467	S	A	Cardiofaciocutaneous syndrome (CFC syndrome)	115150	3c4d	A	467	CAson
VAR_035096	BRAF	P15056	467	S	A	Cardiofaciocutaneous syndrome (CFC syndrome)	115150	3c4d	B	467	CAson
VAR_000320	ACADM	P11310	193	T	A	Medium-chain acyl-CoA dehydrogenase deficiency (MCAD deficiency)	201450	1egc	A	168	EAson
VAR_000320	ACADM	P11310	193	T	A	Medium-chain acyl-CoA dehydrogenase deficiency (MCAD deficiency)	201450	1egc	B	168	EAson
VAR_000320	ACADM	P11310	193	T	A	Medium-chain acyl-CoA dehydrogenase deficiency (MCAD deficiency)	201450	1egc	C	168	EAson
VAR_000320	ACADM	P11310	193	T	A	Medium-chain acyl-CoA dehydrogenase deficiency (MCAD deficiency)	201450	1egc	D	168	EAson
VAR_000320	ACADM	P11310	193	T	A	Medium-chain acyl-CoA dehydrogenase deficiency (MCAD deficiency)	201450	1ege	A	168	EAson
VAR_000320	ACADM	P11310	193	T	A	Medium-chain acyl-CoA dehydrogenase deficiency (MCAD deficiency)	201450	1ege	B	168	EAson
VAR_000320	ACADM	P11310	193	T	A	Medium-chain acyl-CoA dehydrogenase deficiency (MCAD deficiency)	201450	1ege	C	168	EAson
VAR_000320	ACADM	P11310	193	T	A	Medium-chain acyl-CoA dehydrogenase deficiency (MCAD deficiency)	201450	1ege	D	168	EAson
VAR_000320	ACADM	P11310	193	T	A	Medium-chain acyl-CoA dehydrogenase deficiency (MCAD deficiency)	201450	1egd	A	168	EAson
VAR_000320	ACADM	P11310	193	T	A	Medium-chain acyl-CoA dehydrogenase deficiency (MCAD deficiency)	201450	1egd	B	168	EAson
VAR_000320	ACADM	P11310	193	T	A	Medium-chain acyl-CoA dehydrogenase deficiency (MCAD deficiency)	201450	1egd	C	168	EAson
VAR_000320	ACADM	P11310	193	T	A	Medium-chain acyl-CoA dehydrogenase deficiency (MCAD deficiency)	201450	1egd	D	168	EAson
VAR_000320	ACADM	P11310	193	T	A	Medium-chain acyl-CoA dehydrogenase deficiency (MCAD deficiency)	201450	1t9g	A	168	EAson
VAR_000320	ACADM	P11310	193	T	A	Medium-chain acyl-CoA dehydrogenase deficiency (MCAD deficiency)	201450	1t9g	B	168	EAson
VAR_000320	ACADM	P11310	193	T	A	Medium-chain acyl-CoA dehydrogenase deficiency (MCAD deficiency)	201450	1t9g	C	168	EAson
VAR_000320	ACADM	P11310	193	T	A	Medium-chain acyl-CoA dehydrogenase deficiency (MCAD deficiency)	201450	1t9g	D	168	EAson
VAR_000320	ACADM	P11310	193	T	A	Medium-chain acyl-CoA dehydrogenase deficiency (MCAD deficiency)	201450	2a1t	A	168	EAson
VAR_000320	ACADM	P11310	193	T	A	Medium-chain acyl-CoA dehydrogenase deficiency (MCAD deficiency)	201450	2a1t	B	168	EAson
VAR_000320	ACADM	P11310	193	T	A	Medium-chain acyl-CoA dehydrogenase deficiency (MCAD deficiency)	201450	2a1t	C	168	EAson
VAR_000320	ACADM	P11310	193	T	A	Medium-chain acyl-CoA dehydrogenase deficiency (MCAD deficiency)	201450	2a1t	D	168	EAson
VAR_028476	F8	P00451	137	T	A	Hemophilia A (HEMA)	306700	3cdz	A	118	PaSOn
VAR_028476	F8	P00451	137	T	A	Hemophilia A (HEMA)	306700	2r7e	A	118	CASon
VAR_001081	F8	P00451	314	T	A	Hemophilia A (HEMA)	306700	3cdz	A	295	EaSon
VAR_001081	F8	P00451	314	T	A	Hemophilia A (HEMA)	306700	2r7e	A	295	EASon
VAR_028684	F8	P00451	2173	T	A	Hemophilia A (HEMA)	306700	3cdz	B	2154	EAsON
VAR_028684	F8	P00451	2173	T	A	Hemophilia A (HEMA)	306700	2r7e	B	2154	EAsOn
VAR_028701	F8	P00451	2264	T	A	Hemophilia A (HEMA)	306700	1d7p	M	2245	EaSon
VAR_028701	F8	P00451	2264	T	A	Hemophilia A (HEMA)	306700	1iqd	C	2245	EaSon
VAR_028701	F8	P00451	2264	T	A	Hemophilia A (HEMA)	306700	3cdz	B	2245	Eason
VAR_028701	F8	P00451	2264	T	A	Hemophilia A (HEMA)	306700	2r7e	B	2245	EasOn
VAR_015814	GH1	P01241	201	T	A	Isolated growth hormone deficiency type IB (IGHD IB)	262400	1a22	A	175	HASOn
VAR_015814	GH1	P01241	201	T	A	Isolated growth hormone deficiency type IB (IGHD IB)	262400	1axi	A	175	HAsOn
VAR_015814	GH1	P01241	201	T	A	Isolated growth hormone deficiency type IB (IGHD IB)	262400	1bp3	A	175	HAson
VAR_015814	GH1	P01241	201	T	A	Isolated growth hormone deficiency type IB (IGHD IB)	262400	1hwg	A	175	HASOn
VAR_015814	GH1	P01241	201	T	A	Isolated growth hormone deficiency type IB (IGHD IB)	262400	1hwh	A	175	HAsOn
VAR_015814	GH1	P01241	201	T	A	Isolated growth hormone deficiency type IB (IGHD IB)	262400	1hgu	A	175	HAsOn
VAR_015814	GH1	P01241	201	T	A	Isolated growth hormone deficiency type IB (IGHD IB)	262400	1huw	A	175	HAsOn
VAR_015814	GH1	P01241	201	T	A	Isolated growth hormone deficiency type IB (IGHD IB)	262400	1kf9	A	175	HAsOn
VAR_015814	GH1	P01241	201	T	A	Isolated growth hormone deficiency type IB (IGHD IB)	262400	1kf9	D	1175	HAsOn
VAR_015814	GH1	P01241	201	T	A	Isolated growth hormone deficiency type IB (IGHD IB)	262400	3hhr	A	175	HAsOn
VAR_032293	GLA	P06280	410	T	A	Fabry disease (FD)	301500	1r47	A	410	PAson
VAR_032293	GLA	P06280	410	T	A	Fabry disease (FD)	301500	1r47	B	410	PAson
VAR_032293	GLA	P06280	410	T	A	Fabry disease (FD)	301500	1r46	A	410	PASon
VAR_032293	GLA	P06280	410	T	A	Fabry disease (FD)	301500	1r46	B	410	PASon
VAR_015917	INSR	P06213	858	T	A	Noninsulin-dependent diabetes mellitus (NIDDM)	125853	2dtg	E	819	PAson
VAR_054401	KYNU	Q16719	198	T	A	Hydroxykynureninuria	236800	2hzp	A	198	CAson
VAR_023557	MECP2	P51608	158	T	A	Rett syndrome (RTT)	312750	1qk9	A	82	CAson
VAR_023557	MECP2	P51608	158	T	A	Rett syndrome (RTT)	312750	3c2i	A	158	CASoN
VAR_004866	OTC	P00480	93	T	A	Ornithine carbamoyltransferase deficiency (OTCD)	311250	1c9y	A	93	Hason
VAR_004866	OTC	P00480	93	T	A	Ornithine carbamoyltransferase deficiency (OTCD)	311250	1ep9	A	93	Hason
VAR_004866	OTC	P00480	93	T	A	Ornithine carbamoyltransferase deficiency (OTCD)	311250	1fb5	A	93	HAson
VAR_004866	OTC	P00480	93	T	A	Ornithine carbamoyltransferase deficiency (OTCD)	311250	1fvo	A	93	Hason
VAR_004866	OTC	P00480	93	T	A	Ornithine carbamoyltransferase deficiency (OTCD)	311250	1fvo	B	93	Hason
VAR_004866	OTC	P00480	93	T	A	Ornithine carbamoyltransferase deficiency (OTCD)	311250	1oth	A	93	Hason
VAR_004922	OTC	P00480	264	T	A	Ornithine carbamoyltransferase deficiency (OTCD)	311250	1c9y	A	264	CAsON
VAR_004922	OTC	P00480	264	T	A	Ornithine carbamoyltransferase deficiency (OTCD)	311250	1ep9	A	264	CAson
VAR_004922	OTC	P00480	264	T	A	Ornithine carbamoyltransferase deficiency (OTCD)	311250	1fb5	A	264	CAson
VAR_004922	OTC	P00480	264	T	A	Ornithine carbamoyltransferase deficiency (OTCD)	311250	1fvo	A	264	CAson
VAR_004922	OTC	P00480	264	T	A	Ornithine carbamoyltransferase deficiency (OTCD)	311250	1fvo	B	264	CAson
VAR_004922	OTC	P00480	264	T	A	Ornithine carbamoyltransferase deficiency (OTCD)	311250	1oth	A	264	CAsON
VAR_000978	PAH	P00439	278	T	A	Phenylketonuria (PKU)	261600	1dmw	A	278	CAsON
VAR_000978	PAH	P00439	278	T	A	Phenylketonuria (PKU)	261600	1j8t	A	278	CAsON
VAR_000978	PAH	P00439	278	T	A	Phenylketonuria (PKU)	261600	1j8u	A	278	CAsON
VAR_000978	PAH	P00439	278	T	A	Phenylketonuria (PKU)	261600	1kw0	A	278	CAson
VAR_000978	PAH	P00439	278	T	A	Phenylketonuria (PKU)	261600	1lrm	A	278	CAsON
VAR_000978	PAH	P00439	278	T	A	Phenylketonuria (PKU)	261600	1mmk	A	278	CAson
VAR_000978	PAH	P00439	278	T	A	Phenylketonuria (PKU)	261600	1pah	A	278	CAsON
VAR_000978	PAH	P00439	278	T	A	Phenylketonuria (PKU)	261600	1mmt	A	278	CAsoN
VAR_000978	PAH	P00439	278	T	A	Phenylketonuria (PKU)	261600	1tdw	A	278	CAsON
VAR_000978	PAH	P00439	278	T	A	Phenylketonuria (PKU)	261600	1tg2	A	278	CAsON
VAR_000978	PAH	P00439	278	T	A	Phenylketonuria (PKU)	261600	2pah	A	278	CAson
VAR_000978	PAH	P00439	278	T	A	Phenylketonuria (PKU)	261600	2pah	B	278	CAson
VAR_000978	PAH	P00439	278	T	A	Phenylketonuria (PKU)	261600	5pah	A	278	CAsON
VAR_000978	PAH	P00439	278	T	A	Phenylketonuria (PKU)	261600	3pah	A	278	CAsON
VAR_000978	PAH	P00439	278	T	A	Phenylketonuria (PKU)	261600	6pah	A	278	CAsON
VAR_000978	PAH	P00439	278	T	A	Phenylketonuria (PKU)	261600	4pah	A	278	CAsON
VAR_004957	PDHA1	P08559	231	T	A	Pyruvate decarboxylase E1 component deficiency (PDHE1 deficiency)	312170	1ni4	A	202	EAson
VAR_004957	PDHA1	P08559	231	T	A	Pyruvate decarboxylase E1 component deficiency (PDHE1 deficiency)	312170	1ni4	C	202	EAson
VAR_004957	PDHA1	P08559	231	T	A	Pyruvate decarboxylase E1 component deficiency (PDHE1 deficiency)	312170	2ozl	A	202	EAson
VAR_004957	PDHA1	P08559	231	T	A	Pyruvate decarboxylase E1 component deficiency (PDHE1 deficiency)	312170	2ozl	C	202	EAson
VAR_011464	PKLR	P30613	408	T	A	Chronic nonspherocytic hemolytic anemia (CNSHA)	266200	2vgi	A	408	HasON
VAR_011464	PKLR	P30613	408	T	A	Chronic nonspherocytic hemolytic anemia (CNSHA)	266200	2vgi	B	408	HasON
VAR_011464	PKLR	P30613	408	T	A	Chronic nonspherocytic hemolytic anemia (CNSHA)	266200	2vgi	C	408	HasON
VAR_011464	PKLR	P30613	408	T	A	Chronic nonspherocytic hemolytic anemia (CNSHA)	266200	2vgi	D	408	HasON
VAR_011464	PKLR	P30613	408	T	A	Chronic nonspherocytic hemolytic anemia (CNSHA)	266200	2vgf	A	408	HasON
VAR_011464	PKLR	P30613	408	T	A	Chronic nonspherocytic hemolytic anemia (CNSHA)	266200	2vgf	B	408	HasON
VAR_011464	PKLR	P30613	408	T	A	Chronic nonspherocytic hemolytic anemia (CNSHA)	266200	2vgf	C	408	HasON
VAR_011464	PKLR	P30613	408	T	A	Chronic nonspherocytic hemolytic anemia (CNSHA)	266200	2vgf	D	408	HasON
VAR_011464	PKLR	P30613	408	T	A	Chronic nonspherocytic hemolytic anemia (CNSHA)	266200	2vgb	A	408	HasON
VAR_011464	PKLR	P30613	408	T	A	Chronic nonspherocytic hemolytic anemia (CNSHA)	266200	2vgb	B	408	HasON
VAR_011464	PKLR	P30613	408	T	A	Chronic nonspherocytic hemolytic anemia (CNSHA)	266200	2vgb	C	408	HasON
VAR_011464	PKLR	P30613	408	T	A	Chronic nonspherocytic hemolytic anemia (CNSHA)	266200	2vgb	D	408	HasON
VAR_011464	PKLR	P30613	408	T	A	Chronic nonspherocytic hemolytic anemia (CNSHA)	266200	2vgg	A	408	HasON
VAR_011464	PKLR	P30613	408	T	A	Chronic nonspherocytic hemolytic anemia (CNSHA)	266200	2vgg	B	408	HasON
VAR_011464	PKLR	P30613	408	T	A	Chronic nonspherocytic hemolytic anemia (CNSHA)	266200	2vgg	C	408	HasON
VAR_011464	PKLR	P30613	408	T	A	Chronic nonspherocytic hemolytic anemia (CNSHA)	266200	2vgg	D	408	HasON
VAR_011467	PKLR	P30613	477	T	A	Chronic nonspherocytic hemolytic anemia (CNSHA)	266200	2vgi	A	477	CAsoN
VAR_011467	PKLR	P30613	477	T	A	Chronic nonspherocytic hemolytic anemia (CNSHA)	266200	2vgi	B	477	CAsoN
VAR_011467	PKLR	P30613	477	T	A	Chronic nonspherocytic hemolytic anemia (CNSHA)	266200	2vgi	C	477	CAsoN
VAR_011467	PKLR	P30613	477	T	A	Chronic nonspherocytic hemolytic anemia (CNSHA)	266200	2vgi	D	477	CAsoN
VAR_011467	PKLR	P30613	477	T	A	Chronic nonspherocytic hemolytic anemia (CNSHA)	266200	2vgf	A	477	CAsoN
VAR_011467	PKLR	P30613	477	T	A	Chronic nonspherocytic hemolytic anemia (CNSHA)	266200	2vgf	B	477	CAsoN
VAR_011467	PKLR	P30613	477	T	A	Chronic nonspherocytic hemolytic anemia (CNSHA)	266200	2vgf	C	477	CAsoN
VAR_011467	PKLR	P30613	477	T	A	Chronic nonspherocytic hemolytic anemia (CNSHA)	266200	2vgf	D	477	CAsoN
VAR_011467	PKLR	P30613	477	T	A	Chronic nonspherocytic hemolytic anemia (CNSHA)	266200	2vgb	A	477	CAsoN
VAR_011467	PKLR	P30613	477	T	A	Chronic nonspherocytic hemolytic anemia (CNSHA)	266200	2vgb	B	477	CAsoN
VAR_011467	PKLR	P30613	477	T	A	Chronic nonspherocytic hemolytic anemia (CNSHA)	266200	2vgb	C	477	CAsoN
VAR_011467	PKLR	P30613	477	T	A	Chronic nonspherocytic hemolytic anemia (CNSHA)	266200	2vgb	D	477	CAsoN
VAR_011467	PKLR	P30613	477	T	A	Chronic nonspherocytic hemolytic anemia (CNSHA)	266200	2vgg	A	477	CAsoN
VAR_011467	PKLR	P30613	477	T	A	Chronic nonspherocytic hemolytic anemia (CNSHA)	266200	2vgg	B	477	CAsoN
VAR_011467	PKLR	P30613	477	T	A	Chronic nonspherocytic hemolytic anemia (CNSHA)	266200	2vgg	C	477	CAsoN
VAR_011467	PKLR	P30613	477	T	A	Chronic nonspherocytic hemolytic anemia (CNSHA)	266200	2vgg	D	477	CAsoN
VAR_015601	PTPN11	Q06124	42	T	A	Noonan syndrome 1 (NS1)	163950	2shp	A	42	EAson
VAR_015601	PTPN11	Q06124	42	T	A	Noonan syndrome 1 (NS1)	163950	2shp	B	42	EAson
VAR_007564	TTR	P02766	69	T	A	Amyloidosis type 1 (AMYL1)	176300	1bmz	A	49	CasON
VAR_007564	TTR	P02766	69	T	A	Amyloidosis type 1 (AMYL1)	176300	1bmz	B	49	CasON
VAR_007564	TTR	P02766	69	T	A	Amyloidosis type 1 (AMYL1)	176300	1bm7	A	49	CasON
VAR_007564	TTR	P02766	69	T	A	Amyloidosis type 1 (AMYL1)	176300	1bm7	B	49	CasON
VAR_007564	TTR	P02766	69	T	A	Amyloidosis type 1 (AMYL1)	176300	1bzd	A	49	CasON
VAR_007564	TTR	P02766	69	T	A	Amyloidosis type 1 (AMYL1)	176300	1bzd	B	49	CasON
VAR_007564	TTR	P02766	69	T	A	Amyloidosis type 1 (AMYL1)	176300	1bz8	A	49	CasON
VAR_007564	TTR	P02766	69	T	A	Amyloidosis type 1 (AMYL1)	176300	1bz8	B	49	CasON
VAR_007564	TTR	P02766	69	T	A	Amyloidosis type 1 (AMYL1)	176300	1bze	A	49	CasON
VAR_007564	TTR	P02766	69	T	A	Amyloidosis type 1 (AMYL1)	176300	1bze	B	49	CasON
VAR_007564	TTR	P02766	69	T	A	Amyloidosis type 1 (AMYL1)	176300	1dvx	A	49	CasON
VAR_007564	TTR	P02766	69	T	A	Amyloidosis type 1 (AMYL1)	176300	1dvx	B	49	CasON
VAR_007564	TTR	P02766	69	T	A	Amyloidosis type 1 (AMYL1)	176300	1dvs	A	49	CasON
VAR_007564	TTR	P02766	69	T	A	Amyloidosis type 1 (AMYL1)	176300	1dvs	B	49	CasON
VAR_007564	TTR	P02766	69	T	A	Amyloidosis type 1 (AMYL1)	176300	1dvy	A	49	CasON
VAR_007564	TTR	P02766	69	T	A	Amyloidosis type 1 (AMYL1)	176300	1dvy	B	49	CasON
VAR_007564	TTR	P02766	69	T	A	Amyloidosis type 1 (AMYL1)	176300	1dvu	A	49	CasON
VAR_007564	TTR	P02766	69	T	A	Amyloidosis type 1 (AMYL1)	176300	1dvu	B	49	CasON
VAR_007564	TTR	P02766	69	T	A	Amyloidosis type 1 (AMYL1)	176300	1dvt	A	49	CasON
VAR_007564	TTR	P02766	69	T	A	Amyloidosis type 1 (AMYL1)	176300	1dvt	B	49	CasON
VAR_007564	TTR	P02766	69	T	A	Amyloidosis type 1 (AMYL1)	176300	1dvz	A	49	CasON
VAR_007564	TTR	P02766	69	T	A	Amyloidosis type 1 (AMYL1)	176300	1dvz	B	49	CasON
VAR_007564	TTR	P02766	69	T	A	Amyloidosis type 1 (AMYL1)	176300	1dvq	A	49	CasON
VAR_007564	TTR	P02766	69	T	A	Amyloidosis type 1 (AMYL1)	176300	1dvq	B	49	CasON
VAR_007564	TTR	P02766	69	T	A	Amyloidosis type 1 (AMYL1)	176300	1e3f	A	49	CasON
VAR_007564	TTR	P02766	69	T	A	Amyloidosis type 1 (AMYL1)	176300	1e3f	B	49	CasON
VAR_007564	TTR	P02766	69	T	A	Amyloidosis type 1 (AMYL1)	176300	1e5a	A	49	CasON
VAR_007564	TTR	P02766	69	T	A	Amyloidosis type 1 (AMYL1)	176300	1e5a	B	49	CasON
VAR_007564	TTR	P02766	69	T	A	Amyloidosis type 1 (AMYL1)	176300	1e4h	A	49	CasON
VAR_007564	TTR	P02766	69	T	A	Amyloidosis type 1 (AMYL1)	176300	1e4h	B	49	CasON
VAR_007564	TTR	P02766	69	T	A	Amyloidosis type 1 (AMYL1)	176300	1f41	A	49	CasON
VAR_007564	TTR	P02766	69	T	A	Amyloidosis type 1 (AMYL1)	176300	1f41	B	49	CasON
VAR_007564	TTR	P02766	69	T	A	Amyloidosis type 1 (AMYL1)	176300	1eta	1	49	CASON
VAR_007564	TTR	P02766	69	T	A	Amyloidosis type 1 (AMYL1)	176300	1eta	2	49	CASON
VAR_007564	TTR	P02766	69	T	A	Amyloidosis type 1 (AMYL1)	176300	1etb	1	49	CasON
VAR_007564	TTR	P02766	69	T	A	Amyloidosis type 1 (AMYL1)	176300	1etb	2	49	CasON
VAR_007564	TTR	P02766	69	T	A	Amyloidosis type 1 (AMYL1)	176300	1f86	A	49	CasON
VAR_007564	TTR	P02766	69	T	A	Amyloidosis type 1 (AMYL1)	176300	1f86	B	49	CasON
VAR_007564	TTR	P02766	69	T	A	Amyloidosis type 1 (AMYL1)	176300	1fhn	A	49	CasON
VAR_007564	TTR	P02766	69	T	A	Amyloidosis type 1 (AMYL1)	176300	1fhn	B	49	CasON
VAR_007564	TTR	P02766	69	T	A	Amyloidosis type 1 (AMYL1)	176300	1g1o	A	49	CasON
VAR_007564	TTR	P02766	69	T	A	Amyloidosis type 1 (AMYL1)	176300	1g1o	B	49	CasON
VAR_007564	TTR	P02766	69	T	A	Amyloidosis type 1 (AMYL1)	176300	1g1o	C	49	CasON
VAR_007564	TTR	P02766	69	T	A	Amyloidosis type 1 (AMYL1)	176300	1g1o	D	49	CasON
VAR_007564	TTR	P02766	69	T	A	Amyloidosis type 1 (AMYL1)	176300	1gko	A	49	CasON
VAR_007564	TTR	P02766	69	T	A	Amyloidosis type 1 (AMYL1)	176300	1gko	B	49	CasON
VAR_007564	TTR	P02766	69	T	A	Amyloidosis type 1 (AMYL1)	176300	1gko	C	49	CasON
VAR_007564	TTR	P02766	69	T	A	Amyloidosis type 1 (AMYL1)	176300	1gko	D	49	CasON
VAR_007564	TTR	P02766	69	T	A	Amyloidosis type 1 (AMYL1)	176300	1ijn	A	49	CasON
VAR_007564	TTR	P02766	69	T	A	Amyloidosis type 1 (AMYL1)	176300	1ijn	B	49	CasON
VAR_007564	TTR	P02766	69	T	A	Amyloidosis type 1 (AMYL1)	176300	1iii	A	49	CasON
VAR_007564	TTR	P02766	69	T	A	Amyloidosis type 1 (AMYL1)	176300	1iii	B	49	CasON
VAR_007564	TTR	P02766	69	T	A	Amyloidosis type 1 (AMYL1)	176300	1ict	A	49	CasON
VAR_007564	TTR	P02766	69	T	A	Amyloidosis type 1 (AMYL1)	176300	1ict	B	49	CasON
VAR_007564	TTR	P02766	69	T	A	Amyloidosis type 1 (AMYL1)	176300	1ict	C	49	CasON
VAR_007564	TTR	P02766	69	T	A	Amyloidosis type 1 (AMYL1)	176300	1ict	D	49	CasON
VAR_007564	TTR	P02766	69	T	A	Amyloidosis type 1 (AMYL1)	176300	1ict	E	49	CasON
VAR_007564	TTR	P02766	69	T	A	Amyloidosis type 1 (AMYL1)	176300	1ict	F	49	CasON
VAR_007564	TTR	P02766	69	T	A	Amyloidosis type 1 (AMYL1)	176300	1ict	G	49	CasON
VAR_007564	TTR	P02766	69	T	A	Amyloidosis type 1 (AMYL1)	176300	1ict	H	49	CasON
VAR_007564	TTR	P02766	69	T	A	Amyloidosis type 1 (AMYL1)	176300	1iik	A	49	CasON
VAR_007564	TTR	P02766	69	T	A	Amyloidosis type 1 (AMYL1)	176300	1iik	B	49	CasON
VAR_007564	TTR	P02766	69	T	A	Amyloidosis type 1 (AMYL1)	176300	1qab	A	49	CasON
VAR_007564	TTR	P02766	69	T	A	Amyloidosis type 1 (AMYL1)	176300	1qab	B	49	CasON
VAR_007564	TTR	P02766	69	T	A	Amyloidosis type 1 (AMYL1)	176300	1qab	C	49	CasON
VAR_007564	TTR	P02766	69	T	A	Amyloidosis type 1 (AMYL1)	176300	1qab	D	49	CasON
VAR_007564	TTR	P02766	69	T	A	Amyloidosis type 1 (AMYL1)	176300	1rlb	A	49	CasON
VAR_007564	TTR	P02766	69	T	A	Amyloidosis type 1 (AMYL1)	176300	1rlb	B	49	CasON
VAR_007564	TTR	P02766	69	T	A	Amyloidosis type 1 (AMYL1)	176300	1rlb	C	49	CasON
VAR_007564	TTR	P02766	69	T	A	Amyloidosis type 1 (AMYL1)	176300	1rlb	D	49	CasON
VAR_007564	TTR	P02766	69	T	A	Amyloidosis type 1 (AMYL1)	176300	1thc	A	49	CasON
VAR_007564	TTR	P02766	69	T	A	Amyloidosis type 1 (AMYL1)	176300	1thc	B	49	CasON
VAR_007564	TTR	P02766	69	T	A	Amyloidosis type 1 (AMYL1)	176300	1sok	A	49	CasON
VAR_007564	TTR	P02766	69	T	A	Amyloidosis type 1 (AMYL1)	176300	1sok	B	49	CasON
VAR_007564	TTR	P02766	69	T	A	Amyloidosis type 1 (AMYL1)	176300	1soq	A	49	CasON
VAR_007564	TTR	P02766	69	T	A	Amyloidosis type 1 (AMYL1)	176300	1soq	B	49	CasON
VAR_007564	TTR	P02766	69	T	A	Amyloidosis type 1 (AMYL1)	176300	1soq	C	49	CasON
VAR_007564	TTR	P02766	69	T	A	Amyloidosis type 1 (AMYL1)	176300	1soq	D	49	CasON
VAR_007564	TTR	P02766	69	T	A	Amyloidosis type 1 (AMYL1)	176300	1tt6	A	49	CasON
VAR_007564	TTR	P02766	69	T	A	Amyloidosis type 1 (AMYL1)	176300	1tt6	B	49	CasON
VAR_007564	TTR	P02766	69	T	A	Amyloidosis type 1 (AMYL1)	176300	1ttc	A	49	CasON
VAR_007564	TTR	P02766	69	T	A	Amyloidosis type 1 (AMYL1)	176300	1ttc	B	49	CasON
VAR_007564	TTR	P02766	69	T	A	Amyloidosis type 1 (AMYL1)	176300	1tha	A	49	CasON
VAR_007564	TTR	P02766	69	T	A	Amyloidosis type 1 (AMYL1)	176300	1tha	B	49	CasON
VAR_007564	TTR	P02766	69	T	A	Amyloidosis type 1 (AMYL1)	176300	1ttr	A	49	CasON
VAR_007564	TTR	P02766	69	T	A	Amyloidosis type 1 (AMYL1)	176300	1ttr	B	49	CasON
VAR_007564	TTR	P02766	69	T	A	Amyloidosis type 1 (AMYL1)	176300	1ttb	A	49	CasON
VAR_007564	TTR	P02766	69	T	A	Amyloidosis type 1 (AMYL1)	176300	1ttb	B	49	CasON
VAR_007564	TTR	P02766	69	T	A	Amyloidosis type 1 (AMYL1)	176300	1tta	A	49	CasON
VAR_007564	TTR	P02766	69	T	A	Amyloidosis type 1 (AMYL1)	176300	1tta	B	49	CasON
VAR_007564	TTR	P02766	69	T	A	Amyloidosis type 1 (AMYL1)	176300	1tyr	A	49	CasON
VAR_007564	TTR	P02766	69	T	A	Amyloidosis type 1 (AMYL1)	176300	1tyr	B	49	CasON
VAR_007564	TTR	P02766	69	T	A	Amyloidosis type 1 (AMYL1)	176300	1u21	A	49	CasON
VAR_007564	TTR	P02766	69	T	A	Amyloidosis type 1 (AMYL1)	176300	1u21	B	49	CasON
VAR_007564	TTR	P02766	69	T	A	Amyloidosis type 1 (AMYL1)	176300	1tsh	A	49	CasON
VAR_007564	TTR	P02766	69	T	A	Amyloidosis type 1 (AMYL1)	176300	1tsh	B	49	CasON
VAR_007564	TTR	P02766	69	T	A	Amyloidosis type 1 (AMYL1)	176300	1tz8	A	49	CasON
VAR_007564	TTR	P02766	69	T	A	Amyloidosis type 1 (AMYL1)	176300	1tz8	B	49	CasON
VAR_007564	TTR	P02766	69	T	A	Amyloidosis type 1 (AMYL1)	176300	1tz8	C	49	CasON
VAR_007564	TTR	P02766	69	T	A	Amyloidosis type 1 (AMYL1)	176300	1tz8	D	49	CasON
VAR_007564	TTR	P02766	69	T	A	Amyloidosis type 1 (AMYL1)	176300	1x7t	A	49	CasON
VAR_007564	TTR	P02766	69	T	A	Amyloidosis type 1 (AMYL1)	176300	1x7t	B	49	CasON
VAR_007564	TTR	P02766	69	T	A	Amyloidosis type 1 (AMYL1)	176300	1qwh	A	49	CasON
VAR_007564	TTR	P02766	69	T	A	Amyloidosis type 1 (AMYL1)	176300	1qwh	B	49	CasON
VAR_007564	TTR	P02766	69	T	A	Amyloidosis type 1 (AMYL1)	176300	1z7j	A	49	CasON
VAR_007564	TTR	P02766	69	T	A	Amyloidosis type 1 (AMYL1)	176300	1z7j	B	249	CasON
VAR_007564	TTR	P02766	69	T	A	Amyloidosis type 1 (AMYL1)	176300	1zcr	A	49	CasON
VAR_007564	TTR	P02766	69	T	A	Amyloidosis type 1 (AMYL1)	176300	1zcr	B	49	CasON
VAR_007564	TTR	P02766	69	T	A	Amyloidosis type 1 (AMYL1)	176300	2b14	A	49	CasON
VAR_007564	TTR	P02766	69	T	A	Amyloidosis type 1 (AMYL1)	176300	2b14	B	49	CasON
VAR_007564	TTR	P02766	69	T	A	Amyloidosis type 1 (AMYL1)	176300	2b9a	A	49	CasON
VAR_007564	TTR	P02766	69	T	A	Amyloidosis type 1 (AMYL1)	176300	2b9a	B	49	CasON
VAR_007564	TTR	P02766	69	T	A	Amyloidosis type 1 (AMYL1)	176300	2b77	A	49	CasON
VAR_007564	TTR	P02766	69	T	A	Amyloidosis type 1 (AMYL1)	176300	2b77	B	49	CasON
VAR_007564	TTR	P02766	69	T	A	Amyloidosis type 1 (AMYL1)	176300	2b16	A	49	CasON
VAR_007564	TTR	P02766	69	T	A	Amyloidosis type 1 (AMYL1)	176300	2b16	B	49	CasON
VAR_007564	TTR	P02766	69	T	A	Amyloidosis type 1 (AMYL1)	176300	1tlm	A	49	CasON
VAR_007564	TTR	P02766	69	T	A	Amyloidosis type 1 (AMYL1)	176300	1tlm	B	49	CasON
VAR_007564	TTR	P02766	69	T	A	Amyloidosis type 1 (AMYL1)	176300	2fbr	A	49	CasON
VAR_007564	TTR	P02766	69	T	A	Amyloidosis type 1 (AMYL1)	176300	2fbr	B	49	CasON
VAR_007564	TTR	P02766	69	T	A	Amyloidosis type 1 (AMYL1)	176300	2f8i	A	49	CasON
VAR_007564	TTR	P02766	69	T	A	Amyloidosis type 1 (AMYL1)	176300	2f8i	B	49	CasON
VAR_007564	TTR	P02766	69	T	A	Amyloidosis type 1 (AMYL1)	176300	2g3x	A	49	CasON
VAR_007564	TTR	P02766	69	T	A	Amyloidosis type 1 (AMYL1)	176300	2g3x	B	49	CasON
VAR_007564	TTR	P02766	69	T	A	Amyloidosis type 1 (AMYL1)	176300	2g9k	A	49	CasON
VAR_007564	TTR	P02766	69	T	A	Amyloidosis type 1 (AMYL1)	176300	2g9k	B	49	CasON
VAR_007564	TTR	P02766	69	T	A	Amyloidosis type 1 (AMYL1)	176300	2g3z	A	49	CasON
VAR_007564	TTR	P02766	69	T	A	Amyloidosis type 1 (AMYL1)	176300	2g3z	B	49	CasON
VAR_007564	TTR	P02766	69	T	A	Amyloidosis type 1 (AMYL1)	176300	2gab	A	49	CasON
VAR_007564	TTR	P02766	69	T	A	Amyloidosis type 1 (AMYL1)	176300	2gab	B	49	CasON
VAR_007564	TTR	P02766	69	T	A	Amyloidosis type 1 (AMYL1)	176300	2f7i	A	49	CasON
VAR_007564	TTR	P02766	69	T	A	Amyloidosis type 1 (AMYL1)	176300	2f7i	B	49	CasON
VAR_007564	TTR	P02766	69	T	A	Amyloidosis type 1 (AMYL1)	176300	2flm	A	49	CasON
VAR_007564	TTR	P02766	69	T	A	Amyloidosis type 1 (AMYL1)	176300	2flm	B	49	CasON
VAR_007564	TTR	P02766	69	T	A	Amyloidosis type 1 (AMYL1)	176300	2g4g	A	49	CasON
VAR_007564	TTR	P02766	69	T	A	Amyloidosis type 1 (AMYL1)	176300	2g4g	B	49	CasON
VAR_007564	TTR	P02766	69	T	A	Amyloidosis type 1 (AMYL1)	176300	2g4e	A	49	CasON
VAR_007564	TTR	P02766	69	T	A	Amyloidosis type 1 (AMYL1)	176300	2g4e	B	49	CasON
VAR_007564	TTR	P02766	69	T	A	Amyloidosis type 1 (AMYL1)	176300	2g5u	A	49	CasON
VAR_007564	TTR	P02766	69	T	A	Amyloidosis type 1 (AMYL1)	176300	2g5u	B	49	CasON
VAR_007564	TTR	P02766	69	T	A	Amyloidosis type 1 (AMYL1)	176300	2h4e	A	49	CasON
VAR_007564	TTR	P02766	69	T	A	Amyloidosis type 1 (AMYL1)	176300	2h4e	B	49	CasON
VAR_007564	TTR	P02766	69	T	A	Amyloidosis type 1 (AMYL1)	176300	1x7s	A	49	CasON
VAR_007564	TTR	P02766	69	T	A	Amyloidosis type 1 (AMYL1)	176300	1x7s	B	49	CasON
VAR_007564	TTR	P02766	69	T	A	Amyloidosis type 1 (AMYL1)	176300	1y1d	A	49	CasON
VAR_007564	TTR	P02766	69	T	A	Amyloidosis type 1 (AMYL1)	176300	1y1d	B	1049	CasON
VAR_007564	TTR	P02766	69	T	A	Amyloidosis type 1 (AMYL1)	176300	1zd6	A	49	CasON
VAR_007564	TTR	P02766	69	T	A	Amyloidosis type 1 (AMYL1)	176300	1zd6	B	49	CasON
VAR_007564	TTR	P02766	69	T	A	Amyloidosis type 1 (AMYL1)	176300	2qgc	A	49	CasON
VAR_007564	TTR	P02766	69	T	A	Amyloidosis type 1 (AMYL1)	176300	2qgc	B	49	CasON
VAR_007564	TTR	P02766	69	T	A	Amyloidosis type 1 (AMYL1)	176300	2rox	A	49	CasON
VAR_007564	TTR	P02766	69	T	A	Amyloidosis type 1 (AMYL1)	176300	2rox	B	49	CasON
[truncated: 301,527 more rows]
