# Supplementary material for: Structural and Functional Restraints on the Occurrence of Single Amino Acid Variations in Human Proteins
Source: PLoS One. 2010 Feb 12;5(2):e9186. doi: 10.1371/journal.pone.0009186 (PMC2820541; doi:10.1371/journal.pone.0009186)
Supplement: Dataset S2 — Function annotations for SVD dataset. (0.29 MB TXT) [file pone.0009186.s007.zip › pone.0009186.s007.txt]

#Functional annotations for SVD dataset
#variant_id	uniprot	uniprot_res_num	wt	mut	type	disease_name	mim
VAR_002532	P06744	389	H	R	ACT_SITE	Hereditary nonspherocytic hemolytic anemia (HA)	172400
VAR_027249	P53634	405	H	N	ACT_SITE	Papillon-Lefevre syndrome (PLS)	245000
VAR_004295	P10253	521	E	K	ACT_SITE	Glycogen storage disease type 2 (GSD2)	232300
VAR_022522	P34949	295	R	H	ACT_SITE	Congenital disorder of glycosylation type 1B (CDG1B)	602579
VAR_027250	P53634	405	H	R	ACT_SITE	Papillon-Lefevre syndrome (PLS)	245000
VAR_006252	Q06187	521	D	H	ACT_SITE	X-linked agammaglobulinemia (XLA)	300755
VAR_023269	Q04656	1044	D	G	ACT_SITE	Menkes disease (MNKD)	309400
VAR_000468	P06280	231	D	N	ACT_SITE	Fabry disease (FD)	301500
VAR_017319	P00740	411	S	I	ACT_SITE	Recessive X-linked hemophilia B (HEMB)	306900
VAR_006253	Q06187	521	D	N	ACT_SITE	X-linked agammaglobulinemia (XLA)	300755
VAR_032425	P08253	404	E	K	ACT_SITE	Torg-Winchester syndrome	259600
VAR_057920	P06858	183	D	H	ACT_SITE	Lipoprotein lipase deficiency (LPL deficiency)	238600
VAR_000417	Q92947	414	E	K	ACT_SITE	Glutaric aciduria type 1 (GA1)	231670
VAR_035088	P00797	104	D	N	ACT_SITE	Renal tubular dysgenesis (RTD)	267430
VAR_039030	P04180	205	S	N	ACT_SITE	Lecithin-cholesterol acyltransferase deficiency (LCATD)	245900
VAR_017320	P00740	411	S	G	ACT_SITE	Recessive X-linked hemophilia B (HEMB)	306900
VAR_006966	P09417	150	Y	C	ACT_SITE	Phenylketonuria II (PK2)	261630
VAR_017144	Q9NUW8	493	H	R	ACT_SITE	Spinocerebellar ataxia autosomal recessive with axonal neuropathy (SCAN1)	607250
VAR_012394	P06280	170	D	V	ACT_SITE	Fabry disease (FD)	301500
VAR_043057	O43520	454	D	G	ACT_SITE	Benign recurrent intrahepatic cholestasis type 1 (BRIC1)	243300
VAR_044157	P03950	138	H	R	ACT_SITE	Amyotrophic lateral sclerosis type 9 (ALS9)	611895
VAR_046258	P35575	119	H	L	ACT_SITE	Glycogen storage disease type 1A (GSD1A)	232200
VAR_031507	P00748	461	D	N	ACT_SITE	Factor XII deficiency (FA12D)	234000
VAR_004934	P00480	303	C	R	ACT_SITE	Ornithine carbamoyltransferase deficiency (OTCD)	311250
VAR_020978	P35475	182	E	K	ACT_SITE	Mucopolysaccharidosis type 1H (MPS1H)	607014
VAR_009570	P20807	334	H	Q	ACT_SITE	Limb-girdle muscular dystrophy type 2A (LGMD2A)	253600
VAR_018104	P60484	124	C	S	ACT_SITE	Cowden disease (CD)	158350
VAR_040024	P06276	226	S	G	ACT_SITE	Butyrylcholinesterase deficiency (BChE deficiency)	177400
VAR_012225	Q99519	370	Y	C	ACT_SITE	Sialidosis	256550
VAR_008321	Q06187	521	D	G	ACT_SITE	X-linked agammaglobulinemia (XLA)	300755
VAR_004935	P00480	303	C	Y	ACT_SITE	Ornithine carbamoyltransferase deficiency (OTCD)	311250
VAR_007464	P60484	124	C	R	ACT_SITE	Cowden disease (CD)	158350
VAR_009612	O14773	475	S	L	ACT_SITE	Classical late-infantile neuronal ceroid lipofuscinosis (LINCL)	204500
VAR_005241	P35575	83	R	I	BINDING	Glycogen storage disease type 1A (GSD1A)	232200
VAR_026791	P37023	229	K	R	BINDING	Hereditary hemorrhagic telangiectasia type 2 (HHT2)	600376
VAR_013475	P10275	705	N	Y	BINDING	Androgen insensitivity syndrome (AIS)	300068
VAR_036346	Q9H9B1	1142	Y	F	BINDING	A breast cancer sample	0
VAR_000418	Q92947	416	T	I	BINDING	Glutaric aciduria type 1 (GA1)	231670
VAR_007568	P02766	74	E	G	BINDING	Amyloidosis type 1 (AMYL1)	176300
VAR_015660	Q9NZB8	127	G	D	BINDING	Molybdenum cofactor deficiency type A (MOCOD type A)	252150
VAR_025579	P08397	261	C	Y	BINDING	Acute intermittent porphyria (AIP)	176000
VAR_021799	P35520	349	S	N	BINDING	Cystathionine beta-synthase deficiency (CBSD)	236200
VAR_055456	O75874	132	R	L	BINDING	Glioblastoma multiforme (GBM)	137800
VAR_016765	P00367	322	R	H	BINDING	Hyperinsulinism-hyperammonemia syndrome (HHS)	606762
VAR_055457	O75874	132	R	S	BINDING	Glioblastoma multiforme (GBM)	137800
VAR_009520	O15527	154	R	H	BINDING	Gastric cancer	0
VAR_017493	O14832	275	R	Q	BINDING	Refsum disease (RD)	266500
VAR_036496	P16444	246	R	H	BINDING	A colorectal cancer sample	0
VAR_035076	Q9UKU7	302	R	Q	BINDING	Isobutyryl-CoA dehydrogenase deficiency (IBDD)	611283
VAR_004939	P00480	330	R	G	BINDING	Ornithine carbamoyltransferase deficiency (OTCD)	311250
VAR_031273	P08235	770	N	K	BINDING	Autosomal dominant pseudohypoaldosteronism type I (PHA1)	177735
VAR_036013	O75874	132	R	C	BINDING	A colorectal cancer sample	0
VAR_019044	P53634	304	Y	N	BINDING	Papillon-Lefevre syndrome (PLS)	245000
VAR_012774	P49917	278	R	H	BINDING	LIG4 syndrome	606593
VAR_005526	O14832	275	R	W	BINDING	Refsum disease (RD)	266500
VAR_012128	Q01196	139	R	Q	BINDING	Familial platelet disorder with associated myeloid malignancy (FPDMM)	601399
VAR_017486	O14832	193	W	R	BINDING	Refsum disease (RD)	266500
VAR_016763	P00367	319	Y	C	BINDING	Hyperinsulinism-hyperammonemia syndrome (HHS)	606762
VAR_006242	Q06187	430	K	E	BINDING	X-linked agammaglobulinemia (XLA)	300755
VAR_009546	P53634	347	Y	C	BINDING	Juvenile periodontitis (JPD)	170650
VAR_004878	P00480	141	R	P	BINDING	Ornithine carbamoyltransferase deficiency (OTCD)	311250
VAR_010987	P06132	219	S	F	BINDING	Familial porphyria cutanea tarda (FPCT)	176100
VAR_004702	P10275	752	R	Q	BINDING	Androgen insensitivity syndrome (AIS)	300068
VAR_015658	Q9NZB8	73	R	W	BINDING	Molybdenum cofactor deficiency type A (MOCOD type A)	252150
VAR_005239	P35575	83	R	C	BINDING	Glycogen storage disease type 1A (GSD1A)	232200
VAR_008314	Q06187	430	K	R	BINDING	X-linked agammaglobulinemia (XLA)	300755
VAR_031274	P08235	776	Q	R	BINDING	Autosomal dominant pseudohypoaldosteronism type I (PHA1)	177735
VAR_004879	P00480	141	R	Q	BINDING	Ornithine carbamoyltransferase deficiency (OTCD)	311250
VAR_018077	Q99519	341	R	G	BINDING	Sialidosis	256550
VAR_004732	P10275	877	T	A	BINDING	Prostate cancer	0
VAR_038976	P02766	74	E	K	BINDING	Amyloidosis type 1 (AMYL1)	176300
VAR_010959	Q03426	135	S	L	BINDING	Hyperimmunoglobulinemia D and periodic fever syndrome (HIDS)	260920
VAR_036013	O75874	132	R	C	BINDING	Glioblastoma multiforme (GBM)	137800
VAR_017872	O14521	114	Y	C	BINDING	Hereditary paraganglioma type 1 (PGL1)	168000
VAR_055454	O75874	132	R	G	BINDING	Glioblastoma multiforme (GBM)	137800
VAR_029481	P36897	232	K	E	BINDING	Loeys-Dietz syndrome type 2A (LDS2A)	608967
VAR_016015	P00966	119	T	I	BINDING	Citrullinemia type 1 (CTLN1)	215700
VAR_000388	Q92947	294	R	W	BINDING	Glutaric aciduria type 1 (GA1)	231670
VAR_020863	Q96NR8	175	S	P	BINDING	Leber congenital amaurosis type 13 (LCA13)	612712
VAR_007054	P01008	161	R	Q	BINDING	Antithrombin-III deficiency (AT3D)	107300
VAR_009844	P10275	877	T	S	BINDING	Prostate cancer	0
VAR_055455	O75874	132	R	H	BINDING	Glioblastoma multiforme (GBM)	137800
VAR_046261	P35575	170	R	Q	BINDING	Glycogen storage disease type 1A (GSD1A)	232200
VAR_009546	P53634	347	Y	C	BINDING	Papillon-Lefevre syndrome (PLS)	245000
VAR_024080	Q16836	57	D	E	BINDING	3-alpha-hydroxyacyl-CoA dehydrogenase deficiency (HADH deficiency)	231530
VAR_012997	P02787	477	A	P	BINDING	Atransferrinemia	209300
VAR_054826	Q9NZB8	123	R	W	BINDING	Molybdenum cofactor deficiency type A (MOCOD type A)	252150
VAR_000686	P00966	180	S	N	BINDING	Citrullinemia type 1 (CTLN1)	215700
VAR_016764	P00367	322	R	C	BINDING	Hyperinsulinism-hyperammonemia syndrome (HHS)	606762
VAR_005240	P35575	83	R	H	BINDING	Glycogen storage disease type 1A (GSD1A)	232200
VAR_016007	P00966	270	E	Q	BINDING	Citrullinemia type 1 (CTLN1)	215700
VAR_025789	Q15067	178	G	C	BINDING	Adrenoleukodystrophy pseudoneonatal (Pseudo-NALD)	264470
VAR_016760	P00367	270	S	C	BINDING	Hyperinsulinism-hyperammonemia syndrome (HHS)	606762
VAR_009776	P10275	705	N	S	BINDING	Androgen insensitivity syndrome (AIS)	300068
VAR_001369	P20807	744	S	G	CA_BIND	Limb-girdle muscular dystrophy type 2A (LGMD2A)	253600
VAR_009595	P20807	705	D	G	CA_BIND	Limb-girdle muscular dystrophy type 2A (LGMD2A)	253600
VAR_012987	P43080	155	E	G	CA_BIND	Cone dystrophy type 3 (COD3)	602093
VAR_030454	P08514	329	V	F	CA_BIND	Glanzmann thrombasthenia (GT)	273800
VAR_009596	P20807	705	D	H	CA_BIND	Limb-girdle muscular dystrophy type 2A (LGMD2A)	253600
VAR_019077	Q8NI22	136	I	T	CA_BIND	Factor V and factor VIII combined deficiency (F5F8D)	227300
VAR_035464	Q9Y2W7	179	D	Y	CA_BIND	A breast cancer sample	0
VAR_035453	Q9UPN3	5135	G	E	CA_BIND	A breast cancer sample	0
VAR_019076	Q8NI22	129	D	E	CA_BIND	Factor V and factor VIII combined deficiency (F5F8D)	227300
VAR_046885	P07225	639	C	Y	DISULFID	Protein S deficiency (PROS1D)	612336
VAR_011649	P82279	1181	C	R	DISULFID	Retinitis pigmentosa type 12 (RP12)	600105
VAR_018007	P35555	1374	C	S	DISULFID	Marfan syndrome (MFS)	154700
VAR_010780	P35555	2142	C	Y	DISULFID	Marfan syndrome (MFS)	154700
VAR_041429	P06213	228	C	R	DISULFID	A gastric adenocarcinoma sample	0
VAR_019275	P01185	104	C	G	DISULFID	Autosomal dominant neurohypophyseal diabetes insipidus (ADNDI)	125700
VAR_046829	P07225	175	C	F	DISULFID	Protein S deficiency (PROS1D)	612336
VAR_005496	Q00604	96	C	Y	DISULFID	Norrie disease (ND)	310600
VAR_017364	P00740	435	C	Y	DISULFID	Recessive X-linked hemophilia B (HEMB)	306900
VAR_013410	P19438	59	C	R	DISULFID	Familial hibernian fever (FHF)	142680
VAR_018320	P35555	1265	C	R	DISULFID	Marfan syndrome (MFS)	154700
VAR_017361	P00740	396	C	F	DISULFID	Recessive X-linked hemophilia B (HEMB)	306900
VAR_032702	P01241	79	C	S	DISULFID	Short stature	604271
VAR_000461	P06280	172	C	Y	DISULFID	Fabry disease (FD)	301500
VAR_002309	P35555	1086	C	W	DISULFID	Marfan syndrome (MFS)	154700
VAR_044236	Q9UM47	76	C	R	DISULFID	Cerebral autosomal dominant arteriopathy with subcortical infarcts and leukoencephalopathy (CADASIL)	125310
VAR_002328	P35555	1610	C	G	DISULFID	Marfan syndrome (MFS)	154700
VAR_044282	Q9UM47	233	C	Y	DISULFID	Cerebral autosomal dominant arteriopathy with subcortical infarcts and leukoencephalopathy (CADASIL)	125310
VAR_019025	P15848	192	C	R	DISULFID	Mucopolysaccharidosis type 6 (MPS6)	253200
VAR_006624	P00748	590	C	S	DISULFID	Factor XII deficiency (FA12D)	234000
VAR_002321	P35555	1223	C	Y	DISULFID	Marfan syndrome (MFS)	154700
VAR_021637	P07202	808	C	R	DISULFID	Congenital hypothyroidism due to dyshormonogenesis type 2A (CHDH2A)	274500
VAR_023911	P35555	2605	C	R	DISULFID	Marfan syndrome (MFS)	154700
VAR_004003	P05106	586	C	F	DISULFID	Glanzmann thrombasthenia (GT)	273800
VAR_012885	Q9UM47	212	C	S	DISULFID	Cerebral autosomal dominant arteriopathy with subcortical infarcts and leukoencephalopathy (CADASIL)	125310
VAR_026326	P78504	714	C	Y	DISULFID	Alagille syndrome type 1 (ALGS1)	118450
VAR_022946	P82279	383	C	Y	DISULFID	Leber congenital amaurosis type 8 (LCA8)	604210
VAR_009275	Q00604	96	C	W	DISULFID	Norrie disease (ND)	310600
VAR_009298	P04000	203	C	R	DISULFID	Partial colorblindness protan series (CBP)	303900
VAR_018467	O75197	1361	C	G	DISULFID	Vitreoretinopathy exudative type 4 (EVR4)	601813
VAR_042513	P81172	70	C	R	DISULFID	Hemochromatosis type 2B (HFE2B)	602390
VAR_044303	Q9UM47	484	C	F	DISULFID	Cerebral autosomal dominant arteriopathy with subcortical infarcts and leukoencephalopathy (CADASIL)	125310
VAR_019302	P19438	59	C	S	DISULFID	Familial hibernian fever (FHF)	142680
VAR_004531	P25189	127	C	Y	DISULFID	Dejerine-Sottas syndrome (DSS)	145900
VAR_017349	P00740	134	C	Y	DISULFID	Recessive X-linked hemophilia B (HEMB)	306900
VAR_041414	P37173	61	C	R	DISULFID	A gastric adenocarcinoma sample	0
VAR_002295	P35555	926	C	R	DISULFID	Marfan syndrome (MFS)	154700
VAR_006555	P00740	119	C	F	DISULFID	Recessive X-linked hemophilia B (HEMB)	306900
VAR_017990	P35555	781	C	R	DISULFID	Marfan syndrome (MFS)	154700
VAR_004138	P21802	342	C	S	DISULFID	Jackson-Weiss syndrome (JWS)	123150
VAR_012372	P06280	56	C	Y	DISULFID	Fabry disease (FD)	301500
VAR_017313	P00740	268	C	W	DISULFID	Recessive X-linked hemophilia B (HEMB)	306900
VAR_005374	P01130	368	C	R	DISULFID	Familial hypercholesterolemia (FH)	143890
VAR_002304	P35555	1055	C	G	DISULFID	Marfan syndrome (MFS)	154700
VAR_054572	O75445	575	C	S	DISULFID	Usher syndrome type 2A (USH2A)	276901
VAR_044277	Q9UM47	206	C	Y	DISULFID	Cerebral autosomal dominant arteriopathy with subcortical infarcts and leukoencephalopathy (CADASIL)	125310
VAR_007622	P49747	371	C	S	DISULFID	Multiple epiphyseal dysplasia type 1 (EDM1)	132400
VAR_002311	P35555	1117	C	Y	DISULFID	Marfan syndrome (MFS)	154700
VAR_023904	P35555	2500	C	R	DISULFID	Marfan syndrome (MFS)	154700
VAR_004136	P21802	342	C	F	DISULFID	Crouzon syndrome (CS)	123500
VAR_017667	P07911	148	C	Y	DISULFID	Familial juvenile hyperuricemic nephropathy (HNFJ)	162000
VAR_044262	Q9UM47	162	C	S	DISULFID	Cerebral autosomal dominant arteriopathy with subcortical infarcts and leukoencephalopathy (CADASIL)	125310
VAR_030484	P05106	532	C	Y	DISULFID	Glanzmann thrombasthenia (GT)	273800
VAR_031983	P08603	673	C	Y	DISULFID	Hemolytic-uremic syndrome (HUS)	235400
VAR_005325	P01130	173	C	W	DISULFID	Familial hypercholesterolemia (FH)	143890
VAR_044313	Q9UM47	1015	C	R	DISULFID	Cerebral autosomal dominant arteriopathy with subcortical infarcts and leukoencephalopathy (CADASIL)	125310
VAR_004008	P16144	245	C	G	DISULFID	Epidermolysis bullosa letalis with pyloric atresia (EB-PA)	226730
VAR_006705	P04070	426	C	Y	DISULFID	Protein C deficiency autosomal dominant (ADPROCD)	176860
VAR_007616	P49747	328	C	R	DISULFID	Pseudoachondroplasia (PSACH)	177170
VAR_002323	P35555	1249	C	S	DISULFID	Marfan syndrome (MFS)	154700
VAR_018027	P35555	1998	C	Y	DISULFID	Marfan syndrome (MFS)	154700
VAR_044263	Q9UM47	174	C	F	DISULFID	Cerebral autosomal dominant arteriopathy with subcortical infarcts and leukoencephalopathy (CADASIL)	125310
VAR_046859	P07225	449	C	S	DISULFID	Protein S deficiency (PROS1D)	612336
VAR_005358	P01130	313	C	Y	DISULFID	Familial hypercholesterolemia (FH)	143890
VAR_001088	P00451	348	C	Y	DISULFID	Hemophilia A (HEMA)	306700
VAR_032873	P55000	77	C	R	DISULFID	Mal de Meleda (MDM)	248300
VAR_019303	P19438	62	C	G	DISULFID	Familial hibernian fever (FHF)	142680
VAR_022943	P82279	195	C	F	DISULFID	Retinitis pigmentosa type 12 (RP12)	600105
VAR_016054	Q8NBK3	218	C	Y	DISULFID	Multiple sulfatase deficiency (MSD)	272200
VAR_013418	P25445	82	C	R	DISULFID	Autoimmune lymphoproliferative syndrome type 1A (ALPS1A)	601859
VAR_030974	P11362	178	C	S	DISULFID	Kallmann syndrome type 2 (KAL2)	147950
VAR_004139	P21802	342	C	Y	DISULFID	Pfeiffer syndrome (PS)	101600
VAR_011642	P82279	250	C	W	DISULFID	Retinitis pigmentosa type 12 (RP12)	600105
VAR_031970	P55268	321	C	R	DISULFID	Congenital nephrotic syndrome	609049
VAR_002293	P35555	750	C	G	DISULFID	Marfan syndrome (MFS)	154700
VAR_044265	Q9UM47	174	C	Y	DISULFID	Cerebral autosomal dominant arteriopathy with subcortical infarcts and leukoencephalopathy (CADASIL)	125310
VAR_031985	P08603	915	C	S	DISULFID	Hemolytic-uremic syndrome (HUS)	235400
VAR_023871	P35555	832	C	Y	DISULFID	Marfan syndrome (MFS)	154700
VAR_023902	P35555	2251	C	R	DISULFID	Marfan syndrome (MFS)	154700
VAR_004121	P21802	278	C	F	DISULFID	Crouzon syndrome (CS)	123500
VAR_044234	Q9UM47	65	C	S	DISULFID	Cerebral autosomal dominant arteriopathy with subcortical infarcts and leukoencephalopathy (CADASIL)	125310
VAR_015911	P06213	280	C	Y	DISULFID	Insulin resistance (Ins resistance)	125853
VAR_022829	P36894	82	C	Y	DISULFID	Juvenile polyposis syndrome (JPS)	174900
VAR_044299	Q9UM47	440	C	R	DISULFID	Cerebral autosomal dominant arteriopathy with subcortical infarcts and leukoencephalopathy (CADASIL)	125310
VAR_015044	P60201	220	C	Y	DISULFID	Leukodystrophy hypomyelinating type 1 (HLD1)	312080
VAR_019405	P08603	536	C	R	DISULFID	Complement factor H deficiency (CFH deficiency)	609814
VAR_017979	P35555	652	C	S	DISULFID	Marfan syndrome (MFS)	154700
VAR_023897	P35555	1928	C	Y	DISULFID	Marfan syndrome (MFS)	154700
VAR_012388	P06280	142	C	R	DISULFID	Fabry disease (FD)	301500
VAR_005345	P01130	248	C	Y	DISULFID	Familial hypercholesterolemia (FH)	143890
VAR_023141	P98172	153	C	Y	DISULFID	Craniofrontonasal syndrome (CFNS)	304110
VAR_010237	O60220	66	C	W	DISULFID	Mohr-Tranebjaerg syndrome (MTS)	304700
VAR_008261	O15537	219	C	R	DISULFID	X-linked juvenile retinoschisis 1 (XLRS1)	312700
VAR_046826	P07225	161	C	G	DISULFID	Protein S deficiency (PROS1D)	612336
VAR_029997	P01185	58	C	F	DISULFID	Autosomal dominant neurohypophyseal diabetes insipidus (ADNDI)	125700
VAR_010398	Q13326	283	C	Y	DISULFID	Limb-girdle muscular dystrophy type 2C (LGMD2C)	253700
VAR_006556	P00740	119	C	R	DISULFID	Recessive X-linked hemophilia B (HEMB)	306900
VAR_023915	P35555	2663	C	S	DISULFID	Marfan syndrome (MFS)	154700
VAR_017888	P11362	277	C	Y	DISULFID	Kallmann syndrome type 2 (KAL2)	147950
VAR_025865	P08603	630	C	W	DISULFID	Hemolytic-uremic syndrome (HUS)	235400
VAR_013206	P78504	740	C	R	DISULFID	Alagille syndrome type 1 (ALGS1)	118450
VAR_028490	P00451	198	C	G	DISULFID	Hemophilia A (HEMA)	306700
VAR_044250	Q9UM47	123	C	Y	DISULFID	Cerebral autosomal dominant arteriopathy with subcortical infarcts and leukoencephalopathy (CADASIL)	125310
VAR_017987	P35555	748	C	Y	DISULFID	Marfan syndrome (MFS)	154700
VAR_002332	P35555	1928	C	R	DISULFID	Marfan syndrome (MFS)	154700
VAR_018039	P35555	2581	C	F	DISULFID	Marfan syndrome (MFS)	154700
VAR_005364	P01130	338	C	S	DISULFID	Familial hypercholesterolemia (FH)	143890
VAR_015268	P01185	59	C	Y	DISULFID	Autosomal dominant neurohypophyseal diabetes insipidus (ADNDI)	125700
VAR_010741	P35556	1253	C	W	DISULFID	Congenital contractural arachnodactyly (CCA)	121050
VAR_044285	Q9UM47	245	C	R	DISULFID	Cerebral autosomal dominant arteriopathy with subcortical infarcts and leukoencephalopathy (CADASIL)	125310
VAR_018078	P10253	103	C	G	DISULFID	Glycogen storage disease type 2 (GSD2)	232300
VAR_044317	Q9UM47	1261	C	Y	DISULFID	Cerebral autosomal dominant arteriopathy with subcortical infarcts and leukoencephalopathy (CADASIL)	125310
VAR_006604	P00740	407	C	S	DISULFID	Recessive X-linked hemophilia B (HEMB)	306900
VAR_018021	P35555	1835	C	Y	DISULFID	Marfan syndrome (MFS)	154700
VAR_042208	P22607	228	C	R	DISULFID	A colorectal adenocarcinoma sample	0
VAR_044247	Q9UM47	117	C	F	DISULFID	Cerebral autosomal dominant arteriopathy with subcortical infarcts and leukoencephalopathy (CADASIL)	125310
VAR_044252	Q9UM47	134	C	W	DISULFID	Cerebral autosomal dominant arteriopathy with subcortical infarcts and leukoencephalopathy (CADASIL)	125310
VAR_046860	P07225	475	C	R	DISULFID	Protein S deficiency (PROS1D)	612336
VAR_044270	Q9UM47	185	C	G	DISULFID	Cerebral autosomal dominant arteriopathy with subcortical infarcts and leukoencephalopathy (CADASIL)	125310
VAR_001086	P00451	348	C	R	DISULFID	Hemophilia A (HEMA)	306700
VAR_002338	P35555	2221	C	S	DISULFID	Marfan syndrome (MFS)	154700
VAR_054984	P35556	1198	C	Y	DISULFID	Congenital contractural arachnodactyly (CCA)	121050
VAR_030486	P05106	601	C	R	DISULFID	Glanzmann thrombasthenia (GT)	273800
VAR_007625	P49747	387	C	G	DISULFID	Pseudoachondroplasia (PSACH)	177170
VAR_004789	P08100	110	C	F	DISULFID	Retinitis pigmentosa type 4 (RP4)	180380
VAR_044241	Q9UM47	87	C	Y	DISULFID	Cerebral autosomal dominant arteriopathy with subcortical infarcts and leukoencephalopathy (CADASIL)	125310
VAR_005073	P20933	163	C	S	DISULFID	Aspartylglucosaminuria (AGU)	208400
VAR_017975	P35555	570	C	Y	DISULFID	Marfan syndrome (MFS)	154700
VAR_002329	P35555	1663	C	R	DISULFID	Marfan syndrome (MFS)	154700
VAR_017986	P35555	734	C	F	DISULFID	Marfan syndrome (MFS)	154700
VAR_005260	P07359	225	C	S	DISULFID	Bernard-Soulier syndrome (BSS)	231200
VAR_003250	P07686	309	C	Y	DISULFID	GM2-gangliosidosis type 2 (GM2G2)	268800
VAR_007260	P15289	172	C	Y	DISULFID	Leukodystrophy metachromatic (MLD)	250100
VAR_002337	P35555	2151	C	W	DISULFID	Marfan syndrome (MFS)	154700
VAR_044268	Q9UM47	183	C	R	DISULFID	Cerebral autosomal dominant arteriopathy with subcortical infarcts and leukoencephalopathy (CADASIL)	125310
VAR_018043	P35555	2652	C	G	DISULFID	Marfan syndrome (MFS)	154700
VAR_044305	Q9UM47	495	C	Y	DISULFID	Cerebral autosomal dominant arteriopathy with subcortical infarcts and leukoencephalopathy (CADASIL)	125310
VAR_015278	P01185	116	C	R	DISULFID	Autosomal dominant neurohypophyseal diabetes insipidus (ADNDI)	125700
VAR_006550	P00740	108	C	S	DISULFID	Recessive X-linked hemophilia B (HEMB)	306900
VAR_023889	P35555	1663	C	Y	DISULFID	Marfan syndrome (MFS)	154700
VAR_005793	P04275	1272	C	R	DISULFID	Various forms of von Willebrand disease (VWD) [MIM:193400, 277480]	0
VAR_004137	P21802	342	C	R	DISULFID	Crouzon syndrome (CS)	123500
VAR_035834	Q92832	553	C	F	DISULFID	A colorectal cancer sample	0
VAR_044296	Q9UM47	428	C	S	DISULFID	Cerebral autosomal dominant arteriopathy with subcortical infarcts and leukoencephalopathy (CADASIL)	125310
VAR_005309	P01130	89	C	Y	DISULFID	Familial hypercholesterolemia (FH)	143890
VAR_019040	P53634	291	C	Y	DISULFID	Papillon-Lefevre syndrome (PLS)	245000
VAR_004790	P08100	110	C	Y	DISULFID	Retinitis pigmentosa type 4 (RP4)	180380
VAR_018011	P35555	1429	C	S	DISULFID	Marfan syndrome (MFS)	154700
VAR_018036	P35555	2406	C	Y	DISULFID	Marfan syndrome (MFS)	154700
VAR_030461	P08514	705	C	R	DISULFID	Glanzmann thrombasthenia (GT)	273800
VAR_015277	P01185	116	C	G	DISULFID	Autosomal dominant neurohypophyseal diabetes insipidus (ADNDI)	125700
VAR_046884	P07225	639	C	F	DISULFID	Protein S deficiency (PROS1D)	612336
VAR_029361	Q04721	444	C	Y	DISULFID	Alagille syndrome type 2 (ALGS2)	610205
VAR_023860	P35555	123	C	Y	DISULFID	Marfan syndrome (MFS)	154700
VAR_013414	P19438	117	C	R	DISULFID	Familial hibernian fever (FHF)	142680
VAR_018008	P35555	1389	C	R	DISULFID	Marfan syndrome (MFS)	154700
VAR_017968	P35555	89	C	F	DISULFID	Marfan syndrome (MFS)	154700
VAR_018426	P10912	56	C	S	DISULFID	Laron dwarfism	262500
VAR_012398	P06280	202	C	Y	DISULFID	Fabry disease (FD)	301500
VAR_002319	P35555	1171	C	W	DISULFID	Marfan syndrome (MFS)	154700
VAR_044240	Q9UM47	87	C	R	DISULFID	Cerebral autosomal dominant arteriopathy with subcortical infarcts and leukoencephalopathy (CADASIL)	125310
VAR_023888	P35555	1631	C	G	DISULFID	Marfan syndrome (MFS)	154700
VAR_025775	O75445	759	C	F	DISULFID	Retinitis pigmentosa type 39 (RP39)	268000
VAR_044287	Q9UM47	260	C	Y	DISULFID	Cerebral autosomal dominant arteriopathy with subcortical infarcts and leukoencephalopathy (CADASIL)	125310
VAR_015264	P01185	52	C	R	DISULFID	Autosomal dominant neurohypophyseal diabetes insipidus (ADNDI)	125700
VAR_001087	P00451	348	C	S	DISULFID	Hemophilia A (HEMA)	306700
VAR_002321	P35555	1223	C	Y	DISULFID	Shprintzen-Goldberg craniosynostosis syndrome (SGS)	182212
VAR_025952	P07911	126	C	R	DISULFID	Familial juvenile hyperuricemic nephropathy (HNFJ)	162000
VAR_054985	P35556	1240	C	R	DISULFID	Congenital contractural arachnodactyly (CCA)	121050
VAR_013204	P78504	438	C	F	DISULFID	Alagille syndrome type 1 (ALGS1)	118450
VAR_044281	Q9UM47	233	C	S	DISULFID	Cerebral autosomal dominant arteriopathy with subcortical infarcts and leukoencephalopathy (CADASIL)	125310
VAR_054908	P03952	548	C	Y	DISULFID	Prekallikrein deficiency (PKK deficiency)	612423
VAR_022954	P82279	681	C	Y	DISULFID	Leber congenital amaurosis type 8 (LCA8)	604210
VAR_044237	Q9UM47	76	C	W	DISULFID	Cerebral autosomal dominant arteriopathy with subcortical infarcts and leukoencephalopathy (CADASIL)	125310
VAR_004841	P04001	203	C	R	DISULFID	Partial colorblindness deutan series (CBD)	303800
VAR_023898	P35555	2038	C	Y	DISULFID	Marfan syndrome (MFS)	154700
VAR_002677	P31785	115	C	R	DISULFID	X-linked severe combined immunodeficiency (XSCID)	300400
VAR_054211	P15289	489	C	G	DISULFID	Leukodystrophy metachromatic (MLD)	250100
VAR_043304	P61916	47	C	F	DISULFID	Niemann-Pick disease type C2 (NPC2)	607625
VAR_019304	P19438	99	C	S	DISULFID	Familial hibernian fever (FHF)	142680
VAR_054281	Q99972	245	C	Y	DISULFID	Primary open angle glaucoma type 1A (GLC1A)	137750
VAR_017353	P00740	252	C	Y	DISULFID	Recessive X-linked hemophilia B (HEMB)	306900
VAR_024027	O14836	104	C	R	DISULFID	Common variable immunodeficiency (CVID)	240500
VAR_002303	P35555	1053	C	R	DISULFID	Marfan syndrome (MFS)	154700
VAR_006563	P00740	155	C	F	DISULFID	Recessive X-linked hemophilia B (HEMB)	306900
VAR_004138	P21802	342	C	S	DISULFID	Pfeiffer syndrome (PS)	101600
VAR_012380	P06280	94	C	Y	DISULFID	Fabry disease (FD)	301500
VAR_017978	P35555	598	C	W	DISULFID	Marfan syndrome (MFS)	154700
VAR_008970	Q99972	433	C	R	DISULFID	Primary open angle glaucoma type 1A (GLC1A)	137750
VAR_002310	P35555	1117	C	G	DISULFID	Marfan syndrome (MFS)	154700
VAR_044280	Q9UM47	222	C	Y	DISULFID	Cerebral autosomal dominant arteriopathy with subcortical infarcts and leukoencephalopathy (CADASIL)	125310
VAR_054178	P15289	156	C	R	DISULFID	Leukodystrophy metachromatic (MLD)	250100
VAR_022980	P82279	1321	C	S	DISULFID	Leber congenital amaurosis type 8 (LCA8)	604210
VAR_010777	P35555	1129	C	Y	DISULFID	Marfan syndrome (MFS)	154700
VAR_002344	P35555	2511	C	R	DISULFID	Marfan syndrome (MFS)	154700
VAR_000438	P06280	56	C	F	DISULFID	Fabry disease (FD)	301500
VAR_005821	P04275	2739	C	Y	DISULFID	Various forms of von Willebrand disease (VWD) [MIM:193400, 277480]	0
VAR_044269	Q9UM47	183	C	S	DISULFID	Cerebral autosomal dominant arteriopathy with subcortical infarcts and leukoencephalopathy (CADASIL)	125310
VAR_004006	P16144	61	C	Y	DISULFID	Epidermolysis bullosa letalis with pyloric atresia (EB-PA)	226730
VAR_019406	P08603	959	C	Y	DISULFID	Complement factor H deficiency (CFH deficiency)	609814
VAR_005354	P01130	302	C	W	DISULFID	Familial hypercholesterolemia (FH)	143890
VAR_012900	Q9UM47	1261	C	R	DISULFID	Cerebral autosomal dominant arteriopathy with subcortical infarcts and leukoencephalopathy (CADASIL)	125310
VAR_005314	P01130	95	C	G	DISULFID	Familial hypercholesterolemia (FH)	143890
VAR_046821	P07225	121	C	Y	DISULFID	Protein S deficiency (PROS1D)	612336
VAR_017102	P49747	348	C	R	DISULFID	Pseudoachondroplasia (PSACH)	177170
VAR_023879	P35555	1278	C	S	DISULFID	Marfan syndrome (MFS)	154700
VAR_012395	P06280	172	C	R	DISULFID	Fabry disease (FD)	301500
VAR_044267	Q9UM47	183	C	F	DISULFID	Cerebral autosomal dominant arteriopathy with subcortical infarcts and leukoencephalopathy (CADASIL)	125310
VAR_006944	P07602	241	C	S	DISULFID	Metachromatic leukodystrophy (MLD)	249900
VAR_005362	P01130	329	C	Y	DISULFID	Familial hypercholesterolemia (FH)	143890
VAR_028664	P00451	2040	C	Y	DISULFID	Hemophilia A (HEMA)	306700
VAR_013540	P00441	147	C	R	DISULFID	Amyotrophic lateral sclerosis type 1 (ALS1)	105400
VAR_022978	P82279	1218	C	F	DISULFID	Leber congenital amaurosis type 8 (LCA8)	604210
VAR_013411	P19438	62	C	Y	DISULFID	Familial hibernian fever (FHF)	142680
VAR_002276	P35555	111	C	R	DISULFID	Marfan syndrome (MFS)	154700
VAR_004138	P21802	342	C	S	DISULFID	Antley-Bixler syndrome (ABS)	207410
VAR_028484	P00451	172	C	W	DISULFID	Hemophilia A (HEMA)	306700
VAR_005317	P01130	116	C	R	DISULFID	Familial hypercholesterolemia (FH)	143890
VAR_017988	P35555	776	C	G	DISULFID	Marfan syndrome (MFS)	154700
VAR_044275	Q9UM47	194	C	Y	DISULFID	Cerebral autosomal dominant arteriopathy with subcortical infarcts and leukoencephalopathy (CADASIL)	125310
VAR_005075	P20933	306	C	R	DISULFID	Aspartylglucosaminuria (AGU)	208400
VAR_017997	P35555	1044	C	Y	DISULFID	Marfan syndrome (MFS)	154700
VAR_002339	P35555	2258	C	R	DISULFID	Marfan syndrome (MFS)	154700
VAR_004121	P21802	278	C	F	DISULFID	Jackson-Weiss syndrome (JWS)	123150
VAR_044255	Q9UM47	144	C	S	DISULFID	Cerebral autosomal dominant arteriopathy with subcortical infarcts and leukoencephalopathy (CADASIL)	125310
VAR_015912	P06213	301	C	Y	DISULFID	Leprechaunism	246200
VAR_013671	Q13873	117	C	Y	DISULFID	Primary pulmonary hypertension (PPH1)	178600
VAR_000462	P06280	202	C	W	DISULFID	Fabry disease (FD)	301500
VAR_044302	Q9UM47	455	C	R	DISULFID	Cerebral autosomal dominant arteriopathy with subcortical infarcts and leukoencephalopathy (CADASIL)	125310
VAR_015047	P60201	228	C	Y	DISULFID	Leukodystrophy hypomyelinating type 1 (HLD1)	312080
VAR_025872	P08603	1043	C	R	DISULFID	Hemolytic-uremic syndrome (HUS)	235400
VAR_017991	P35555	816	C	S	DISULFID	Marfan syndrome (MFS)	154700
VAR_018025	P35555	1971	C	Y	DISULFID	Marfan syndrome (MFS)	154700
VAR_046833	P07225	241	C	S	DISULFID	Protein S deficiency (PROS1D)	612336
VAR_005349	P01130	276	C	Y	DISULFID	Familial hypercholesterolemia (FH)	143890
VAR_054898	P03951	255	C	Y	DISULFID	F11 deficiency	612416
VAR_046836	P07225	247	C	G	DISULFID	Protein S deficiency (PROS1D)	612336
VAR_015275	P01185	104	C	F	DISULFID	Autosomal dominant neurohypophyseal diabetes insipidus (ADNDI)	125700
VAR_023866	P35555	628	C	K	DISULFID	Marfan syndrome (MFS)	154700
VAR_032875	P55000	99	C	Y	DISULFID	Mal de Meleda (MDM)	248300
VAR_006566	P00740	178	C	R	DISULFID	Recessive X-linked hemophilia B (HEMB)	306900
VAR_002351	P35556	1434	C	S	DISULFID	Congenital contractural arachnodactyly (CCA)	121050
VAR_017263	P21802	278	C	Y	DISULFID	Crouzon syndrome (CS)	123500
VAR_025878	P08603	1163	C	W	DISULFID	Hemolytic-uremic syndrome (HUS)	235400
VAR_013207	P78504	753	C	R	DISULFID	Alagille syndrome type 1 (ALGS1)	118450
VAR_017341	P00451	2193	C	G	DISULFID	Hemophilia A (HEMA)	306700
VAR_044251	Q9UM47	128	C	Y	DISULFID	Cerebral autosomal dominant arteriopathy with subcortical infarcts and leukoencephalopathy (CADASIL)	125310
VAR_031981	P08603	431	C	S	DISULFID	Complement factor H deficiency (CFH deficiency)	609814
VAR_017989	P35555	776	C	Y	DISULFID	Marfan syndrome (MFS)	154700
VAR_023899	P35555	2085	C	R	DISULFID	Marfan syndrome (MFS)	154700
VAR_010740	P35556	1142	C	F	DISULFID	Congenital contractural arachnodactyly (CCA)	121050
VAR_019888	O15232	304	C	S	DISULFID	Spondyloepimetaphyseal dysplasia bowed-legs type (SEMD bowed-legs type)	608728
VAR_017577	P15260	77	C	Y	DISULFID	Mendelian susceptibility to mycobacterial disease (MSMD)	209950
VAR_015270	P01185	92	C	Y	DISULFID	Autosomal dominant neurohypophyseal diabetes insipidus (ADNDI)	125700
VAR_054986	P35556	1257	C	W	DISULFID	Congenital contractural arachnodactyly (CCA)	121050
VAR_044286	Q9UM47	251	C	R	DISULFID	Cerebral autosomal dominant arteriopathy with subcortical infarcts and leukoencephalopathy (CADASIL)	125310
VAR_000439	P06280	56	C	G	DISULFID	Fabry disease (FD)	301500
VAR_013628	P25942	83	C	R	DISULFID	Hyper-IgM immunodeficiency type 3 (HIGM3)	606843
VAR_017971	P35555	154	C	S	DISULFID	Marfan syndrome (MFS)	154700
VAR_023892	P35555	1876	C	Y	DISULFID	Marfan syndrome (MFS)	154700
VAR_044249	Q9UM47	123	C	F	DISULFID	Cerebral autosomal dominant arteriopathy with subcortical infarcts and leukoencephalopathy (CADASIL)	125310
VAR_046839	P07225	265	C	W	DISULFID	Protein S deficiency (PROS1D)	612336
VAR_046890	P07225	666	C	R	DISULFID	Protein S deficiency (PROS1D)	612336
VAR_012886	Q9UM47	222	C	G	DISULFID	Cerebral autosomal dominant arteriopathy with subcortical infarcts and leukoencephalopathy (CADASIL)	125310
VAR_027457	P01008	160	C	Y	DISULFID	Antithrombin-III deficiency (AT3D)	107300
VAR_028631	P00451	1877	C	R	DISULFID	Hemophilia A (HEMA)	306700
VAR_002341	P35555	2307	C	S	DISULFID	Marfan syndrome (MFS)	154700
VAR_002350	P35556	1253	C	Y	DISULFID	Congenital contractural arachnodactyly (CCA)	121050
VAR_044152	P03950	63	C	W	DISULFID	Amyotrophic lateral sclerosis type 9 (ALS9)	611895
VAR_010652	P16144	38	C	R	DISULFID	Epidermolysis bullosa letalis with pyloric atresia (EB-PA)	226730
VAR_022948	P82279	480	C	G	DISULFID	Leber congenital amaurosis type 8 (LCA8)	604210
VAR_007092	P01008	462	C	F	DISULFID	Antithrombin-III deficiency (AT3D)	107300
VAR_044243	Q9UM47	93	C	Y	DISULFID	Cerebral autosomal dominant arteriopathy with subcortical infarcts and leukoencephalopathy (CADASIL)	125310
VAR_004992	P01185	92	C	S	DISULFID	Autosomal dominant neurohypophyseal diabetes insipidus (ADNDI)	125700
VAR_002286	P35555	587	C	Y	DISULFID	Marfan syndrome (MFS)	154700
VAR_023890	P35555	1791	C	R	DISULFID	Marfan syndrome (MFS)	154700
VAR_018015	P35555	1770	C	F	DISULFID	Marfan syndrome (MFS)	154700
VAR_013205	P78504	731	C	S	DISULFID	Alagille syndrome type 1 (ALGS1)	118450
VAR_003254	P07686	534	C	Y	DISULFID	GM2-gangliosidosis type 2 (GM2G2)	268800
VAR_007305	P15848	405	C	Y	DISULFID	Mucopolysaccharidosis type 6 (MPS6)	253200
VAR_018037	P35555	2442	C	W	DISULFID	Marfan syndrome (MFS)	154700
VAR_012884	Q9UM47	185	C	R	DISULFID	Cerebral autosomal dominant arteriopathy with subcortical infarcts and leukoencephalopathy (CADASIL)	125310
VAR_017270	P21802	342	C	G	DISULFID	Pfeiffer syndrome (PS)	101600
VAR_012890	Q9UM47	542	C	Y	DISULFID	Cerebral autosomal dominant arteriopathy with subcortical infarcts and leukoencephalopathy (CADASIL)	125310
VAR_015533	P36894	124	C	R	DISULFID	Juvenile polyposis syndrome (JPS)	174900
VAR_017312	P00740	252	C	S	DISULFID	Recessive X-linked hemophilia B (HEMB)	306900
VAR_018017	P35555	1791	C	Y	DISULFID	Marfan syndrome (MFS)	154700
VAR_004137	P21802	342	C	R	DISULFID	Jackson-Weiss syndrome (JWS)	123150
VAR_044231	Q9UM47	49	C	F	DISULFID	Cerebral autosomal dominant arteriopathy with subcortical infarcts and leukoencephalopathy (CADASIL)	125310
VAR_044300	Q9UM47	446	C	S	DISULFID	Cerebral autosomal dominant arteriopathy with subcortical infarcts and leukoencephalopathy (CADASIL)	125310
VAR_005320	P01130	160	C	Y	DISULFID	Familial hypercholesterolemia (FH)	143890
VAR_010911	Q01974	182	C	Y	DISULFID	Recessive Robinow syndrome (RRS)	268310
VAR_013448	Q9UNE0	87	C	R	DISULFID	Ectodermal dysplasia anhidrotic (EDA)	224900
VAR_018020	P35555	1806	C	S	DISULFID	Marfan syndrome (MFS)	154700
VAR_023905	P35555	2500	C	Y	DISULFID	Marfan syndrome (MFS)	154700
VAR_010671	P05106	568	C	R	DISULFID	Glanzmann thrombasthenia (GT)	273800
VAR_011656	P07477	139	C	F	DISULFID	Hereditary pancreatitis (HPC)	167800
VAR_012871	Q9UM47	49	C	Y	DISULFID	Cerebral autosomal dominant arteriopathy with subcortical infarcts and leukoencephalopathy (CADASIL)	125310
VAR_002278	P35555	129	C	Y	DISULFID	Marfan syndrome (MFS)	154700
VAR_039301	P25942	26	C	Q	DISULFID	Bladder carcinoma cell line Hu549	0
VAR_023882	P35555	1402	C	R	DISULFID	Marfan syndrome (MFS)	154700
VAR_002279	P35555	166	C	F	DISULFID	Marfan syndrome (MFS)	154700
VAR_000437	P06280	52	C	S	DISULFID	Fabry disease (FD)	301500
VAR_012439	P06280	378	C	Y	DISULFID	Fabry disease (FD)	301500
VAR_018018	P35555	1793	C	W	DISULFID	Marfan syndrome (MFS)	154700
VAR_012878	Q9UM47	146	C	R	DISULFID	Cerebral autosomal dominant arteriopathy with subcortical infarcts and leukoencephalopathy (CADASIL)	125310
VAR_023896	P35555	1928	C	G	DISULFID	Marfan syndrome (MFS)	154700
VAR_025775	O75445	759	C	F	DISULFID	Usher syndrome type 2A (USH2A)	276901
VAR_044297	Q9UM47	428	C	Y	DISULFID	Cerebral autosomal dominant arteriopathy with subcortical infarcts and leukoencephalopathy (CADASIL)	125310
VAR_015267	P01185	59	C	R	DISULFID	Autosomal dominant neurohypophyseal diabetes insipidus (ADNDI)	125700
VAR_028715	P00451	2345	C	S	DISULFID	Hemophilia A (HEMA)	306700
VAR_002322	P35555	1242	C	Y	DISULFID	Marfan syndrome (MFS)	154700
VAR_025769	O75445	536	C	R	DISULFID	Usher syndrome type 2A (USH2A)	276901
VAR_054987	P35556	1268	C	R	DISULFID	Congenital contractural arachnodactyly (CCA)	121050
VAR_013953	P01130	261	C	F	DISULFID	Familial hypercholesterolemia (FH)	143890
VAR_044284	Q9UM47	240	C	S	DISULFID	Cerebral autosomal dominant arteriopathy with subcortical infarcts and leukoencephalopathy (CADASIL)	125310
VAR_003929	P32004	264	C	Y	DISULFID	Hydrocephalus due to stenosis of the aqueduct of Sylvius (HSAS)	307000
VAR_011645	P82279	948	C	Y	DISULFID	Leber congenital amaurosis type 8 (LCA8)	604210
VAR_044244	Q9UM47	106	C	W	DISULFID	Cerebral autosomal dominant arteriopathy with subcortical infarcts and leukoencephalopathy (CADASIL)	125310
VAR_016051	Q00604	110	C	G	DISULFID	Norrie disease (ND)	310600
VAR_046830	P07225	186	C	Y	DISULFID	Protein S deficiency (PROS1D)	612336
VAR_022949	P82279	480	C	R	DISULFID	Leber congenital amaurosis type 8 (LCA8)	604210
VAR_023881	P35555	1333	C	S	DISULFID	Marfan syndrome (MFS)	154700
VAR_002334	P35555	2111	C	Y	DISULFID	Marfan syndrome (MFS)	154700
VAR_002686	P31785	182	C	R	DISULFID	X-linked severe combined immunodeficiency (XSCID)	300400
VAR_015274	P01185	98	C	G	DISULFID	Autosomal dominant neurohypophyseal diabetes insipidus (ADNDI)	125700
VAR_043305	P61916	93	C	F	DISULFID	Niemann-Pick disease type C2 (NPC2)	607625
VAR_005488	Q00604	65	C	Y	DISULFID	Norrie disease (ND)	310600
VAR_006598	P00740	382	C	Y	DISULFID	Recessive X-linked hemophilia B (HEMB)	306900
VAR_024027	O14836	104	C	R	DISULFID	Immunoglobulin A deficiency 2 (IGAD2)	609529
VAR_002308	P35555	1074	C	R	DISULFID	Marfan syndrome (MFS)	154700
VAR_017351	P00740	170	C	F	DISULFID	Recessive X-linked hemophilia B (HEMB)	306900
VAR_032394	P04062	55	C	S	DISULFID	Gaucher disease (GD)	230800
VAR_000452	P06280	142	C	Y	DISULFID	Fabry disease (FD)	301500
VAR_031028	P03971	525	C	Y	DISULFID	Persistent Muellerian duct syndrome type 1 (PMDS-1)	261550
VAR_017998	P35555	1055	C	W	DISULFID	Marfan syndrome (MFS)	154700
VAR_005479	Q00604	39	C	R	DISULFID	Norrie disease (ND)	310600
VAR_023880	P35555	1284	C	G	DISULFID	Marfan syndrome (MFS)	154700
VAR_012887	Q9UM47	224	C	Y	DISULFID	Cerebral autosomal dominant arteriopathy with subcortical infarcts and leukoencephalopathy (CADASIL)	125310
VAR_007296	P15848	117	C	R	DISULFID	Mucopolysaccharidosis type 6 (MPS6)	253200
VAR_023140	P98172	153	C	S	DISULFID	Craniofrontonasal syndrome (CFNS)	304110
VAR_002316	P35555	1153	C	Y	DISULFID	Marfan syndrome (MFS)	154700
VAR_023909	P35555	2571	C	R	DISULFID	Marfan syndrome (MFS)	154700
VAR_002676	P31785	115	C	F	DISULFID	X-linked severe combined immunodeficiency (XSCID)	300400
VAR_044274	Q9UM47	194	C	S	DISULFID	Cerebral autosomal dominant arteriopathy with subcortical infarcts and leukoencephalopathy (CADASIL)	125310
VAR_026325	P78504	693	C	Y	DISULFID	Alagille syndrome type 1 (ALGS1)	118450
VAR_007632	P49747	468	C	Y	DISULFID	Pseudoachondroplasia (PSACH)	177170
VAR_005490	Q00604	65	C	W	DISULFID	Norrie disease (ND)	310600
VAR_043306	P61916	99	C	R	DISULFID	Niemann-Pick disease type C2 (NPC2)	607625
VAR_005342	P01130	231	C	G	DISULFID	Familial hypercholesterolemia (FH)	143890
VAR_006947	P17900	138	C	R	DISULFID	GM2-gangliosidosis type AB (GM2GAB)	272750
VAR_044272	Q9UM47	194	C	F	DISULFID	Cerebral autosomal dominant arteriopathy with subcortical infarcts and leukoencephalopathy (CADASIL)	125310
VAR_007986	P01130	379	C	Y	DISULFID	Familial hypercholesterolemia (FH)	143890
VAR_028716	P00451	2345	C	Y	DISULFID	Hemophilia A (HEMA)	306700
VAR_016056	Q8NBK3	336	C	R	DISULFID	Multiple sulfatase deficiency (MSD)	272200
VAR_054894	P03951	46	C	F	DISULFID	F11 deficiency	612416
VAR_013415	P19438	117	C	Y	DISULFID	Familial hibernian fever (FHF)	142680
VAR_023861	P35555	177	C	R	DISULFID	Marfan syndrome (MFS)	154700
VAR_004138	P21802	342	C	S	DISULFID	Crouzon syndrome (CS)	123500
VAR_017407	P43026	400	C	Y	DISULFID	Acromesomelic chondrodysplasia Grebe type (AMDG)	200700
VAR_006567	P00740	178	C	W	DISULFID	Recessive X-linked hemophilia B (HEMB)	306900
VAR_005330	P01130	197	C	R	DISULFID	Familial hypercholesterolemia (FH)	143890
VAR_017995	P35555	921	C	G	DISULFID	Marfan syndrome (MFS)	154700
VAR_044276	Q9UM47	201	C	Y	DISULFID	Cerebral autosomal dominant arteriopathy with subcortical infarcts and leukoencephalopathy (CADASIL)	125310
VAR_022690	P58335	218	C	R	DISULFID	Infantile systemic hyalinosis (ISH)	236490
VAR_001971	P29400	1564	C	S	DISULFID	Alport syndrome X-linked (APSX)	301050
VAR_017999	P35555	1055	C	Y	DISULFID	Marfan syndrome (MFS)	154700
VAR_002343	P35555	2489	C	R	DISULFID	Marfan syndrome (MFS)	154700
VAR_004121	P21802	278	C	F	DISULFID	Pfeiffer syndrome (PS)	101600
VAR_025950	P07911	77	C	Y	DISULFID	Familial juvenile hyperuricemic nephropathy (HNFJ)	162000
VAR_044261	Q9UM47	155	C	S	DISULFID	Cerebral autosomal dominant arteriopathy with subcortical infarcts and leukoencephalopathy (CADASIL)	125310
VAR_004002	P05106	400	C	Y	DISULFID	Glanzmann thrombasthenia (GT)	273800
VAR_035828	P15529	228	C	Y	DISULFID	A colorectal cancer sample	0
VAR_030447	P08514	161	C	W	DISULFID	Glanzmann thrombasthenia (GT)	273800
VAR_044306	Q9UM47	511	C	R	DISULFID	Cerebral autosomal dominant arteriopathy with subcortical infarcts and leukoencephalopathy (CADASIL)	125310
VAR_002669	P31785	62	C	G	DISULFID	X-linked severe combined immunodeficiency (XSCID)	300400
VAR_010747	P14222	279	C	Y	DISULFID	Familial hemophagocytic lymphohistiocytosis type 2 (FHL2)	603553
VAR_011289	P29400	1567	C	R	DISULFID	Alport syndrome X-linked (APSX)	301050
VAR_023875	P35555	1153	C	S	DISULFID	Marfan syndrome (MFS)	154700
VAR_018026	P35555	1977	C	Y	DISULFID	Marfan syndrome (MFS)	154700
VAR_046841	P07225	267	C	S	DISULFID	Protein S deficiency (PROS1D)	612336
VAR_005353	P01130	302	C	Y	DISULFID	Familial hypercholesterolemia (FH)	143890
VAR_028501	P00451	267	C	Y	DISULFID	Hemophilia A (HEMA)	306700
VAR_027455	P01008	127	C	R	DISULFID	Antithrombin-III deficiency (AT3D)	107300
VAR_008260	O15537	219	C	G	DISULFID	X-linked juvenile retinoschisis 1 (XLRS1)	312700
VAR_038388	Q3ZCN5	653	C	F	DISULFID	A breast cancer sample	0
VAR_007242	P08842	446	C	Y	DISULFID	Ichthyosis X-linked (IXL)	308100
VAR_017362	P00740	407	C	R	DISULFID	Recessive X-linked hemophilia B (HEMB)	306900
VAR_004139	P21802	342	C	Y	DISULFID	Crouzon syndrome (CS)	123500
VAR_011291	P29400	1678	C	W	DISULFID	Alport syndrome X-linked (APSX)	301050
VAR_015744	P24043	862	C	R	DISULFID	Merosin-deficient congenital muscular dystrophy type 1A (MDC1A)	607855
VAR_002282	P35555	476	C	G	DISULFID	Marfan syndrome (MFS)	154700
VAR_044256	Q9UM47	144	C	Y	DISULFID	Cerebral autosomal dominant arteriopathy with subcortical infarcts and leukoencephalopathy (CADASIL)	125310
VAR_031982	P08603	673	C	S	DISULFID	Complement factor H deficiency (CFH deficiency)	609814
VAR_023870	P35555	781	C	Y	DISULFID	Marfan syndrome (MFS)	154700
VAR_018029	P35555	2111	C	R	DISULFID	Marfan syndrome (MFS)	154700
VAR_030971	P11362	101	C	F	DISULFID	Kallmann syndrome type 2 (KAL2)	147950
VAR_005489	Q00604	69	C	S	DISULFID	Norrie disease (ND)	310600
VAR_002694	P31785	231	C	Y	DISULFID	X-linked severe combined immunodeficiency (XSCID)	300400
VAR_015279	P01185	105	C	Y	DISULFID	Autosomal dominant neurohypophyseal diabetes insipidus (ADNDI)	125700
VAR_017271	P21802	342	C	W	DISULFID	Crouzon syndrome (CS)	123500
VAR_044293	Q9UM47	395	C	R	DISULFID	Cerebral autosomal dominant arteriopathy with subcortical infarcts and leukoencephalopathy (CADASIL)	125310
VAR_012401	P06280	223	C	G	DISULFID	Fabry disease (FD)	301500
VAR_034867	P00746	214	C	R	DISULFID	Complement factor D deficiency	134350
VAR_002280	P35555	166	C	S	DISULFID	Marfan syndrome (MFS)	154700
VAR_023895	P35555	1900	C	Y	DISULFID	Marfan syndrome (MFS)	154700
VAR_000436	P06280	52	C	R	DISULFID	Fabry disease (FD)	301500
VAR_044254	Q9UM47	144	C	F	DISULFID	Cerebral autosomal dominant arteriopathy with subcortical infarcts and leukoencephalopathy (CADASIL)	125310
VAR_010165	Q07699	121	C	W	DISULFID	Generalized epilepsy with febrile seizures plus type 1 (GEFS+1)	604233
VAR_044298	Q9UM47	440	C	G	DISULFID	Cerebral autosomal dominant arteriopathy with subcortical infarcts and leukoencephalopathy (CADASIL)	125310
VAR_008132	P15289	300	C	F	DISULFID	Leukodystrophy metachromatic (MLD)	250100
VAR_027379	P05155	130	C	Y	DISULFID	Hereditary angioedema (HAE)	106100
VAR_006548	P00740	102	C	R	DISULFID	Recessive X-linked hemophilia B (HEMB)	306900
VAR_023910	P35555	2592	C	S	DISULFID	Marfan syndrome (MFS)	154700
VAR_019276	P01185	116	C	W	DISULFID	Autosomal dominant neurohypophyseal diabetes insipidus (ADNDI)	125700
VAR_004010	P16144	562	C	R	DISULFID	Epidermolysis bullosa letalis with pyloric atresia (EB-PA)	226730
VAR_022965	P82279	891	C	G	DISULFID	Retinitis pigmentosa type 12 (RP12)	600105
VAR_013413	P19438	81	C	F	DISULFID	Familial hibernian fever (FHF)	142680
VAR_044246	Q9UM47	108	C	Y	DISULFID	Cerebral autosomal dominant arteriopathy with subcortical infarcts and leukoencephalopathy (CADASIL)	125310
VAR_029998	P01185	98	C	S	DISULFID	Autosomal dominant neurohypophyseal diabetes insipidus (ADNDI)	125700
VAR_017977	P35555	596	C	Y	DISULFID	Marfan syndrome (MFS)	154700
VAR_023894	P35555	1895	C	R	DISULFID	Marfan syndrome (MFS)	154700
VAR_023901	P35555	2221	C	F	DISULFID	Marfan syndrome (MFS)	154700
VAR_013949	P01130	46	C	S	DISULFID	Familial hypercholesterolemia (FH)	143890
VAR_004398	Q30201	282	C	Y	DISULFID	Hereditary hemochromatosis (HH)	235200
VAR_019033	P15848	521	C	Y	DISULFID	Mucopolysaccharidosis type 6 (MPS6)	253200
VAR_023906	P35555	2535	C	W	DISULFID	Marfan syndrome (MFS)	154700
VAR_044273	Q9UM47	194	C	R	DISULFID	Cerebral autosomal dominant arteriopathy with subcortical infarcts and leukoencephalopathy (CADASIL)	125310
VAR_033015	P01225	69	C	G	DISULFID	Isolated follicle-stimulating hormone deficiency (IFSHD)	229070
VAR_044308	Q9UM47	549	C	Y	DISULFID	Cerebral autosomal dominant arteriopathy with subcortical infarcts and leukoencephalopathy (CADASIL)	125310
VAR_022830	P36894	130	C	R	DISULFID	Juvenile polyposis syndrome (JPS)	174900
VAR_006602	P00740	396	C	S	DISULFID	Recessive X-linked hemophilia B (HEMB)	306900
VAR_023891	P35555	1806	C	Y	DISULFID	Marfan syndrome (MFS)	154700
VAR_004137	P21802	342	C	R	DISULFID	Pfeiffer syndrome (PS)	101600
VAR_044242	Q9UM47	93	C	F	DISULFID	Cerebral autosomal dominant arteriopathy with subcortical infarcts and leukoencephalopathy (CADASIL)	125310
VAR_044310	Q9UM47	775	C	S	DISULFID	Cerebral autosomal dominant arteriopathy with subcortical infarcts and leukoencephalopathy (CADASIL)	125310
VAR_013951	P01130	184	C	Y	DISULFID	Familial hypercholesterolemia (FH)	143890
VAR_054895	P03951	56	C	R	DISULFID	F11 deficiency	612416
VAR_010779	P35555	1833	C	S	DISULFID	Marfan syndrome (MFS)	154700
VAR_023912	P35555	2605	C	Y	DISULFID	Marfan syndrome (MFS)	154700
VAR_030485	P05106	586	C	R	DISULFID	Glanzmann thrombasthenia (GT)	273800
VAR_012648	P02748	119	C	G	DISULFID	Component C9 deficiency (C9D)	120940
VAR_006945	P07602	388	C	F	DISULFID	Atypical Gaucher disease (AGD)	610539
VAR_044235	Q9UM47	67	C	Y	DISULFID	Cerebral autosomal dominant arteriopathy with subcortical infarcts and leukoencephalopathy (CADASIL)	125310
VAR_023865	P35555	541	C	Y	DISULFID	Marfan syndrome (MFS)	154700
VAR_002326	P35555	1513	C	R	DISULFID	Marfan syndrome (MFS)	154700
VAR_010776	P35555	504	C	F	DISULFID	Marfan syndrome (MFS)	154700
VAR_012379	P06280	94	C	S	DISULFID	Fabry disease (FD)	301500
VAR_042514	P81172	78	C	Y	DISULFID	Hemochromatosis type 2B (HFE2B)	602390
VAR_002333	P35555	2099	C	W	DISULFID	Marfan syndrome (MFS)	154700
VAR_044264	Q9UM47	174	C	R	DISULFID	Cerebral autosomal dominant arteriopathy with subcortical infarcts and leukoencephalopathy (CADASIL)	125310
VAR_018031	P35555	2221	C	G	DISULFID	Marfan syndrome (MFS)	154700
VAR_044304	Q9UM47	484	C	Y	DISULFID	Cerebral autosomal dominant arteriopathy with subcortical infarcts and leukoencephalopathy (CADASIL)	125310
VAR_015276	P01185	105	C	R	DISULFID	Autosomal dominant neurohypophyseal diabetes insipidus (ADNDI)	125700
VAR_006546	P00740	97	C	S	DISULFID	Recessive X-linked hemophilia B (HEMB)	306900
VAR_018005	P35555	1339	C	Y	DISULFID	Marfan syndrome (MFS)	154700
VAR_028446	P04275	1060	C	R	DISULFID	Various forms of von Willebrand disease (VWD) [MIM:193400, 277480]	0
VAR_004137	P21802	342	C	R	DISULFID	Antley-Bixler syndrome (ABS)	207410
VAR_044292	Q9UM47	379	C	S	DISULFID	Cerebral autosomal dominant arteriopathy with subcortical infarcts and leukoencephalopathy (CADASIL)	125310
VAR_030412	P32004	497	C	Y	DISULFID	Hydrocephalus due to stenosis of the aqueduct of Sylvius (HSAS)	307000
VAR_011645	P82279	948	C	Y	DISULFID	Retinitis pigmentosa type 12 (RP12)	600105
VAR_044245	Q9UM47	108	C	W	DISULFID	Cerebral autosomal dominant arteriopathy with subcortical infarcts and leukoencephalopathy (CADASIL)	125310
VAR_046838	P07225	265	C	R	DISULFID	Protein S deficiency (PROS1D)	612336
VAR_044230	Q9UM47	43	C	G	DISULFID	Cerebral autosomal dominant arteriopathy with subcortical infarcts and leukoencephalopathy (CADASIL)	125310
VAR_045067	P04637	210	N	D	DNA_BIND	Sporadic cancers	0
VAR_036440	P55347	265	V	I	DNA_BIND	A colorectal cancer sample	0
VAR_015198	O60663	243	W	C	DNA_BIND	Nail-patella syndrome (NPS)	161200
VAR_044948	P04637	181	R	H	DNA_BIND	Li-Fraumeni syndrome (LFS)	151623
VAR_003718	Q05066	60	V	A	DNA_BIND	Gonadal dysgenesis XY female type (GDXY)	306100
VAR_044767	P04637	139	K	Q	DNA_BIND	Sporadic cancers	0
VAR_003741	P48436	170	P	R	DNA_BIND	Campomelic dysplasia (CMD1)	114290
VAR_044966	P04637	186	D	H	DNA_BIND	Sporadic cancers	0
VAR_023802	O95343	257	R	W	DNA_BIND	Holoprosencephaly type 2 (HPE2)	157170
VAR_046033	P35680	295	R	P	DNA_BIND	Maturity-onset diabetes of the young type 5 (MODY5)	604284
VAR_045121	P04637	221	E	G	DNA_BIND	Sporadic cancers	0
VAR_044859	P04637	160	M	V	DNA_BIND	Sporadic cancers	0
VAR_045338	P04637	269	S	N	DNA_BIND	Sporadic cancers	0
VAR_044864	P04637	161	A	V	DNA_BIND	Sporadic cancers	0
VAR_046491	P58012	80	I	T	DNA_BIND	Blepharophimosis, ptosis, and epicanthus inversus syndrome (BPES)	110100
VAR_044886	P04637	167	Q	L	DNA_BIND	Sporadic cancers	0
VAR_045314	P04637	263	N	S	DNA_BIND	A sporadic cancer	0
VAR_045207	P04637	239	N	K	DNA_BIND	Sporadic cancers	0
VAR_045346	P04637	270	F	Y	DNA_BIND	Sporadic cancers	0
VAR_005876	P04637	135	C	S	DNA_BIND	Sporadic cancers	0
VAR_013619	P23760	270	R	C	DNA_BIND	Waardenburg syndrome type 1 (WS1)	193500
VAR_005983	P04637	248	R	Q	DNA_BIND	Li-Fraumeni syndrome (LFS)	151623
VAR_044854	P04637	159	A	S	DNA_BIND	Sporadic cancers	0
VAR_005894	P04637	151	P	A	DNA_BIND	Sporadic cancers	0
VAR_045282	P04637	256	T	P	DNA_BIND	Sporadic cancers	0
VAR_044959	P04637	185	S	G	DNA_BIND	Sporadic cancers	0
VAR_015213	O60663	229	L	P	DNA_BIND	Nail-patella syndrome (NPS)	161200
VAR_045158	P04637	229	C	G	DNA_BIND	A sporadic cancer	0
VAR_044971	P04637	187	G	V	DNA_BIND	Sporadic cancers	0
VAR_044928	P04637	178	H	N	DNA_BIND	Sporadic cancers	0
VAR_005867	P04637	127	S	F	DNA_BIND	Sporadic cancers	0
VAR_045066	P04637	209	R	T	DNA_BIND	Sporadic cancers	0
VAR_005992	P04637	272	V	L	DNA_BIND	Li-Fraumeni syndrome (LFS)	151623
VAR_045165	P04637	230	T	S	DNA_BIND	Sporadic cancers	0
VAR_045171	P04637	232	I	L	DNA_BIND	Sporadic cancers	0
VAR_005954	P04637	205	Y	D	DNA_BIND	Sporadic cancers	0
VAR_044684	P04637	112	G	S	DNA_BIND	Sporadic cancers	0
VAR_044716	P04637	126	Y	C	DNA_BIND	A familial cancer not matching LFS	0
VAR_044921	P04637	176	C	Y	DNA_BIND	Sporadic cancers	0
VAR_005964	P04637	234	Y	H	DNA_BIND	Sporadic cancers	0
VAR_005863	P04637	113	F	C	DNA_BIND	Sporadic cancers	0
VAR_045253	P04637	250	P	Q	DNA_BIND	Sporadic cancers	0
VAR_031652	P35453	325	Q	R	DNA_BIND	Syndactyly type 5	186300
VAR_014973	O14896	88	N	H	DNA_BIND	Van der Woude syndrome (VWS)	119300
VAR_009723	P10275	559	C	Y	DNA_BIND	Androgen insensitivity syndrome (AIS)	300068
VAR_045007	P04637	196	R	P	DNA_BIND	Li-Fraumeni syndrome (LFS)	151623
VAR_044663	P04637	105	G	R	DNA_BIND	Sporadic cancers	0
VAR_010118	P52952	189	R	G	DNA_BIND	Atrial septal defect with atrioventricular conduction defects (ASD-AVCD)	108900
VAR_045182	P04637	234	Y	N	DNA_BIND	Sporadic cancers	0
VAR_006014	P04637	281	D	V	DNA_BIND	A familial cancer not matching LFS	0
VAR_045846	P04637	229	C	N	DNA_BIND	A sporadic cancer	0
VAR_045372	P04637	277	C	F	DNA_BIND	Sporadic cancers	0
VAR_044876	P04637	164	K	T	DNA_BIND	Sporadic cancers	0
VAR_045033	P04637	202	R	L	DNA_BIND	Sporadic cancers	0
VAR_044873	P04637	164	K	E	DNA_BIND	Sporadic cancers	0
VAR_045254	P04637	250	P	S	DNA_BIND	Sporadic cancers	0
VAR_045064	P04637	209	R	K	DNA_BIND	Sporadic cancers	0
VAR_047180	P04637	226	G	D	DNA_BIND	Sporadic cancers	0
VAR_045410	P04637	290	R	C	DNA_BIND	Sporadic cancers	0
VAR_031954	P04198	394	R	H	DNA_BIND	Feingold syndrome	164280
VAR_047200	P04637	274	V	G	DNA_BIND	Sporadic cancers	0
VAR_045321	P04637	265	L	P	DNA_BIND	Li-Fraumeni syndrome (LFS)	151623
VAR_044806	P04637	148	D	G	DNA_BIND	A sporadic cancer	0
VAR_045279	P04637	255	I	V	DNA_BIND	Sporadic cancers	0
VAR_005913	P04637	164	K	N	DNA_BIND	Sporadic cancers	0
VAR_044874	P04637	164	K	M	DNA_BIND	Sporadic cancers	0
VAR_011332	Q9BZS1	384	A	T	DNA_BIND	Immunodeficiency polyendocrinopathy, enteropathy, X-linked syndrome (IPEX)	304790
VAR_044827	P04637	153	P	L	DNA_BIND	Sporadic cancers	0
VAR_045291	P04637	259	D	E	DNA_BIND	Sporadic cancers	0
VAR_022582	P28358	319	M	K	DNA_BIND	Congenital vertical talus (CVT)	192950
VAR_046027	P35680	260	E	D	DNA_BIND	Maturity-onset diabetes of the young type 5 (MODY5)	604284
VAR_044744	P04637	133	M	I	DNA_BIND	Sporadic cancers	0
VAR_045307	P04637	262	G	C	DNA_BIND	A sporadic cancer	0
VAR_017881	P50219	295	R	Q	DNA_BIND	Currarino syndrome	176450
VAR_045215	P04637	240	S	R	DNA_BIND	Sporadic cancers	0
VAR_045130	P04637	223	P	H	DNA_BIND	Sporadic cancers	0
VAR_044882	P04637	166	S	P	DNA_BIND	Sporadic cancers	0
VAR_005985	P04637	249	R	G	DNA_BIND	Sporadic cancers	0
VAR_045049	P04637	206	L	F	DNA_BIND	A sporadic cancer	0
VAR_047189	P04637	247	N	T	DNA_BIND	Sporadic cancers	0
VAR_005917	P04637	166	S	L	DNA_BIND	Sporadic cancers	0
VAR_045799	P04637	159	A	F	DNA_BIND	A sporadic cancer	0
VAR_044950	P04637	181	R	S	DNA_BIND	Sporadic cancers	0
VAR_044686	P04637	113	F	L	DNA_BIND	Sporadic cancers	0
VAR_014976	O14896	98	D	H	DNA_BIND	Van der Woude syndrome (VWS)	119300
VAR_003781	P28069	271	R	W	DNA_BIND	Familial combined pituitary hormone deficiency (CPHD)	173110
VAR_009755	P10275	617	R	P	DNA_BIND	Androgen insensitivity syndrome partial (PAIS)	312300
VAR_044942	P04637	180	E	G	DNA_BIND	A sporadic cancer	0
VAR_025976	P15918	435	M	V	DNA_BIND	Omenn syndrome (OS)	603554
VAR_045094	P04637	215	S	N	DNA_BIND	Sporadic cancers	0
VAR_045367	P04637	276	A	G	DNA_BIND	Sporadic cancers	0
VAR_044729	P04637	129	A	V	DNA_BIND	Sporadic cancers	0
VAR_010560	P20823	260	T	M	DNA_BIND	Maturity onset diabetes of the young type 3 (MODY3)	600496
VAR_045792	P04637	135	C	T	DNA_BIND	A sporadic cancer	0
VAR_044660	P04637	104	Q	L	DNA_BIND	A sporadic cancer	0
VAR_045186	P04637	235	N	S	DNA_BIND	Li-Fraumeni syndrome (LFS)	151623
VAR_005872	P04637	131	N	K	DNA_BIND	Sporadic cancers	0
VAR_035025	O43435	148	F	Y	DNA_BIND	Conotruncal heart malformations (CTHM)	217095
VAR_045312	P04637	263	N	I	DNA_BIND	Sporadic cancers	0
VAR_014971	O14896	84	R	C	DNA_BIND	Popliteal pterygium syndrome (PPS)	119500
VAR_044916	P04637	175	R	Q	DNA_BIND	A sporadic cancer	0
VAR_009742	P10275	587	A	S	DNA_BIND	Prostate cancer	0
VAR_009751	P10275	615	R	H	DNA_BIND	Androgen insensitivity syndrome partial (PAIS)	312300
VAR_014964	O14896	39	P	A	DNA_BIND	Van der Woude syndrome (VWS)	119300
VAR_045077	P04637	211	T	P	DNA_BIND	A sporadic cancer	0
VAR_005948	P04637	193	H	R	DNA_BIND	Li-Fraumeni syndrome (LFS)	151623
VAR_003725	Q05066	91	S	G	DNA_BIND	Gonadal dysgenesis XY female type (GDXY)	306100
VAR_045203	P04637	238	C	W	DNA_BIND	Sporadic cancers	0
VAR_046498	P58012	106	L	P	DNA_BIND	Blepharophimosis, ptosis, and epicanthus inversus syndrome (BPES)	110100
VAR_005884	P04637	141	C	G	DNA_BIND	Sporadic cancers	0
VAR_026745	P57082	248	G	V	DNA_BIND	Small patella syndrome (SPS)	147891
VAR_018387	O60806	128	S	F	DNA_BIND	ACTH deficiency (ACTHD)	201400
VAR_006005	P04637	278	P	T	DNA_BIND	Li-Fraumeni syndrome (LFS)	151623
VAR_045105	P04637	217	V	L	DNA_BIND	Sporadic cancers	0
VAR_044838	P04637	155	T	S	DNA_BIND	Sporadic cancers	0
VAR_045176	P04637	233	H	L	DNA_BIND	Sporadic cancers	0
VAR_044669	P04637	107	Y	D	DNA_BIND	Sporadic cancers	0
VAR_031025	Q15475	129	Y	C	DNA_BIND	Branchiootic syndrome type 3 (BOS3)	608389
VAR_044711	P04637	124	C	Y	DNA_BIND	A sporadic cancer	0
VAR_005912	P04637	163	Y	H	DNA_BIND	Sporadic cancers	0
VAR_011331	Q9BZS1	371	F	C	DNA_BIND	Immunodeficiency polyendocrinopathy, enteropathy, X-linked syndrome (IPEX)	304790
VAR_045132	P04637	223	P	R	DNA_BIND	A sporadic cancer	0
VAR_045406	P04637	289	L	H	DNA_BIND	Sporadic cancers	0
VAR_045808	P04637	203	V	W	DNA_BIND	A sporadic cancer	0
VAR_044848	P04637	158	R	P	DNA_BIND	Sporadic cancers	0
VAR_030051	O14896	84	R	G	DNA_BIND	Van der Woude syndrome (VWS)	119300
VAR_044871	P04637	163	Y	N	DNA_BIND	Sporadic cancers	0
VAR_045061	P04637	208	D	V	DNA_BIND	Sporadic cancers	0
VAR_005956	P04637	216	V	M	DNA_BIND	Sporadic cancers	0
VAR_005970	P04637	242	C	F	DNA_BIND	Sporadic cancers	0
VAR_038236	P52952	192	K	T	DNA_BIND	Atrial septal defect with atrioventricular conduction defects (ASD-AVCD)	108900
VAR_005930	P04637	175	R	L	DNA_BIND	Li-Fraumeni syndrome (LFS)	151623
VAR_044699	P04637	120	K	E	DNA_BIND	Sporadic cancers	0
VAR_045114	P04637	219	P	S	DNA_BIND	A familial cancer not matching LFS	0
VAR_036490	Q02556	81	R	K	DNA_BIND	A breast cancer sample	0
VAR_044683	P04637	112	G	D	DNA_BIND	Sporadic cancers	0
VAR_045090	P04637	214	H	Y	DNA_BIND	Sporadic cancers	0
VAR_045245	P04637	248	R	C	DNA_BIND	A sporadic cancer	0
VAR_009732	P10275	576	C	R	DNA_BIND	Androgen insensitivity syndrome (AIS)	300068
VAR_045416	P04637	291	K	R	DNA_BIND	Sporadic cancers	0
VAR_045108	P04637	218	V	G	DNA_BIND	Sporadic cancers	0
VAR_010553	P20823	200	R	W	DNA_BIND	Maturity onset diabetes of the young type 3 (MODY3)	600496
VAR_005988	P04637	252	L	P	DNA_BIND	Li-Fraumeni syndrome (LFS)	151623
VAR_045364	P04637	275	C	R	DNA_BIND	Sporadic cancers	0
VAR_045174	P04637	232	I	V	DNA_BIND	Sporadic cancers	0
VAR_044906	P04637	172	V	F	DNA_BIND	Li-Fraumeni syndrome (LFS)	151623
VAR_047183	P04637	241	S	T	DNA_BIND	Li-Fraumeni syndrome (LFS)	151623
VAR_045275	P04637	255	I	M	DNA_BIND	Sporadic cancers	0
VAR_044780	P04637	142	P	L	DNA_BIND	Sporadic cancers	0
VAR_045051	P04637	207	D	E	DNA_BIND	Sporadic cancers	0
VAR_045272	P04637	254	I	S	DNA_BIND	Sporadic cancers	0
VAR_006029	P04637	286	E	K	DNA_BIND	Sporadic cancers	0
VAR_044860	P04637	161	A	D	DNA_BIND	Sporadic cancers	0
VAR_045263	P04637	252	L	I	DNA_BIND	Sporadic cancers	0
VAR_005941	P04637	187	G	C	DNA_BIND	Sporadic cancers	0
VAR_030049	O14896	45	R	Q	DNA_BIND	Van der Woude syndrome (VWS)	119300
VAR_044667	P04637	106	S	R	DNA_BIND	A familial cancer not matching LFS	0
VAR_044980	P04637	190	P	H	DNA_BIND	A sporadic cancer	0
VAR_006026	P04637	286	E	A	DNA_BIND	Li-Fraumeni syndrome (LFS)	151623
VAR_044691	P04637	116	S	P	DNA_BIND	A sporadic cancer	0
VAR_045031	P04637	202	R	G	DNA_BIND	Sporadic cancers	0
VAR_045845	P04637	228	D	P	DNA_BIND	A sporadic cancer	0
VAR_044752	P04637	134	F	V	DNA_BIND	Sporadic cancers	0
VAR_044730	P04637	130	L	F	DNA_BIND	Sporadic cancers	0
VAR_045072	P04637	210	N	T	DNA_BIND	A sporadic cancer	0
VAR_045102	P04637	217	V	E	DNA_BIND	Sporadic cancers	0
VAR_044850	P04637	158	R	S	DNA_BIND	Sporadic cancers	0
VAR_003736	P48436	112	F	L	DNA_BIND	Campomelic dysplasia (CMD1)	114290
VAR_044723	P04637	127	S	Y	DNA_BIND	Sporadic cancers	0
VAR_045344	P04637	270	F	S	DNA_BIND	Sporadic cancers	0
VAR_045297	P04637	260	S	C	DNA_BIND	Sporadic cancers	0
VAR_044841	P04637	156	R	H	DNA_BIND	Li-Fraumeni syndrome (LFS)	151623
VAR_006021	P04637	284	T	A	DNA_BIND	Sporadic cancers	0
VAR_010555	P20823	205	K	Q	DNA_BIND	Maturity onset diabetes of the young type 3 (MODY3)	600496
VAR_005976	P04637	246	M	R	DNA_BIND	Sporadic cancers	0
VAR_044863	P04637	161	A	T	DNA_BIND	Sporadic cancers	0
VAR_005871	P04637	131	N	S	DNA_BIND	Sporadic cancers	0
VAR_010117	P52952	188	N	K	DNA_BIND	Atrial septal defect with atrioventricular conduction defects (ASD-AVCD)	108900
VAR_045393	P04637	285	E	D	DNA_BIND	Sporadic cancers	0
VAR_033039	P04637	259	D	Y	DNA_BIND	Sporadic cancers	0
VAR_045185	P04637	235	N	I	DNA_BIND	Sporadic cancers	0
VAR_046031	P35680	295	R	C	DNA_BIND	Maturity-onset diabetes of the young type 5 (MODY5)	604284
VAR_007456	Q99593	237	R	Q	DNA_BIND	Holt-Oram syndrome (HOS)	142900
VAR_016210	P35713	95	W	R	DNA_BIND	Hypotrichosis-lymphedema-telangiectasia syndrome (HLTS)	607823
VAR_044884	P04637	167	Q	H	DNA_BIND	Sporadic cancers	0
VAR_005971	P04637	245	G	A	DNA_BIND	Sporadic cancers	0
VAR_044816	P04637	150	T	P	DNA_BIND	A sporadic cancer	0
VAR_044931	P04637	178	H	R	DNA_BIND	Sporadic cancers	0
VAR_044777	P04637	141	C	W	DNA_BIND	Sporadic cancers	0
VAR_009753	P10275	616	L	P	DNA_BIND	Androgen insensitivity syndrome (AIS)	300068
VAR_020839	Q9Y5X4	88	G	V	DNA_BIND	Enhanced S cone syndrome (ESCS)	268100
VAR_045805	P04637	187	G	N	DNA_BIND	A sporadic cancer	0
VAR_045797	P04637	158	R	F	DNA_BIND	A sporadic cancer	0
VAR_045129	P04637	222	P	T	DNA_BIND	Sporadic cancers	0
VAR_045012	P04637	197	V	L	DNA_BIND	Sporadic cancers	0
VAR_011382	O75593	125	T	S	DNA_BIND	Colorectal cancer	0
VAR_044934	P04637	179	H	L	DNA_BIND	Sporadic cancers	0
VAR_045140	P04637	225	V	D	DNA_BIND	A sporadic cancer	0
VAR_010119	P52952	191	Y	C	DNA_BIND	Atrial septal defect with atrioventricular conduction defects (ASD-AVCD)	108900
VAR_032743	Q9H3D4	319	R	H	DNA_BIND	Split-hand/foot malformation 4 (SHFM4)	605289
VAR_045139	P04637	225	V	A	DNA_BIND	Sporadic cancers	0
VAR_045284	P04637	257	L	Q	DNA_BIND	Li-Fraumeni syndrome (LFS)	151623
VAR_044986	P04637	191	P	R	DNA_BIND	Sporadic cancers	0
VAR_044731	P04637	130	L	H	DNA_BIND	Sporadic cancers	0
VAR_032745	Q9H3D4	343	R	W	DNA_BIND	Ectrodactyly-ectodermal dysplasia-cleft lip/palate syndrome type 3 (EEC3)	604292
VAR_003740	P48436	152	R	P	DNA_BIND	Campomelic dysplasia (CMD1)	114290
VAR_045267	P04637	253	T	N	DNA_BIND	Sporadic cancers	0
VAR_044957	P04637	184	D	V	DNA_BIND	Sporadic cancers	0
VAR_005926	P04637	173	V	M	DNA_BIND	Li-Fraumeni syndrome (LFS)	151623
VAR_005861	P04637	110	R	L	DNA_BIND	A familial cancer not matching LFS	0
VAR_038232	P52952	183	K	E	DNA_BIND	Atrial septal defect with atrioventricular conduction defects (ASD-AVCD)	108900
VAR_044924	P04637	177	P	S	DNA_BIND	Sporadic cancers	0
VAR_044989	P04637	192	Q	K	DNA_BIND	A sporadic cancer	0
VAR_044939	P04637	179	H	Y	DNA_BIND	Li-Fraumeni syndrome (LFS)	151623
VAR_045365	P04637	275	C	S	DNA_BIND	Sporadic cancers	0
VAR_005928	P04637	175	R	C	DNA_BIND	Sporadic cancers	0
VAR_045848	P04637	234	Y	Q	DNA_BIND	A sporadic cancer	0
VAR_014972	O14896	84	R	H	DNA_BIND	Popliteal pterygium syndrome (PPS)	119500
VAR_044880	P04637	166	S	A	DNA_BIND	Sporadic cancers	0
VAR_045350	P04637	271	E	Q	DNA_BIND	Sporadic cancers	0
VAR_044742	P04637	132	K	R	DNA_BIND	Sporadic cancers	0
VAR_045011	P04637	197	V	G	DNA_BIND	Sporadic cancers	0
VAR_008714	O43186	90	R	W	DNA_BIND	Leber congenital amaurosis (LCA1) [MIM:204000, 602225]	0
VAR_044972	P04637	188	L	P	DNA_BIND	A sporadic cancer	0
VAR_017559	Q9ULV5	87	I	V	DNA_BIND	Lamellar cataract	116800
VAR_005987	P04637	251	I	N	DNA_BIND	Sporadic cancers	0
VAR_045096	P04637	215	S	T	DNA_BIND	Sporadic cancers	0
VAR_044866	P04637	162	I	M	DNA_BIND	Sporadic cancers	0
VAR_045183	P04637	234	Y	S	DNA_BIND	Sporadic cancers	0
VAR_003732	Q05066	125	P	L	DNA_BIND	Gonadal dysgenesis XY female type (GDXY)	306100
VAR_045003	P04637	195	I	S	DNA_BIND	Sporadic cancers	0
VAR_005991	P04637	258	E	K	DNA_BIND	Li-Fraumeni syndrome (LFS)	151623
VAR_005869	P04637	129	A	D	DNA_BIND	Sporadic cancers	0
VAR_032739	Q9H3D4	308	C	Y	DNA_BIND	Ectrodactyly-ectodermal dysplasia-cleft lip/palate syndrome type 3 (EEC3)	604292
VAR_015819	P04637	292	K	I	DNA_BIND	Li-Fraumeni syndrome (LFS)	151623
VAR_015383	Q9Y458	118	G	C	DNA_BIND	X-linked cleft palate with ankyloglossia (CPX)	303400
VAR_010556	P20823	229	R	Q	DNA_BIND	Maturity onset diabetes of the young type 3 (MODY3)	600496
VAR_044818	P04637	151	P	H	DNA_BIND	Sporadic cancers	0
VAR_045287	P04637	258	E	A	DNA_BIND	Sporadic cancers	0
VAR_004202	O60663	218	S	P	DNA_BIND	Nail-patella syndrome (NPS)	161200
VAR_005929	P04637	175	R	G	DNA_BIND	Li-Fraumeni syndrome (LFS)	151623
VAR_005943	P04637	189	A	P	DNA_BIND	Sporadic cancers	0
VAR_010557	P20823	241	C	G	DNA_BIND	Insulin-dependent diabetes mellitus (IDDM)	222100
VAR_045399	P04637	287	E	V	DNA_BIND	Sporadic cancers	0
VAR_009748	P10275	610	N	T	DNA_BIND	Androgen insensitivity syndrome partial (PAIS)	312300
VAR_007817	Q12948	131	S	L	DNA_BIND	Axenfeld-Rieger syndrome (ARS)	601090
VAR_045010	P04637	197	V	E	DNA_BIND	A familial cancer not matching LFS	0
VAR_017300	Q05066	76	R	S	DNA_BIND	Gonadal dysgenesis XY female type (GDXY)	306100
VAR_045860	P04637	258	E	L	DNA_BIND	A sporadic cancer	0
VAR_045175	P04637	233	H	D	DNA_BIND	Li-Fraumeni syndrome (LFS)	151623
VAR_045404	P04637	288	N	Y	DNA_BIND	Sporadic cancers	0
VAR_044687	P04637	113	F	S	DNA_BIND	Sporadic cancers	0
VAR_045266	P04637	253	T	I	DNA_BIND	Sporadic cancers	0
VAR_045148	P04637	227	S	C	DNA_BIND	Sporadic cancers	0
VAR_012746	O75360	73	R	H	DNA_BIND	Combined pituitary hormone deficiency (CPHD) [MIM:601538, 262600]	0
VAR_045162	P04637	230	T	A	DNA_BIND	Sporadic cancers	0
VAR_047177	P04637	214	H	Q	DNA_BIND	Sporadic cancers	0
VAR_044747	P04637	133	M	R	DNA_BIND	Li-Fraumeni syndrome (LFS)	151623
VAR_054883	O43316	172	R	W	DNA_BIND	Maturity-onset diabetes of the young type 9 (MODY9)	612225
VAR_010897	Q9H161	272	R	P	DNA_BIND	Parietal foramina 2 (PFM2)	609597
VAR_045319	P04637	264	L	V	DNA_BIND	A sporadic cancer	0
VAR_016882	O00358	57	S	N	DNA_BIND	Bamforth-Lazarus syndrome	241850
VAR_044852	P04637	159	A	G	DNA_BIND	Sporadic cancers	0
VAR_031269	P08235	645	C	S	DNA_BIND	Autosomal dominant pseudohypoaldosteronism type I (PHA1)	177735
VAR_044737	P04637	131	N	I	DNA_BIND	Sporadic cancers	0
VAR_010225	Q9UBX0	160	R	C	DNA_BIND	Septooptic dysplasia (SOD)	182230
VAR_015550	P48382	149	R	Q	DNA_BIND	Bare lymphocyte syndrome type 2 (BLS2)	209920
VAR_044817	P04637	150	T	R	DNA_BIND	A sporadic cancer	0
VAR_044757	P04637	136	Q	H	DNA_BIND	Sporadic cancers	0
VAR_045018	P04637	199	G	A	DNA_BIND	A sporadic cancer	0
VAR_003764	Q99697	114	T	P	DNA_BIND	Rieger syndrome type 1 (RIEG1)	180500
VAR_035127	Q9H3D4	352	R	G	DNA_BIND	Non-syndromic orofacial cleft type 8 (OFC8)	129400
VAR_045088	P04637	214	H	P	DNA_BIND	A sporadic cancer	0
VAR_045294	P04637	259	D	N	DNA_BIND	Sporadic cancers	0
VAR_045803	P04637	177	P	F	DNA_BIND	Sporadic cancers	0
VAR_044983	P04637	190	P	T	DNA_BIND	Sporadic cancers	0
VAR_044786	P04637	143	V	L	DNA_BIND	Sporadic cancers	0
VAR_045389	P04637	283	R	S	DNA_BIND	A sporadic cancer	0
VAR_005891	P04637	147	V	D	DNA_BIND	Sporadic cancers	0
VAR_045360	P04637	274	V	I	DNA_BIND	Sporadic cancers	0
VAR_043918	P02751	973	Y	C	DNA_BIND	Glomerulopathy with fibronectin deposits type 2 (GFND2)	601894
VAR_020873	Q9H3D4	318	R	H	DNA_BIND	Ectodermal dysplasia Rapp-Hodgkin type (EDRH)	129400
VAR_045097	P04637	216	V	A	DNA_BIND	Sporadic cancers	0
VAR_044681	P04637	111	L	Q	DNA_BIND	Sporadic cancers	0
VAR_044828	P04637	153	P	R	DNA_BIND	A sporadic cancer	0
VAR_045852	P04637	245	G	H	DNA_BIND	A sporadic cancer	0
VAR_036507	P04637	267	R	W	DNA_BIND	Sporadic cancers	0
VAR_003766	Q99697	137	R	P	DNA_BIND	Rieger syndrome type 1 (RIEG1)	180500
VAR_045076	P04637	211	T	N	DNA_BIND	Sporadic cancers	0
VAR_014963	O14896	18	V	M	DNA_BIND	Van der Woude syndrome (VWS)	119300
VAR_005877	P04637	135	C	F	DNA_BIND	Sporadic cancers	0
VAR_045259	P04637	251	I	T	DNA_BIND	Sporadic cancers	0
VAR_005895	P04637	151	P	S	DNA_BIND	Li-Fraumeni syndrome (LFS)	151623
VAR_005879	P04637	136	Q	K	DNA_BIND	A sporadic cancer	0
VAR_044688	P04637	115	H	Y	DNA_BIND	Sporadic cancers	0
VAR_005968	P04637	240	S	I	DNA_BIND	Sporadic cancers	0
VAR_005860	P04637	110	R	C	DNA_BIND	Sporadic cancers	0
VAR_020875	Q9H3D4	337	R	Q	DNA_BIND	Acro-dermato-ungual-lacrimal-tooth syndrome (ADULT syndrome)	103285
VAR_003759	P20823	272	R	H	DNA_BIND	Maturity onset diabetes of the young type 3 (MODY3)	600496
VAR_045251	P04637	250	P	A	DNA_BIND	Sporadic cancers	0
VAR_045044	P04637	204	E	Q	DNA_BIND	A sporadic cancer	0
VAR_038237	P52952	194	K	R	DNA_BIND	Atrial septal defect with atrioventricular conduction defects (ASD-AVCD)	108900
VAR_044845	P04637	157	V	G	DNA_BIND	Sporadic cancers	0
VAR_045791	P04637	132	K	W	DNA_BIND	A sporadic cancer	0
VAR_044733	P04637	130	L	P	DNA_BIND	Sporadic cancers	0
VAR_044951	P04637	182	C	R	DNA_BIND	Sporadic cancers	0
VAR_045378	P04637	279	G	V	DNA_BIND	Sporadic cancers	0
VAR_044867	P04637	162	I	N	DNA_BIND	A breast cancer with no family history	0
VAR_044811	P04637	149	S	T	DNA_BIND	Sporadic cancers	0
VAR_003724	Q05066	90	I	M	DNA_BIND	Gonadal dysgenesis XY female type (GDXY)	306100
VAR_044872	P04637	163	Y	S	DNA_BIND	Sporadic cancers	0
VAR_044020	P04637	246	M	L	DNA_BIND	Sporadic cancers	0
VAR_045043	P04637	204	E	K	DNA_BIND	Sporadic cancers	0
VAR_017558	Q9ULV5	20	A	D	DNA_BIND	Lamellar cataract	116800
VAR_045342	P04637	270	F	I	DNA_BIND	Sporadic cancers	0
VAR_005916	P04637	165	Q	R	DNA_BIND	Sporadic cancers	0
VAR_044940	P04637	180	E	A	DNA_BIND	A sporadic cancer	0
VAR_045386	P04637	282	R	P	DNA_BIND	Sporadic cancers	0
VAR_045377	P04637	279	G	R	DNA_BIND	Sporadic cancers	0
VAR_044840	P04637	156	R	G	DNA_BIND	Sporadic cancers	0
VAR_005881	P04637	138	A	P	DNA_BIND	Li-Fraumeni syndrome (LFS)	151623
VAR_047199	P04637	271	E	V	DNA_BIND	An osteosarcoma with no family history	0
VAR_045256	P04637	251	I	F	DNA_BIND	Sporadic cancers	0
VAR_045198	P04637	237	M	T	DNA_BIND	Sporadic cancers	0
VAR_044784	P04637	143	V	E	DNA_BIND	Sporadic cancers	0
VAR_031270	P08235	659	R	S	DNA_BIND	Autosomal dominant pseudohypoaldosteronism type I (PHA1)	177735
VAR_045281	P04637	256	T	K	DNA_BIND	Sporadic cancers	0
VAR_045210	P04637	239	N	Y	DNA_BIND	Sporadic cancers	0
VAR_003737	P48436	112	F	S	DNA_BIND	Campomelic dysplasia (CMD1)	114290
VAR_045075	P04637	211	T	I	DNA_BIND	Sporadic cancers	0
VAR_044720	P04637	127	S	C	DNA_BIND	A sporadic cancer	0
VAR_035027	Q99697	108	R	H	DNA_BIND	Ring dermoid of cornea (RDC)	180550
VAR_005901	P04637	155	T	A	DNA_BIND	Sporadic cancers	0
VAR_044937	P04637	179	H	Q	DNA_BIND	Sporadic cancers	0
VAR_047197	P04637	265	L	R	DNA_BIND	Sporadic cancers	0
VAR_044879	P04637	165	Q	P	DNA_BIND	Sporadic cancers	0
VAR_006012	P04637	281	D	G	DNA_BIND	A brain tumor with no family history	0
VAR_045000	P04637	194	L	V	DNA_BIND	Sporadic cancers	0
VAR_045191	P04637	236	Y	F	DNA_BIND	A sporadic cancer	0
VAR_045849	P04637	235	N	M	DNA_BIND	A sporadic cancer	0
VAR_044728	P04637	129	A	T	DNA_BIND	Sporadic cancers	0
VAR_047192	P04637	250	P	L	DNA_BIND	Sporadic cancers	0
VAR_016886	P58012	109	N	K	DNA_BIND	Blepharophimosis, ptosis, and epicanthus inversus syndrome (BPES)	110100
VAR_045135	P04637	224	E	D	DNA_BIND	Sporadic cancers	0
VAR_045056	P04637	207	D	Y	DNA_BIND	A sporadic cancer	0
VAR_044936	P04637	179	H	P	DNA_BIND	Sporadic cancers	0
VAR_045054	P04637	207	D	N	DNA_BIND	Sporadic cancers	0
VAR_045864	P04637	268	N	F	DNA_BIND	A sporadic cancer	0
VAR_044824	P04637	152	P	T	DNA_BIND	Sporadic cancers	0
VAR_035029	Q99697	129	V	L	DNA_BIND	Rieger syndrome type 1 (RIEG1)	180500
VAR_009733	P10275	579	C	F	DNA_BIND	Androgen insensitivity syndrome (AIS)	300068
VAR_005986	P04637	249	R	S	DNA_BIND	Sporadic cancers	0
VAR_045853	P04637	245	G	L	DNA_BIND	Sporadic cancers	0
VAR_045310	P04637	263	N	D	DNA_BIND	Sporadic cancers	0
VAR_044908	P04637	172	V	I	DNA_BIND	Sporadic cancers	0
VAR_045385	P04637	282	R	H	DNA_BIND	A sporadic cancer	0
VAR_005923	P04637	172	V	A	DNA_BIND	Sporadic cancers	0
VAR_015179	Q96QS3	343	L	Q	DNA_BIND	Lissencephaly X-linked type 2 (LISX2)	300215
VAR_044781	P04637	142	P	R	DNA_BIND	A sporadic cancer	0
VAR_045293	P04637	259	D	H	DNA_BIND	Sporadic cancers	0
VAR_045086	P04637	213	R	W	DNA_BIND	Sporadic cancers	0
VAR_047870	P52952	161	R	P	DNA_BIND	Congenital hypothyroidism non-goitrous type 5 (CHNG5)	225250
VAR_045394	P04637	285	E	G	DNA_BIND	Sporadic cancers	0
VAR_005978	P04637	246	M	V	DNA_BIND	Li-Fraumeni syndrome (LFS)	151623
VAR_044772	P04637	140	T	N	DNA_BIND	A sporadic cancer	0
VAR_044835	P04637	155	T	M	DNA_BIND	A sporadic cancer	0
VAR_044868	P04637	162	I	T	DNA_BIND	Sporadic cancers	0
VAR_045237	P04637	245	G	E	DNA_BIND	A sporadic cancer	0
VAR_010576	P28069	239	P	S	DNA_BIND	Familial combined pituitary hormone deficiency (CPHD)	173110
VAR_045401	P04637	288	N	K	DNA_BIND	Sporadic cancers	0
VAR_005938	P04637	182	C	S	DNA_BIND	Sporadic cancers	0
VAR_003770	O75360	120	R	C	DNA_BIND	Combined pituitary hormone deficiency (CPHD) [MIM:601538, 262600]	0
VAR_020870	Q9H3D4	243	R	Q	DNA_BIND	Ectrodactyly-ectodermal dysplasia-cleft lip/palate syndrome type 3 (EEC3)	604292
VAR_044979	P04637	190	P	A	DNA_BIND	Sporadic cancers	0
VAR_044903	P04637	171	E	Q	DNA_BIND	A sporadic cancer	0
VAR_029370	O75444	297	K	R	DNA_BIND	Congenital cerulean cataract 4 (CCA4)	610202
VAR_045337	P04637	269	S	G	DNA_BIND	Sporadic cancers	0
VAR_021829	Q9Y458	214	L	P	DNA_BIND	X-linked cleft palate with ankyloglossia (CPX)	303400
VAR_044775	P04637	141	C	R	DNA_BIND	Sporadic cancers	0
VAR_005975	P04637	245	G	V	DNA_BIND	Li-Fraumeni syndrome (LFS)	151623
VAR_045298	P04637	260	S	F	DNA_BIND	Sporadic cancers	0
VAR_011381	O75593	113	S	T	DNA_BIND	Colorectal cancer	0
VAR_044797	P04637	146	W	L	DNA_BIND	Sporadic cancers	0
VAR_044799	P04637	146	W	S	DNA_BIND	Sporadic cancers	0
VAR_044746	P04637	133	M	L	DNA_BIND	Sporadic cancers	0
VAR_046452	P09429	149	A	E	DNA_BIND	Gastric-carcinoma cell line	0
VAR_045235	P04637	244	G	S	DNA_BIND	Sporadic cancers	0
VAR_044902	P04637	171	E	K	DNA_BIND	Sporadic cancers	0
VAR_005963	P04637	234	Y	C	DNA_BIND	Li-Fraumeni syndrome (LFS)	151623
VAR_005967	P04637	238	C	Y	DNA_BIND	A familial cancer not matching LFS	0
VAR_044685	P04637	113	F	I	DNA_BIND	A sporadic cancer	0
VAR_009757	P10275	629	R	Q	DNA_BIND	Prostate cancer	0
VAR_046901	Q99453	143	Q	R	DNA_BIND	Congenital central hypoventilation syndrome (CCHS)	209880
VAR_045205	P04637	239	N	H	DNA_BIND	A sporadic cancer	0
VAR_006010	P04637	281	D	A	DNA_BIND	Sporadic cancers	0
VAR_045329	P04637	267	R	P	DNA_BIND	Sporadic cancers	0
VAR_045234	P04637	244	G	R	DNA_BIND	Sporadic cancers	0
VAR_003784	P49335	323	R	G	DNA_BIND	X-linked deafness type 3 (DFN3)	304400
VAR_045045	P04637	204	E	V	DNA_BIND	A sporadic cancer	0
VAR_044865	P04637	162	I	F	DNA_BIND	Sporadic cancers	0
VAR_005875	P04637	133	M	T	DNA_BIND	Li-Fraumeni syndrome (LFS)	151623
VAR_006015	P04637	282	R	L	DNA_BIND	Sporadic cancers	0
VAR_020869	Q9H3D4	233	K	E	DNA_BIND	Split-hand/foot malformation 4 (SHFM4)	605289
VAR_044713	P04637	125	T	K	DNA_BIND	Sporadic cancers	0
VAR_044888	P04637	168	H	D	DNA_BIND	Sporadic cancers	0
VAR_044739	P04637	131	N	Y	DNA_BIND	Sporadic cancers	0
VAR_044771	P04637	140	T	I	DNA_BIND	Sporadic cancers	0
VAR_015952	P35453	316	S	C	DNA_BIND	Brachydactyly type D (BDD)	113200
VAR_044712	P04637	125	T	A	DNA_BIND	A sporadic cancer	0
VAR_035026	O43435	194	H	Q	DNA_BIND	Velocardiofacial syndrome (VCFS)	192430
VAR_005950	P04637	194	L	R	DNA_BIND	Sporadic cancers	0
VAR_044796	P04637	146	W	G	DNA_BIND	Sporadic cancers	0
VAR_017882	P50219	295	R	W	DNA_BIND	Currarino syndrome	176450
VAR_017879	P50219	292	Q	P	DNA_BIND	Currarino syndrome	176450
VAR_045058	P04637	208	D	G	DNA_BIND	Sporadic cancers	0
VAR_044762	P04637	137	L	V	DNA_BIND	Sporadic cancers	0
VAR_045856	P04637	249	R	N	DNA_BIND	A sporadic cancer	0
VAR_047175	P04637	205	Y	F	DNA_BIND	Sporadic cancers	0
VAR_043503	O95718	110	A	V	DNA_BIND	Non-syndromic sensorineural deafness autosomal recessive type 35 (DFNB35)	608565
VAR_044792	P04637	145	L	M	DNA_BIND	Sporadic cancers	0
VAR_008530	P48436	158	A	T	DNA_BIND	Campomelic dysplasia (CMD1)	114290
VAR_045112	P04637	219	P	L	DNA_BIND	Sporadic cancers	0
VAR_045195	P04637	237	M	K	DNA_BIND	Sporadic cancers	0
VAR_045014	P04637	198	E	D	DNA_BIND	A sporadic cancer	0
VAR_044809	P04637	148	D	Y	DNA_BIND	Sporadic cancers	0
VAR_045225	P04637	243	M	I	DNA_BIND	Sporadic cancers	0
VAR_046497	P58012	103	R	C	DNA_BIND	Blepharophimosis, ptosis, and epicanthus inversus syndrome (BPES)	110100
VAR_045218	P04637	241	S	P	DNA_BIND	Sporadic cancers	0
VAR_045384	P04637	282	R	G	DNA_BIND	Li-Fraumeni syndrome (LFS)	151623
VAR_045800	P04637	161	A	F	DNA_BIND	A sporadic cancer	0
VAR_045009	P04637	196	R	S	DNA_BIND	A sporadic cancer	0
VAR_036504	P04637	134	F	L	DNA_BIND	Sporadic cancers	0
VAR_047182	P04637	235	N	D	DNA_BIND	An adrenocortical carcinoma with no family history	0
VAR_036060	P10826	90	V	I	DNA_BIND	A colorectal cancer sample	0
VAR_017536	P23760	266	W	C	DNA_BIND	Waardenburg syndrome type 1 (WS1)	193500
VAR_045032	P04637	202	R	H	DNA_BIND	Sporadic cancers	0
VAR_005887	P04637	143	V	A	DNA_BIND	Sporadic cancers	0
VAR_005914	P04637	164	K	Q	DNA_BIND	Sporadic cancers	0
VAR_003729	Q05066	108	P	R	DNA_BIND	Gonadal dysgenesis XY female type (GDXY)	306100
VAR_045053	P04637	207	D	H	DNA_BIND	Sporadic cancers	0
VAR_009702	Q99593	237	R	W	DNA_BIND	Holt-Oram syndrome (HOS)	142900
VAR_004203	O60663	226	R	P	DNA_BIND	Nail-patella syndrome (NPS)	161200
VAR_046451	P09429	11	G	R	DNA_BIND	Gastric-carcinoma cell line	0
VAR_045136	P04637	224	E	G	DNA_BIND	Sporadic cancers	0
VAR_044895	P04637	169	M	V	DNA_BIND	Sporadic cancers	0
VAR_032740	Q9H3D4	311	S	N	DNA_BIND	Ectrodactyly-ectodermal dysplasia-cleft lip/palate syndrome type 3 (EEC3)	604292
VAR_044978	P04637	189	A	V	DNA_BIND	A familial cancer not matching LFS	0
VAR_015384	Q9Y458	260	T	M	DNA_BIND	X-linked cleft palate with ankyloglossia (CPX)	303400
VAR_046496	P58012	102	I	T	DNA_BIND	Blepharophimosis, ptosis, and epicanthus inversus syndrome (BPES)	110100
VAR_044990	P04637	192	Q	L	DNA_BIND	Sporadic cancers	0
VAR_044692	P04637	117	G	E	DNA_BIND	Sporadic cancers	0
VAR_045334	P04637	268	N	S	DNA_BIND	Sporadic cancers	0
VAR_045242	P04637	247	N	K	DNA_BIND	Sporadic cancers	0
VAR_044776	P04637	141	C	S	DNA_BIND	Sporadic cancers	0
VAR_045063	P04637	209	R	I	DNA_BIND	Sporadic cancers	0
VAR_013619	P23760	270	R	C	DNA_BIND	Waardenburg syndrome type 3 (WS3)	148820
VAR_045330	P04637	267	R	Q	DNA_BIND	Li-Fraumeni syndrome (LFS)	151623
VAR_005909	P04637	161	A	S	DNA_BIND	Sporadic cancers	0
VAR_044821	P04637	152	P	A	DNA_BIND	Sporadic cancers	0
VAR_006022	P04637	284	T	P	DNA_BIND	Sporadic cancers	0
VAR_009735	P10275	580	K	R	DNA_BIND	Prostate cancer	0
VAR_045092	P04637	215	S	G	DNA_BIND	Sporadic cancers	0
VAR_005999	P04637	275	C	W	DNA_BIND	Sporadic cancers	0
VAR_010786	P35548	154	L	P	DNA_BIND	Parietal foramina 1 (PFM1)	168500
VAR_045200	P04637	238	C	G	DNA_BIND	Li-Fraumeni syndrome (LFS)	151623
VAR_045021	P04637	199	G	V	DNA_BIND	Sporadic cancers	0
VAR_044935	P04637	179	H	N	DNA_BIND	Sporadic cancers	0
VAR_044810	P04637	149	S	F	DNA_BIND	Sporadic cancers	0
VAR_045249	P04637	249	R	T	DNA_BIND	Sporadic cancers	0
VAR_045361	P04637	274	V	L	DNA_BIND	Sporadic cancers	0
VAR_045169	P04637	231	T	S	DNA_BIND	Sporadic cancers	0
VAR_045257	P04637	251	I	L	DNA_BIND	Sporadic cancers	0
VAR_045116	P04637	220	Y	D	DNA_BIND	Sporadic cancers	0
VAR_044833	P04637	154	G	S	DNA_BIND	Sporadic cancers	0
VAR_033035	P04637	163	Y	C	DNA_BIND	Li-Fraumeni syndrome (LFS)	151623
VAR_045192	P04637	236	Y	H	DNA_BIND	Sporadic cancers	0
VAR_044749	P04637	134	F	C	DNA_BIND	Sporadic cancers	0
VAR_044736	P04637	131	N	H	DNA_BIND	Sporadic cancers	0
VAR_044804	P04637	148	D	A	DNA_BIND	A sporadic cancer	0
VAR_009734	P10275	579	C	Y	DNA_BIND	Androgen insensitivity syndrome (AIS)	300068
VAR_045034	P04637	202	R	P	DNA_BIND	Sporadic cancers	0
VAR_044693	P04637	117	G	R	DNA_BIND	Sporadic cancers	0
VAR_045193	P04637	236	Y	N	DNA_BIND	Sporadic cancers	0
VAR_044904	P04637	171	E	V	DNA_BIND	Sporadic cancers	0
VAR_045417	P04637	291	K	T	DNA_BIND	Sporadic cancers	0
VAR_045085	P04637	213	R	L	DNA_BIND	Sporadic cancers	0
VAR_045413	P04637	291	K	E	DNA_BIND	Sporadic cancers	0
VAR_006004	P04637	278	P	S	DNA_BIND	Li-Fraumeni syndrome (LFS)	151623
VAR_045248	P04637	249	R	K	DNA_BIND	Sporadic cancers	0
VAR_045232	P04637	244	G	D	DNA_BIND	Li-Fraumeni syndrome (LFS)	151623
VAR_007815	Q12948	112	F	S	DNA_BIND	Iridogoniodysgenesis anomaly (IGDA)	601631
VAR_044658	P04637	102	T	I	DNA_BIND	Sporadic cancers	0
VAR_032741	Q9H3D4	318	R	C	DNA_BIND	Ectrodactyly-ectodermal dysplasia-cleft lip/palate syndrome type 3 (EEC3)	604292
VAR_036636	O60393	355	R	H	DNA_BIND	Premature ovarian failure type 5 (POF5)	611548
VAR_030052	O14896	100	T	A	DNA_BIND	Van der Woude syndrome (VWS)	119300
VAR_044682	P04637	111	L	R	DNA_BIND	Sporadic cancers	0
VAR_046494	P58012	98	W	G	DNA_BIND	Blepharophimosis, ptosis, and epicanthus inversus syndrome (BPES)	110100
VAR_045407	P04637	289	L	P	DNA_BIND	Sporadic cancers	0
VAR_044955	P04637	184	D	G	DNA_BIND	Sporadic cancers	0
VAR_019414	O15266	132	L	V	DNA_BIND	Leri-Weill dyschondrosteosis (LWD)	127300
VAR_045415	P04637	291	K	N	DNA_BIND	Sporadic cancers	0
VAR_017303	Q05066	127	Y	F	DNA_BIND	Gonadal dysgenesis XY female type (GDXY)	306100
VAR_009741	P10275	586	A	V	DNA_BIND	Prostate cancer	0
VAR_045414	P04637	291	K	M	DNA_BIND	Sporadic cancers	0
VAR_005935	P04637	177	P	L	DNA_BIND	Sporadic cancers	0
VAR_006011	P04637	281	D	E	DNA_BIND	Sporadic cancers	0
VAR_044745	P04637	133	M	K	DNA_BIND	Sporadic cancers	0
VAR_005908	P04637	160	M	I	DNA_BIND	Sporadic cancers	0
VAR_045812	P04637	219	P	C	DNA_BIND	A sporadic cancer	0
VAR_009266	Q9Y5X4	76	R	Q	DNA_BIND	Enhanced S cone syndrome (ESCS)	268100
VAR_045306	P04637	261	S	R	DNA_BIND	Sporadic cancers	0
VAR_045252	P04637	250	P	H	DNA_BIND	Sporadic cancers	0
VAR_044954	P04637	183	S	P	DNA_BIND	Sporadic cancers	0
VAR_045327	P04637	267	R	G	DNA_BIND	Sporadic cancers	0
VAR_044807	P04637	148	D	N	DNA_BIND	Sporadic cancers	0
VAR_045261	P04637	252	L	F	DNA_BIND	Sporadic cancers	0
VAR_045403	P04637	288	N	T	DNA_BIND	Sporadic cancers	0
VAR_044953	P04637	183	S	L	DNA_BIND	Sporadic cancers	0
VAR_005907	P04637	158	R	H	DNA_BIND	Li-Fraumeni syndrome (LFS)	151623
VAR_014962	O14896	18	V	A	DNA_BIND	Van der Woude syndrome (VWS)	119300
VAR_044701	P04637	120	K	Q	DNA_BIND	A sporadic cancer	0
VAR_033262	Q96QS3	353	P	R	DNA_BIND	Lissencephaly X-linked type 2 (LISX2)	300215
VAR_054973	O75360	125	R	W	DNA_BIND	Combined pituitary hormone deficiency (CPHD) [MIM:601538, 262600]	0
VAR_033260	Q96QS3	332	R	P	DNA_BIND	Lissencephaly X-linked type 2 (LISX2)	300215
VAR_045015	P04637	198	E	G	DNA_BIND	Sporadic cancers	0
VAR_021831	Q9Y458	121	M	V	DNA_BIND	X-linked cleft palate with ankyloglossia (CPX)	303400
VAR_045213	P04637	240	S	N	DNA_BIND	Sporadic cancers	0
VAR_033034	P04637	138	A	V	DNA_BIND	Sporadic cancers	0
VAR_044790	P04637	144	Q	L	DNA_BIND	Li-Fraumeni syndrome (LFS)	151623
VAR_045208	P04637	239	N	S	DNA_BIND	Sporadic cancers	0
VAR_045024	P04637	200	N	K	DNA_BIND	A sporadic cancer	0
VAR_035025	O43435	148	F	Y	DNA_BIND	Velocardiofacial syndrome (VCFS)	192430
VAR_045332	P04637	268	N	I	DNA_BIND	Sporadic cancers	0
VAR_038230	P52952	142	R	C	DNA_BIND	Atrial septal defect with atrioventricular conduction defects (ASD-AVCD)	108900
VAR_045008	P04637	196	R	Q	DNA_BIND	Sporadic cancers	0
VAR_015178	Q96QS3	332	R	H	DNA_BIND	Lissencephaly X-linked type 2 (LISX2)	300215
VAR_044724	P04637	128	P	A	DNA_BIND	Sporadic cancers	0
VAR_045164	P04637	230	T	P	DNA_BIND	Sporadic cancers	0
VAR_045089	P04637	214	H	R	DNA_BIND	Sporadic cancers	0
VAR_044666	P04637	106	S	G	DNA_BIND	A sporadic cancer	0
VAR_030048	O14896	22	L	P	DNA_BIND	Popliteal pterygium syndrome (PPS)	119500
VAR_044918	P04637	176	C	G	DNA_BIND	Sporadic cancers	0
VAR_044665	P04637	105	G	V	DNA_BIND	Sporadic cancers	0
VAR_044690	P04637	116	S	F	DNA_BIND	A sporadic cancer	0
VAR_047866	P26367	242	R	T	DNA_BIND	Aniridia type II (AN2)	106210
VAR_045109	P04637	218	V	L	DNA_BIND	Sporadic cancers	0
VAR_005922	P04637	170	T	S	DNA_BIND	Sporadic cancers	0
VAR_015953	P35453	322	I	L	DNA_BIND	Brachydactyly type E (BDE)	113300
VAR_005865	P04637	126	Y	D	DNA_BIND	Sporadic cancers	0
VAR_044664	P04637	105	G	S	DNA_BIND	A sporadic cancer	0
VAR_003733	Q05066	127	Y	C	DNA_BIND	Gonadal dysgenesis XY female type (GDXY)	306100
VAR_044756	P04637	135	C	Y	DNA_BIND	Sporadic cancers	0
VAR_045046	P04637	205	Y	H	DNA_BIND	Sporadic cancers	0
VAR_044822	P04637	152	P	Q	DNA_BIND	Sporadic cancers	0
VAR_045376	P04637	278	P	R	DNA_BIND	Sporadic cancers	0
VAR_045793	P04637	141	C	A	DNA_BIND	A sporadic cancer	0
VAR_045811	P04637	216	V	W	DNA_BIND	A sporadic cancer	0
VAR_005931	P04637	175	R	P	DNA_BIND	Sporadic cancers	0
VAR_003726	Q05066	95	G	R	DNA_BIND	Gonadal dysgenesis XY female type (GDXY)	306100
VAR_017874	P50219	247	R	G	DNA_BIND	Currarino syndrome	176450
VAR_045047	P04637	205	Y	N	DNA_BIND	Sporadic cancers	0
VAR_045156	P04637	228	D	V	DNA_BIND	Sporadic cancers	0
VAR_045110	P04637	218	V	M	DNA_BIND	Sporadic cancers	0
VAR_044743	P04637	132	K	T	DNA_BIND	Sporadic cancers	0
VAR_005937	P04637	181	R	L	DNA_BIND	A familial cancer not matching LFS	0
VAR_044740	P04637	132	K	E	DNA_BIND	Li-Fraumeni syndrome (LFS)	151623
VAR_045128	P04637	222	P	S	DNA_BIND	Sporadic cancers	0
VAR_010297	O75030	310	R	K	DNA_BIND	Waardenburg syndrome type 2A (WS2A)	193510
VAR_044832	P04637	154	G	D	DNA_BIND	Sporadic cancers	0
VAR_045179	P04637	233	H	Y	DNA_BIND	Sporadic cancers	0
VAR_045862	P04637	259	D	S	DNA_BIND	A sporadic cancer	0
VAR_005993	P04637	273	R	C	DNA_BIND	Li-Fraumeni syndrome (LFS)	151623
VAR_010201	P35548	172	R	H	DNA_BIND	Parietal foramina 1 (PFM1)	168500
VAR_009730	P10275	575	T	A	DNA_BIND	Prostate cancer	0
VAR_045421	P04637	292	K	R	DNA_BIND	Sporadic cancers	0
VAR_045142	P04637	225	V	G	DNA_BIND	A sporadic cancer	0
VAR_010562	P20823	271	R	W	DNA_BIND	Maturity onset diabetes of the young type 3 (MODY3)	600496
VAR_005989	P04637	257	L	P	DNA_BIND	Sporadic cancers	0
VAR_045373	P04637	277	C	R	DNA_BIND	Sporadic cancers	0
VAR_008888	P15918	429	D	G	DNA_BIND	Omenn syndrome (OS)	603554
VAR_045260	P04637	251	I	V	DNA_BIND	Sporadic cancers	0
VAR_044741	P04637	132	K	N	DNA_BIND	Sporadic cancers	0
VAR_045141	P04637	225	V	F	DNA_BIND	Sporadic cancers	0
VAR_045300	P04637	260	S	T	DNA_BIND	A sporadic cancer	0
VAR_044700	P04637	120	K	M	DNA_BIND	Sporadic cancers	0
VAR_044819	P04637	151	P	L	DNA_BIND	Sporadic cancers	0
VAR_045057	P04637	208	D	E	DNA_BIND	Sporadic cancers	0
VAR_045277	P04637	255	I	S	DNA_BIND	Sporadic cancers	0
VAR_045398	P04637	287	E	K	DNA_BIND	Sporadic cancers	0
VAR_044974	P04637	189	A	D	DNA_BIND	A sporadic cancer	0
VAR_045315	P04637	264	L	I	DNA_BIND	Sporadic cancers	0
VAR_045231	P04637	244	G	C	DNA_BIND	Sporadic cancers	0
VAR_044962	P04637	185	S	R	DNA_BIND	Sporadic cancers	0
VAR_044984	P04637	191	P	H	DNA_BIND	Sporadic cancers	0
VAR_047204	P04637	287	E	A	DNA_BIND	A sporadic cancer	0
VAR_044721	P04637	127	S	P	DNA_BIND	Sporadic cancers	0
VAR_045084	P04637	213	R	G	DNA_BIND	Sporadic cancers	0
VAR_045861	P04637	259	D	P	DNA_BIND	A sporadic cancer	0
VAR_045082	P04637	212	F	V	DNA_BIND	A sporadic cancer	0
VAR_044997	P04637	194	L	F	DNA_BIND	Sporadic cancers	0
VAR_045187	P04637	235	N	T	DNA_BIND	Sporadic cancers	0
VAR_045107	P04637	218	V	E	DNA_BIND	Sporadic cancers	0
VAR_044913	P04637	174	R	S	DNA_BIND	Sporadic cancers	0
VAR_008529	P48436	154	F	L	DNA_BIND	Campomelic dysplasia (CMD1)	114290
VAR_044735	P04637	131	N	D	DNA_BIND	A sporadic cancer	0
VAR_045219	P04637	241	S	Y	DNA_BIND	Sporadic cancers	0
VAR_045302	P04637	261	S	C	DNA_BIND	A sporadic cancer	0
VAR_044861	P04637	161	A	G	DNA_BIND	Sporadic cancers	0
VAR_003782	P49335	312	A	V	DNA_BIND	X-linked deafness type 3 (DFN3)	304400
VAR_044977	P04637	189	A	T	DNA_BIND	Sporadic cancers	0
VAR_045025	P04637	200	N	S	DNA_BIND	Sporadic cancers	0
VAR_006027	P04637	286	E	D	DNA_BIND	Sporadic cancers	0
VAR_045383	P04637	281	D	Y	DNA_BIND	Sporadic cancers	0
VAR_045206	P04637	239	N	I	DNA_BIND	A sporadic cancer	0
VAR_034704	P15884	576	R	Q	DNA_BIND	Pitt-Hopkins syndrome (PTHS)	610954
VAR_003739	P48436	143	W	R	DNA_BIND	Campomelic dysplasia (CMD1)	114290
VAR_044988	P04637	192	Q	H	DNA_BIND	Sporadic cancers	0
VAR_045323	P04637	266	G	A	DNA_BIND	Sporadic cancers	0
VAR_044837	P04637	155	T	P	DNA_BIND	Sporadic cancers	0
VAR_044938	P04637	179	H	R	DNA_BIND	Sporadic cancers	0
VAR_005934	P04637	176	C	W	DNA_BIND	Sporadic cancers	0
VAR_044707	P04637	124	C	G	DNA_BIND	A sporadic cancer	0
VAR_045844	P04637	226	G	N	DNA_BIND	A sporadic cancer	0
VAR_045134	P04637	223	P	T	DNA_BIND	A sporadic cancer	0
VAR_045038	P04637	203	V	L	DNA_BIND	Sporadic cancers	0
VAR_017876	P50219	248	T	S	DNA_BIND	Currarino syndrome	176450
VAR_045359	P04637	274	V	D	DNA_BIND	Sporadic cancers	0
VAR_044670	P04637	107	Y	H	DNA_BIND	A sporadic cancer	0
VAR_045351	P04637	272	V	A	DNA_BIND	A familial cancer not matching LFS	0
VAR_045317	P04637	264	L	Q	DNA_BIND	A sporadic cancer	0
VAR_045113	P04637	219	P	R	DNA_BIND	A sporadic cancer	0
VAR_044998	P04637	194	L	H	DNA_BIND	Sporadic cancers	0
VAR_014246	Q9NZR4	166	R	W	DNA_BIND	Keratoconus	148300
VAR_005862	P04637	110	R	P	DNA_BIND	Sporadic cancers	0
VAR_046028	P35680	276	R	G	DNA_BIND	Maturity-onset diabetes of the young type 5 (MODY5)	604284
VAR_044968	P04637	186	D	V	DNA_BIND	Sporadic cancers	0
VAR_045013	P04637	197	V	M	DNA_BIND	Li-Fraumeni syndrome (LFS)	151623
VAR_005966	P04637	238	C	F	DNA_BIND	Sporadic cancers	0
VAR_009758	P10275	630	K	T	DNA_BIND	Prostate cancer	0
VAR_044842	P04637	156	R	L	DNA_BIND	Sporadic cancers	0
VAR_003786	P49335	334	K	E	DNA_BIND	X-linked deafness type 3 (DFN3)	304400
VAR_044982	P04637	190	P	S	DNA_BIND	Sporadic cancers	0
VAR_009740	P10275	585	R	K	DNA_BIND	Androgen insensitivity syndrome (AIS)	300068
VAR_044662	P04637	105	G	D	DNA_BIND	Sporadic cancers	0
VAR_045374	P04637	277	C	S	DNA_BIND	Sporadic cancers	0
VAR_044946	P04637	181	R	C	DNA_BIND	Li-Fraumeni syndrome (LFS)	151623
VAR_033036	P04637	241	S	A	DNA_BIND	Sporadic cancers	0
VAR_006024	P04637	285	E	Q	DNA_BIND	Li-Fraumeni syndrome (LFS)	151623
VAR_044768	P04637	139	K	R	DNA_BIND	Sporadic cancers	0
VAR_045099	P04637	216	V	G	DNA_BIND	Sporadic cancers	0
VAR_011333	Q9BZS1	397	R	W	DNA_BIND	Immunodeficiency polyendocrinopathy, enteropathy, X-linked syndrome (IPEX)	304790
VAR_005949	P04637	194	L	P	DNA_BIND	Sporadic cancers	0
VAR_045221	P04637	242	C	R	DNA_BIND	Sporadic cancers	0
VAR_005911	P04637	162	I	V	DNA_BIND	Sporadic cancers	0
VAR_017908	P04637	254	I	N	DNA_BIND	Sporadic cancers	0
VAR_044802	P04637	147	V	F	DNA_BIND	A sporadic cancer	0
VAR_045151	P04637	227	S	T	DNA_BIND	Li-Fraumeni syndrome (LFS)	151623
VAR_045258	P04637	251	I	M	DNA_BIND	Li-Fraumeni syndrome (LFS)	151623
VAR_045194	P04637	236	Y	S	DNA_BIND	Sporadic cancers	0
VAR_021832	Q9Y458	183	P	L	DNA_BIND	X-linked cleft palate with ankyloglossia (CPX)	303400
VAR_044805	P04637	148	D	E	DNA_BIND	Sporadic cancers	0
VAR_045173	P04637	232	I	S	DNA_BIND	Sporadic cancers	0
VAR_036508	P04637	271	E	K	DNA_BIND	Sporadic cancers	0
VAR_044763	P04637	138	A	D	DNA_BIND	Sporadic cancers	0
VAR_044732	P04637	130	L	I	DNA_BIND	A sporadic cancer	0
VAR_044661	P04637	105	G	C	DNA_BIND	Li-Fraumeni syndrome (LFS)	151623
VAR_046025	P35680	235	R	Q	DNA_BIND	Maturity-onset diabetes of the young type 5 (MODY5)	604284
VAR_046495	P58012	101	S	R	DNA_BIND	Blepharophimosis, ptosis, and epicanthus inversus syndrome (BPES)	110100
VAR_044826	P04637	153	P	H	DNA_BIND	A sporadic cancer	0
VAR_045347	P04637	271	E	A	DNA_BIND	Sporadic cancers	0
VAR_025973	P15918	401	S	P	DNA_BIND	Omenn syndrome (OS)	603554
VAR_044947	P04637	181	R	G	DNA_BIND	Sporadic cancers	0
VAR_045368	P04637	276	A	P	DNA_BIND	Sporadic cancers	0
VAR_010557	P20823	241	C	G	DNA_BIND	Maturity onset diabetes of the young type 3 (MODY3)	600496
VAR_017299	Q05066	67	F	V	DNA_BIND	Gonadal dysgenesis XY female type (GDXY)	306100
VAR_016885	P58012	106	L	F	DNA_BIND	Blepharophimosis, ptosis, and epicanthus inversus syndrome (BPES)	110100
VAR_044738	P04637	131	N	T	DNA_BIND	A sporadic cancer	0
VAR_018418	Q99958	125	S	L	DNA_BIND	Lymphedema-distichiasis syndrome (LYD)	153400
VAR_045037	P04637	203	V	E	DNA_BIND	Sporadic cancers	0
VAR_044678	P04637	110	R	S	DNA_BIND	A sporadic cancer	0
VAR_045871	P04637	286	E	L	DNA_BIND	A sporadic cancer	0
VAR_045798	P04637	158	R	Y	DNA_BIND	A sporadic cancer	0
VAR_044751	P04637	134	F	S	DNA_BIND	Sporadic cancers	0
VAR_045280	P04637	256	T	I	DNA_BIND	A brain tumor with no family history	0
VAR_045211	P04637	240	S	C	DNA_BIND	Sporadic cancers	0
VAR_008887	P15918	396	R	H	DNA_BIND	Omenn syndrome (OS)	603554
VAR_045166	P04637	231	T	A	DNA_BIND	Sporadic cancers	0
VAR_045178	P04637	233	H	Q	DNA_BIND	Sporadic cancers	0
VAR_045197	P04637	237	M	R	DNA_BIND	Sporadic cancers	0
VAR_009752	P10275	615	R	P	DNA_BIND	Androgen insensitivity syndrome (AIS)	300068
VAR_045409	P04637	289	L	V	DNA_BIND	Sporadic cancers	0
VAR_004205	O60663	246	N	K	DNA_BIND	Nail-patella syndrome (NPS)	161200
VAR_005990	P04637	258	E	D	DNA_BIND	Sporadic cancers	0
VAR_045062	P04637	208	D	Y	DNA_BIND	A sporadic cancer	0
VAR_045023	P04637	200	N	I	DNA_BIND	Sporadic cancers	0
VAR_010554	P20823	203	R	C	DNA_BIND	Maturity onset diabetes of the young type 3 (MODY3)	600496
VAR_044788	P04637	144	Q	H	DNA_BIND	Sporadic cancers	0
VAR_045145	P04637	226	G	A	DNA_BIND	Sporadic cancers	0
VAR_044714	P04637	125	T	P	DNA_BIND	A sporadic cancer	0
VAR_009744	P10275	597	S	G	DNA_BIND	Androgen insensitivity syndrome partial (PAIS)	312300
VAR_044710	P04637	124	C	W	DNA_BIND	A sporadic cancer	0
VAR_045177	P04637	233	H	P	DNA_BIND	A sporadic cancer	0
VAR_047202	P04637	281	D	N	DNA_BIND	Li-Fraumeni syndrome (LFS)	151623
VAR_045857	P04637	250	P	F	DNA_BIND	Sporadic cancers	0
VAR_005945	P04637	191	P	T	DNA_BIND	Sporadic cancers	0
VAR_044846	P04637	157	V	L	DNA_BIND	Sporadic cancers	0
VAR_032744	Q9H3D4	319	R	S	DNA_BIND	Ectrodactyly-ectodermal dysplasia-cleft lip/palate syndrome type 3 (EEC3)	604292
VAR_044889	P04637	168	H	L	DNA_BIND	Sporadic cancers	0
VAR_005903	P04637	157	V	D	DNA_BIND	Sporadic cancers	0
VAR_020873	Q9H3D4	318	R	H	DNA_BIND	Ectrodactyly-ectodermal dysplasia-cleft lip/palate syndrome type 3 (EEC3)	604292
VAR_045101	P04637	217	V	A	DNA_BIND	Sporadic cancers	0
VAR_005880	P04637	137	L	Q	DNA_BIND	Sporadic cancers	0
VAR_036505	P04637	177	P	R	DNA_BIND	Sporadic cancers	0
VAR_045863	P04637	262	G	H	DNA_BIND	A sporadic cancer	0
VAR_006016	P04637	282	R	W	DNA_BIND	Li-Fraumeni syndrome (LFS)	151623
VAR_037026	Q9Y5X4	56	G	R	DNA_BIND	Retinitis pigmentosa type 37 (RP37)	611131
VAR_045788	P04637	113	F	G	DNA_BIND	A sporadic cancer	0
VAR_045163	P04637	230	T	N	DNA_BIND	Sporadic cancers	0
VAR_005885	P04637	141	C	F	DNA_BIND	Sporadic cancers	0
VAR_017909	P04637	254	I	T	DNA_BIND	Sporadic cancers	0
VAR_025972	P15918	396	R	L	DNA_BIND	Omenn syndrome (OS)	603554
VAR_005898	P04637	152	P	S	DNA_BIND	Sporadic cancers	0
VAR_044789	P04637	144	Q	K	DNA_BIND	Sporadic cancers	0
VAR_044893	P04637	168	H	Y	DNA_BIND	Sporadic cancers	0
VAR_045222	P04637	242	C	S	DNA_BIND	Sporadic cancers	0
VAR_045304	P04637	261	S	I	DNA_BIND	Sporadic cancers	0
VAR_044839	P04637	156	R	C	DNA_BIND	Sporadic cancers	0
VAR_020876	Q9H3D4	343	R	Q	DNA_BIND	Ectrodactyly-ectodermal dysplasia-cleft lip/palate syndrome type 3 (EEC3)	604292
VAR_046032	P35680	295	R	H	DNA_BIND	Maturity-onset diabetes of the young type 5 (MODY5)	604284
VAR_006001	P04637	278	P	A	DNA_BIND	Sporadic cancers	0
VAR_045123	P04637	221	E	Q	DNA_BIND	Sporadic cancers	0
VAR_044907	P04637	172	V	G	DNA_BIND	Sporadic cancers	0
VAR_003783	P49335	317	L	W	DNA_BIND	X-linked deafness type 3 (DFN3)	304400
VAR_044761	P04637	137	L	P	DNA_BIND	Sporadic cancers	0
VAR_045159	P04637	229	C	R	DNA_BIND	Sporadic cancers	0
VAR_045801	P04637	168	H	V	DNA_BIND	A sporadic cancer	0
VAR_045002	P04637	195	I	N	DNA_BIND	Sporadic cancers	0
VAR_034906	P43699	205	V	F	DNA_BIND	Choreoathetosis, hypothyroidism, and neonatal respiratory distress (CHNRD)	610978
VAR_044883	P04637	166	S	T	DNA_BIND	Sporadic cancers	0
VAR_003724	Q05066	90	I	M	DNA_BIND	True hermaphroditism	235600
VAR_045048	P04637	205	Y	S	DNA_BIND	Sporadic cancers	0
VAR_015180	Q96QS3	353	P	L	DNA_BIND	Epileptic encephalopathy early infantile type 1 (EIEE1)	308350
VAR_016883	P58012	84	I	S	DNA_BIND	Blepharophimosis, ptosis, and epicanthus inversus syndrome (BPES)	110100
VAR_045122	P04637	221	E	K	DNA_BIND	Sporadic cancers	0
VAR_005998	P04637	275	C	Y	DNA_BIND	Li-Fraumeni syndrome (LFS)	151623
VAR_045796	P04637	154	G	I	DNA_BIND	Sporadic cancers	0
VAR_007946	O43186	41	R	Q	DNA_BIND	Retinitis pigmentosa (RP)	268000
VAR_044887	P04637	167	Q	R	DNA_BIND	Sporadic cancers	0
VAR_003755	P35548	148	P	H	DNA_BIND	Craniosynostosis type 2 (CRS2)	604757
VAR_045040	P04637	204	E	A	DNA_BIND	Sporadic cancers	0
VAR_006020	P04637	283	R	P	DNA_BIND	Sporadic cancers	0
VAR_005906	P04637	158	R	G	DNA_BIND	Li-Fraumeni syndrome (LFS)	151623
VAR_044853	P04637	159	A	P	DNA_BIND	Sporadic cancers	0
VAR_006025	P04637	285	E	V	DNA_BIND	Sporadic cancers	0
VAR_045269	P04637	254	I	F	DNA_BIND	A sporadic cancer	0
VAR_045229	P04637	243	M	T	DNA_BIND	Sporadic cancers	0
VAR_044801	P04637	147	V	E	DNA_BIND	Sporadic cancers	0
VAR_003785	P49335	330	R	S	DNA_BIND	X-linked deafness type 3 (DFN3)	304400
VAR_045391	P04637	284	T	K	DNA_BIND	Sporadic cancers	0
VAR_005947	P04637	193	H	D	DNA_BIND	Sporadic cancers	0
VAR_045244	P04637	247	N	Y	DNA_BIND	Sporadic cancers	0
VAR_003730	Q05066	109	F	S	DNA_BIND	Gonadal dysgenesis XY female type (GDXY)	306100
VAR_005961	P04637	230	T	I	DNA_BIND	Sporadic cancers	0
VAR_044958	P04637	185	S	C	DNA_BIND	A sporadic cancer	0
VAR_015631	P04150	421	C	Y	DNA_BIND	A glucocorticoid resistant leukemia cell line	0
VAR_003765	Q99697	115	R	H	DNA_BIND	Iridogoniodysgenesis type 2 (IRID2)	137600
VAR_044896	P04637	170	T	A	DNA_BIND	Sporadic cancers	0
VAR_045408	P04637	289	L	R	DNA_BIND	A sporadic cancer	0
VAR_009267	Q9Y5X4	76	R	W	DNA_BIND	Enhanced S cone syndrome (ESCS)	268100
VAR_044991	P04637	192	Q	P	DNA_BIND	Sporadic cancers	0
VAR_020878	Q9H3D4	351	D	G	DNA_BIND	Ectrodactyly-ectodermal dysplasia-cleft lip/palate syndrome type 3 (EEC3)	604292
VAR_045264	P04637	252	L	V	DNA_BIND	A sporadic cancer	0
VAR_014966	O14896	61	A	G	DNA_BIND	Van der Woude syndrome (VWS)	119300
VAR_030047	O14896	16	A	V	DNA_BIND	Van der Woude syndrome (VWS)	119300
VAR_044912	P04637	174	R	M	DNA_BIND	Sporadic cancers	0
VAR_044765	P04637	138	A	T	DNA_BIND	Sporadic cancers	0
VAR_006003	P04637	278	P	L	DNA_BIND	Li-Fraumeni syndrome (LFS)	151623
VAR_045299	P04637	260	S	P	DNA_BIND	Sporadic cancers	0
VAR_006018	P04637	283	R	G	DNA_BIND	Sporadic cancers	0
VAR_045060	P04637	208	D	N	DNA_BIND	Sporadic cancers	0
VAR_045794	P04637	142	P	F	DNA_BIND	Sporadic cancers	0
VAR_005899	P04637	153	P	T	DNA_BIND	Sporadic cancers	0
VAR_003719	Q05066	60	V	L	DNA_BIND	Gonadal dysgenesis XY female type (GDXY)	306100
VAR_009746	P10275	601	C	F	DNA_BIND	Androgen insensitivity syndrome (AIS)	300068
VAR_045357	P04637	273	R	S	DNA_BIND	A familial cancer not matching LFS	0
VAR_045400	P04637	288	N	D	DNA_BIND	A sporadic cancer	0
VAR_045104	P04637	217	V	I	DNA_BIND	A sporadic cancer	0
VAR_006019	P04637	283	R	H	DNA_BIND	A brain tumor with no family history	0
VAR_044909	P04637	173	V	A	DNA_BIND	Sporadic cancers	0
VAR_044820	P04637	151	P	R	DNA_BIND	Sporadic cancers	0
VAR_006013	P04637	281	D	H	DNA_BIND	Sporadic cancers	0
VAR_005984	P04637	248	R	W	DNA_BIND	Li-Fraumeni syndrome (LFS)	151623
VAR_006028	P04637	286	E	G	DNA_BIND	Sporadic cancers	0
VAR_044815	P04637	150	T	N	DNA_BIND	A sporadic cancer	0
VAR_005921	P04637	170	T	M	DNA_BIND	Sporadic cancers	0
VAR_005951	P04637	195	I	T	DNA_BIND	Sporadic cancers	0
VAR_012487	Q13562	111	R	L	DNA_BIND	Maturity onset diabetes of the young type 6 (MODY6)	606394
VAR_045324	P04637	266	G	E	DNA_BIND	Sporadic cancers	0
VAR_005868	P04637	128	P	S	DNA_BIND	Sporadic cancers	0
VAR_045160	P04637	229	C	S	DNA_BIND	Sporadic cancers	0
VAR_044960	P04637	185	S	I	DNA_BIND	Sporadic cancers	0
VAR_008886	P15918	396	R	C	DNA_BIND	Omenn syndrome (OS)	603554
VAR_032738	Q9H3D4	266	R	Q	DNA_BIND	Ectrodactyly-ectodermal dysplasia-cleft lip/palate syndrome type 3 (EEC3)	604292
VAR_012484	P20823	203	R	H	DNA_BIND	Maturity onset diabetes of the young type 3 (MODY3)	600496
VAR_045124	P04637	222	P	A	DNA_BIND	A sporadic cancer	0
VAR_044944	P04637	180	E	Q	DNA_BIND	Sporadic cancers	0
VAR_044785	P04637	143	V	G	DNA_BIND	Sporadic cancers	0
VAR_009601	O15119	143	L	P	DNA_BIND	Ulnar-mammary syndrome (UMS)	181450
VAR_044919	P04637	176	C	R	DNA_BIND	Sporadic cancers	0
VAR_045363	P04637	275	C	G	DNA_BIND	Sporadic cancers	0
VAR_045309	P04637	262	G	V	DNA_BIND	Sporadic cancers	0
VAR_046492	P58012	84	I	N	DNA_BIND	Blepharophimosis, ptosis, and epicanthus inversus syndrome (BPES)	110100
VAR_021386	P56693	135	S	T	DNA_BIND	Yemenite deaf-blind hypopigmentation syndrome	601706
VAR_007945	Q12948	87	I	M	DNA_BIND	Axenfeld-Rieger syndrome (ARS)	601090
VAR_009602	O15119	149	Y	S	DNA_BIND	Ulnar-mammary syndrome (UMS)	181450
VAR_045196	P04637	237	M	L	DNA_BIND	Sporadic cancers	0
VAR_005974	P04637	245	G	S	DNA_BIND	Li-Fraumeni syndrome (LFS)	151623
VAR_044943	P04637	180	E	K	DNA_BIND	Li-Fraumeni syndrome (LFS)	151623
VAR_045189	P04637	236	Y	C	DNA_BIND	Li-Fraumeni syndrome (LFS)	151623
VAR_044750	P04637	134	F	I	DNA_BIND	Sporadic cancers	0
VAR_044759	P04637	136	Q	R	DNA_BIND	Sporadic cancers	0
VAR_045311	P04637	263	N	H	DNA_BIND	Sporadic cancers	0
VAR_003751	O43186	80	E	A	DNA_BIND	Cone-rod dystrophy type 2 (CORD2)	120970
VAR_045355	P04637	273	R	P	DNA_BIND	Sporadic cancers	0
VAR_045238	P04637	245	G	R	DNA_BIND	Sporadic cancers	0
VAR_003720	Q05066	62	R	G	DNA_BIND	Gonadal dysgenesis XY female type (GDXY)	306100
VAR_016211	P35713	104	A	P	DNA_BIND	Hypotrichosis-lymphedema-telangiectasia syndrome (HLTS)	607823
VAR_045138	P04637	224	E	V	DNA_BIND	A sporadic cancer	0
VAR_045001	P04637	195	I	F	DNA_BIND	Sporadic cancers	0
VAR_044858	P04637	160	M	T	DNA_BIND	A sporadic cancer	0
VAR_045388	P04637	283	R	L	DNA_BIND	Sporadic cancers	0
VAR_005878	P04637	136	Q	E	DNA_BIND	Sporadic cancers	0
VAR_031953	P04198	393	R	S	DNA_BIND	Feingold syndrome	164280
VAR_044814	P04637	150	T	K	DNA_BIND	Sporadic cancers	0
VAR_044926	P04637	178	H	D	DNA_BIND	Sporadic cancers	0
VAR_045073	P04637	210	N	Y	DNA_BIND	A familial cancer not matching LFS	0
VAR_003804	P23760	238	F	S	DNA_BIND	Waardenburg syndrome type 1 (WS1)	193500
VAR_044813	P04637	150	T	I	DNA_BIND	Sporadic cancers	0
VAR_015952	P35453	316	S	C	DNA_BIND	Brachydactyly type E (BDE)	113300
VAR_017538	P23760	271	R	H	DNA_BIND	Waardenburg syndrome type 1 (WS1)	193500
VAR_044770	P04637	140	T	A	DNA_BIND	Sporadic cancers	0
VAR_044892	P04637	168	H	Q	DNA_BIND	Sporadic cancers	0
VAR_045285	P04637	257	L	R	DNA_BIND	Sporadic cancers	0
VAR_045789	P04637	126	Y	G	DNA_BIND	A sporadic cancer	0
VAR_044758	P04637	136	Q	P	DNA_BIND	Sporadic cancers	0
VAR_045870	P04637	281	D	R	DNA_BIND	A sporadic cancer	0
VAR_045153	P04637	228	D	G	DNA_BIND	Sporadic cancers	0
VAR_044794	P04637	145	L	V	DNA_BIND	Sporadic cancers	0
VAR_045867	P04637	273	R	N	DNA_BIND	A sporadic cancer	0
VAR_045117	P04637	220	Y	F	DNA_BIND	A sporadic cancer	0
VAR_008857	O00358	65	A	V	DNA_BIND	Bamforth-Lazarus syndrome	241850
VAR_045050	P04637	206	L	M	DNA_BIND	A sporadic cancer	0
VAR_003731	Q05066	113	A	T	DNA_BIND	Gonadal dysgenesis XY female type (GDXY)	306100
VAR_045125	P04637	222	P	L	DNA_BIND	Sporadic cancers	0
VAR_045226	P04637	243	M	K	DNA_BIND	Sporadic cancers	0
VAR_045041	P04637	204	E	D	DNA_BIND	Sporadic cancers	0
VAR_005939	P04637	184	D	Y	DNA_BIND	Sporadic cancers	0
VAR_045239	P04637	246	M	I	DNA_BIND	Sporadic cancers	0
VAR_044696	P04637	118	T	R	DNA_BIND	A sporadic cancer	0
VAR_038233	P52952	187	Q	H	DNA_BIND	Atrial septal defect with atrioventricular conduction defects (ASD-AVCD)	108900
VAR_044783	P04637	142	P	T	DNA_BIND	Sporadic cancers	0
VAR_020866	Q9H3D4	184	S	L	DNA_BIND	Neck cancer	0
VAR_045035	P04637	202	R	S	DNA_BIND	Sporadic cancers	0
VAR_045080	P04637	212	F	L	DNA_BIND	Sporadic cancers	0
VAR_045204	P04637	239	N	D	DNA_BIND	Sporadic cancers	0
VAR_044803	P04637	147	V	I	DNA_BIND	Sporadic cancers	0
VAR_044795	P04637	146	W	C	DNA_BIND	A sporadic cancer	0
VAR_045328	P04637	267	R	H	DNA_BIND	A sporadic cancer	0
VAR_044800	P04637	147	V	A	DNA_BIND	Sporadic cancers	0
VAR_047205	P04637	291	K	Q	DNA_BIND	Sporadic cancers	0
VAR_009962	Q15583	192	P	R	DNA_BIND	Holoprosencephaly type 4 (HPE4)	142946
VAR_045059	P04637	208	D	H	DNA_BIND	A sporadic cancer	0
VAR_034705	P15884	576	R	W	DNA_BIND	Pitt-Hopkins syndrome (PTHS)	610954
VAR_029369	O75444	288	R	P	DNA_BIND	Juvenile-onset pulverulent cataract	610202
VAR_014968	O14896	70	G	R	DNA_BIND	Van der Woude syndrome (VWS)	119300
VAR_045288	P04637	258	E	G	DNA_BIND	Sporadic cancers	0
VAR_045199	P04637	237	M	V	DNA_BIND	Sporadic cancers	0
VAR_033261	Q96QS3	333	T	N	DNA_BIND	Agenesis of corpus callosum with abnormal genitalia (ACC with abnormal genitalia)	300004
VAR_045371	P04637	276	A	V	DNA_BIND	Sporadic cancers	0
VAR_020868	Q9H3D4	204	Q	L	DNA_BIND	Cervical cancer	0
VAR_045019	P04637	199	G	E	DNA_BIND	Sporadic cancers	0
VAR_045402	P04637	288	N	S	DNA_BIND	Sporadic cancers	0
VAR_045313	P04637	263	N	K	DNA_BIND	A sporadic cancer	0
VAR_044920	P04637	176	C	S	DNA_BIND	Sporadic cancers	0
VAR_045247	P04637	249	R	I	DNA_BIND	A sporadic cancer	0
VAR_017537	P23760	271	R	C	DNA_BIND	Waardenburg syndrome type 1 (WS1)	193500
VAR_045356	P04637	273	R	Q	DNA_BIND	Sporadic cancers	0
VAR_044976	P04637	189	A	S	DNA_BIND	A sporadic cancer	0
VAR_012278	O15409	553	R	H	DNA_BIND	Speech-language disorder 1 (SPCH1)	602081
VAR_044825	P04637	153	P	A	DNA_BIND	Sporadic cancers	0
VAR_045212	P04637	240	S	G	DNA_BIND	Sporadic cancers	0
VAR_047201	P04637	277	C	W	DNA_BIND	Sporadic cancers	0
VAR_038231	P52952	144	L	P	DNA_BIND	Atrial septal defect with atrioventricular conduction defects (ASD-AVCD)	108900
VAR_044708	P04637	124	C	R	DNA_BIND	Sporadic cancers	0
VAR_045147	P04637	226	G	V	DNA_BIND	Sporadic cancers	0
VAR_045149	P04637	227	S	F	DNA_BIND	Sporadic cancers	0
VAR_006009	P04637	280	R	T	DNA_BIND	Sporadic cancers	0
VAR_017878	P50219	290	W	L	DNA_BIND	Currarino syndrome	176450
VAR_045268	P04637	253	T	S	DNA_BIND	Sporadic cancers	0
VAR_045270	P04637	254	I	L	DNA_BIND	A sporadic cancer	0
VAR_045180	P04637	234	Y	D	DNA_BIND	Sporadic cancers	0
VAR_005942	P04637	187	G	S	DNA_BIND	Sporadic cancers	0
VAR_005953	P04637	205	Y	C	DNA_BIND	Sporadic cancers	0
VAR_044952	P04637	182	C	Y	DNA_BIND	Sporadic cancers	0
VAR_045809	P04637	208	D	I	DNA_BIND	A sporadic cancer	0
VAR_045341	P04637	270	F	C	DNA_BIND	Sporadic cancers	0
VAR_010785	Q9H161	218	R	Q	DNA_BIND	Parietal foramina 2 (PFM2)	609597
VAR_045068	P04637	210	N	H	DNA_BIND	Sporadic cancers	0
VAR_045152	P04637	228	D	A	DNA_BIND	Sporadic cancers	0
VAR_009749	P10275	611	C	Y	DNA_BIND	Androgen insensitivity syndrome (AIS)	300068
VAR_036506	P04637	213	R	P	DNA_BIND	Li-Fraumeni syndrome (LFS)	151623
VAR_044970	P04637	187	G	R	DNA_BIND	Sporadic cancers	0
VAR_029354	P32243	89	R	G	DNA_BIND	Microphthalmia syndromic type 5 (MCOPS5)	610125
VAR_044945	P04637	180	E	V	DNA_BIND	A sporadic cancer	0
VAR_045422	P04637	292	K	T	DNA_BIND	Sporadic cancers	0
VAR_005982	P04637	248	R	L	DNA_BIND	Sporadic cancers	0
VAR_045418	P04637	292	K	E	DNA_BIND	Sporadic cancers	0
VAR_032747	Q9H3D4	348	P	S	DNA_BIND	Ectrodactyly-ectodermal dysplasia-cleft lip/palate syndrome type 3 (EEC3)	604292
VAR_006007	P04637	280	R	K	DNA_BIND	A familial cancer not matching LFS	0
VAR_005973	P04637	245	G	D	DNA_BIND	Li-Fraumeni syndrome (LFS)	151623
VAR_017301	Q05066	87	N	Y	DNA_BIND	Gonadal dysgenesis XY female type (GDXY)	306100
VAR_007815	Q12948	112	F	S	DNA_BIND	Peters anomaly	604229
VAR_044695	P04637	118	T	I	DNA_BIND	Sporadic cancers	0
VAR_020874	Q9H3D4	319	R	C	DNA_BIND	Ectrodactyly-ectodermal dysplasia-cleft lip/palate syndrome type 3 (EEC3)	604292
VAR_010025	Q9Y5X4	97	R	H	DNA_BIND	Enhanced S cone syndrome (ESCS)	268100
VAR_026241	O95475	165	T	A	DNA_BIND	Microphthalmia isolated with cataract type 2 (MCOPCT2)	212550
VAR_005870	P04637	130	L	R	DNA_BIND	Sporadic cancers	0
VAR_014965	O14896	60	W	G	DNA_BIND	Popliteal pterygium syndrome (PPS)	119500
VAR_045807	P04637	200	N	P	DNA_BIND	A sporadic cancer	0
VAR_044965	P04637	186	D	G	DNA_BIND	Sporadic cancers	0
VAR_003771	O95343	226	L	V	DNA_BIND	Holoprosencephaly type 2 (HPE2)	157170
VAR_045419	P04637	292	K	N	DNA_BIND	Sporadic cancers	0
VAR_044717	P04637	126	Y	F	DNA_BIND	A sporadic cancer	0
VAR_044679	P04637	111	L	M	DNA_BIND	A sporadic cancer	0
VAR_005944	P04637	190	P	L	DNA_BIND	Sporadic cancers	0
VAR_044857	P04637	160	M	K	DNA_BIND	Sporadic cancers	0
VAR_044900	P04637	171	E	D	DNA_BIND	Sporadic cancers	0
VAR_005919	P04637	169	M	I	DNA_BIND	Sporadic cancers	0
VAR_045339	P04637	269	S	R	DNA_BIND	Sporadic cancers	0
VAR_006002	P04637	278	P	H	DNA_BIND	Sporadic cancers	0
VAR_045150	P04637	227	S	P	DNA_BIND	A sporadic cancer	0
VAR_005994	P04637	273	R	G	DNA_BIND	Li-Fraumeni syndrome (LFS)	151623
VAR_044891	P04637	168	H	P	DNA_BIND	Sporadic cancers	0
VAR_047169	P04637	184	D	N	DNA_BIND	Sporadic cancers	0
VAR_045405	P04637	289	L	F	DNA_BIND	Sporadic cancers	0
VAR_045336	P04637	269	S	C	DNA_BIND	Sporadic cancers	0
VAR_005932	P04637	175	R	H	DNA_BIND	Li-Fraumeni syndrome (LFS)	151623
VAR_003772	O95343	250	V	A	DNA_BIND	Holoprosencephaly type 2 (HPE2)	157170
VAR_005874	P04637	132	K	Q	DNA_BIND	Sporadic cancers	0
VAR_023801	O95343	231	P	R	DNA_BIND	Holoprosencephaly type 2 (HPE2)	157170
VAR_044956	P04637	184	D	H	DNA_BIND	Sporadic cancers	0
VAR_019416	O15266	168	R	W	DNA_BIND	Langer mesomelic dysplasia (LMD)	249700
VAR_036019	P02751	1120	R	P	DNA_BIND	A breast cancer sample	0
VAR_045042	P04637	204	E	G	DNA_BIND	Sporadic cancers	0
VAR_044748	P04637	133	M	V	DNA_BIND	Sporadic cancers	0
VAR_045305	P04637	261	S	N	DNA_BIND	A sporadic cancer	0
VAR_044856	P04637	159	A	V	DNA_BIND	Sporadic cancers	0
VAR_003752	P52952	178	T	M	DNA_BIND	Atrial septal defect with atrioventricular conduction defects (ASD-AVCD)	108900
VAR_005915	P04637	165	Q	L	DNA_BIND	Sporadic cancers	0
VAR_017302	Q05066	95	G	E	DNA_BIND	Gonadal dysgenesis XY female type (GDXY)	306100
VAR_045243	P04637	247	N	S	DNA_BIND	Sporadic cancers	0
VAR_045070	P04637	210	N	K	DNA_BIND	A sporadic cancer	0
VAR_045083	P04637	212	F	Y	DNA_BIND	Sporadic cancers	0
VAR_044709	P04637	124	C	S	DNA_BIND	Sporadic cancers	0
VAR_045804	P04637	177	P	I	DNA_BIND	A sporadic cancer	0
VAR_038234	P52952	190	R	C	DNA_BIND	Atrial septal defect with atrioventricular conduction defects (ASD-AVCD)	108900
VAR_005955	P04637	213	R	Q	DNA_BIND	Li-Fraumeni syndrome (LFS)	151623
VAR_044764	P04637	138	A	S	DNA_BIND	Li-Fraumeni syndrome (LFS)	151623
VAR_044778	P04637	142	P	A	DNA_BIND	Sporadic cancers	0
VAR_047193	P04637	253	T	P	DNA_BIND	Sporadic cancers	0
VAR_047181	P04637	233	H	R	DNA_BIND	Sporadic cancers	0
VAR_044881	P04637	166	S	G	DNA_BIND	A sporadic cancer	0
VAR_045223	P04637	242	C	W	DNA_BIND	Sporadic cancers	0
VAR_030048	O14896	22	L	P	DNA_BIND	Van der Woude syndrome (VWS)	119300
VAR_005900	P04637	154	G	V	DNA_BIND	A brain tumor with no family history	0
VAR_044890	P04637	168	H	N	DNA_BIND	Sporadic cancers	0
VAR_044703	P04637	121	S	F	DNA_BIND	Sporadic cancers	0
VAR_044914	P04637	174	R	T	DNA_BIND	A sporadic cancer	0
VAR_045144	P04637	225	V	L	DNA_BIND	A sporadic cancer	0
VAR_045078	P04637	211	T	S	DNA_BIND	Sporadic cancers	0
VAR_047172	P04637	195	I	L	DNA_BIND	A sporadic cancer	0
VAR_044869	P04637	163	Y	D	DNA_BIND	Sporadic cancers	0
VAR_044672	P04637	108	G	S	DNA_BIND	Sporadic cancers	0
VAR_044668	P04637	107	Y	C	DNA_BIND	A sporadic cancer	0
VAR_005886	P04637	141	C	Y	DNA_BIND	Li-Fraumeni syndrome (LFS)	151623
VAR_005958	P04637	220	Y	H	DNA_BIND	Sporadic cancers	0
VAR_044673	P04637	109	F	C	DNA_BIND	Sporadic cancers	0
VAR_045126	P04637	222	P	Q	DNA_BIND	Sporadic cancers	0
VAR_017776	P31271	372	N	H	DNA_BIND	Hand-foot-genital syndrome (HFGS)	140000
VAR_044949	P04637	181	R	P	DNA_BIND	A familial cancer not matching LFS	0
VAR_009701	Q99593	80	G	R	DNA_BIND	Holt-Oram syndrome (HOS)	142900
VAR_045118	P04637	220	Y	N	DNA_BIND	Sporadic cancers	0
VAR_045295	P04637	259	D	V	DNA_BIND	Sporadic cancers	0
VAR_045354	P04637	272	V	M	DNA_BIND	Sporadic cancers	0
VAR_045362	P04637	275	C	F	DNA_BIND	Sporadic cancers	0
VAR_044769	P04637	139	K	T	DNA_BIND	Sporadic cancers	0
VAR_045006	P04637	196	R	L	DNA_BIND	Sporadic cancers	0
VAR_044766	P04637	139	K	E	DNA_BIND	Sporadic cancers	0
VAR_045133	P04637	223	P	S	DNA_BIND	A sporadic cancer	0
VAR_005927	P04637	174	R	K	DNA_BIND	Sporadic cancers	0
VAR_044969	P04637	187	G	D	DNA_BIND	Sporadic cancers	0
VAR_045806	P04637	195	I	Y	DNA_BIND	A sporadic cancer	0
VAR_009737	P10275	582	F	S	DNA_BIND	Androgen insensitivity syndrome partial (PAIS)	312300
VAR_030050	O14896	64	T	I	DNA_BIND	Van der Woude syndrome (VWS)	119300
VAR_006017	P04637	283	R	C	DNA_BIND	Li-Fraumeni syndrome (LFS)	151623
VAR_031952	P04198	393	R	H	DNA_BIND	Feingold syndrome	164280
VAR_009754	P10275	616	L	R	DNA_BIND	Androgen insensitivity syndrome partial (PAIS)	312300
VAR_045353	P04637	272	V	G	DNA_BIND	Sporadic cancers	0
VAR_031651	P35453	306	R	W	DNA_BIND	Synpolydactyly (SPD)	186000
VAR_045316	P04637	264	L	P	DNA_BIND	A sporadic cancer	0
VAR_020877	Q9H3D4	345	C	R	DNA_BIND	Ectrodactyly-ectodermal dysplasia-cleft lip/palate syndrome type 3 (EEC3)	604292
VAR_045273	P04637	254	I	V	DNA_BIND	Sporadic cancers	0
VAR_005882	P04637	139	K	N	DNA_BIND	Sporadic cancers	0
VAR_005997	P04637	274	V	F	DNA_BIND	Sporadic cancers	0
VAR_045340	P04637	269	S	T	DNA_BIND	A sporadic cancer	0
VAR_005873	P04637	132	K	M	DNA_BIND	Sporadic cancers	0
VAR_005897	P04637	152	P	L	DNA_BIND	Li-Fraumeni syndrome (LFS)	151623
VAR_005960	P04637	228	D	E	DNA_BIND	Sporadic cancers	0
VAR_045029	P04637	201	L	S	DNA_BIND	A sporadic cancer	0
VAR_045366	P04637	276	A	D	DNA_BIND	Sporadic cancers	0
VAR_009747	P10275	604	D	Y	DNA_BIND	Androgen insensitivity syndrome partial (PAIS)	312300
VAR_003721	Q05066	64	M	I	DNA_BIND	Gonadal dysgenesis XY female type (GDXY)	306100
VAR_005972	P04637	245	G	C	DNA_BIND	Li-Fraumeni syndrome (LFS)	151623
VAR_004200	O60663	200	R	Q	DNA_BIND	Nail-patella syndrome (NPS)	161200
VAR_045095	P04637	215	S	R	DNA_BIND	Sporadic cancers	0
VAR_045111	P04637	219	P	H	DNA_BIND	A sporadic cancer	0
VAR_005893	P04637	149	S	P	DNA_BIND	Sporadic cancers	0
VAR_021199	P58012	104	H	R	DNA_BIND	Blepharophimosis, ptosis, and epicanthus inversus syndrome (BPES)	110100
VAR_005981	P04637	248	R	G	DNA_BIND	Sporadic cancers	0
VAR_045865	P04637	271	E	P	DNA_BIND	A sporadic cancer	0
VAR_045345	P04637	270	F	V	DNA_BIND	Sporadic cancers	0
VAR_045027	P04637	201	L	F	DNA_BIND	Sporadic cancers	0
VAR_045209	P04637	239	N	T	DNA_BIND	Sporadic cancers	0
VAR_045352	P04637	272	V	E	DNA_BIND	Sporadic cancers	0
VAR_044917	P04637	175	R	S	DNA_BIND	Sporadic cancers	0
VAR_044674	P04637	109	F	L	DNA_BIND	A sporadic cancer	0
VAR_045022	P04637	200	N	D	DNA_BIND	Sporadic cancers	0
VAR_045301	P04637	260	S	Y	DNA_BIND	Sporadic cancers	0
VAR_044901	P04637	171	E	G	DNA_BIND	Sporadic cancers	0
VAR_046490	P58012	65	M	V	DNA_BIND	Blepharophimosis, ptosis, and epicanthus inversus syndrome (BPES)	110100
VAR_044961	P04637	185	S	N	DNA_BIND	A sporadic cancer	0
VAR_044975	P04637	189	A	G	DNA_BIND	Sporadic cancers	0
VAR_003738	P48436	119	A	V	DNA_BIND	Campomelic dysplasia (CMD1)	114290
VAR_045370	P04637	276	A	T	DNA_BIND	Sporadic cancers	0
VAR_045071	P04637	210	N	S	DNA_BIND	Sporadic cancers	0
VAR_045396	P04637	287	E	D	DNA_BIND	Sporadic cancers	0
VAR_009738	P10275	582	F	Y	DNA_BIND	Androgen insensitivity syndrome partial (PAIS)	312300
VAR_005980	P04637	247	N	I	DNA_BIND	Sporadic cancers	0
VAR_044849	P04637	158	R	Q	DNA_BIND	A sporadic cancer	0
VAR_044798	P04637	146	W	R	DNA_BIND	Sporadic cancers	0
VAR_009751	P10275	615	R	H	DNA_BIND	Androgen insensitivity syndrome (AIS)	300068
VAR_044898	P04637	170	T	P	DNA_BIND	A sporadic cancer	0
VAR_014975	O14896	90	S	G	DNA_BIND	Van der Woude syndrome (VWS)	119300
VAR_044753	P04637	135	C	G	DNA_BIND	Sporadic cancers	0
VAR_045854	P04637	245	G	N	DNA_BIND	Sporadic cancers	0
VAR_045255	P04637	250	P	T	DNA_BIND	Sporadic cancers	0
VAR_045100	P04637	216	V	L	DNA_BIND	Sporadic cancers	0
VAR_044774	P04637	140	T	S	DNA_BIND	Sporadic cancers	0
VAR_044992	P04637	193	H	L	DNA_BIND	Sporadic cancers	0
VAR_021198	P58012	69	E	K	DNA_BIND	Blepharophimosis, ptosis, and epicanthus inversus syndrome (BPES)	110100
VAR_044718	P04637	126	Y	H	DNA_BIND	Sporadic cancers	0
VAR_045358	P04637	274	V	A	DNA_BIND	Sporadic cancers	0
VAR_045322	P04637	265	L	Q	DNA_BIND	Sporadic cancers	0
VAR_045127	P04637	222	P	R	DNA_BIND	A sporadic cancer	0
VAR_045262	P04637	252	L	H	DNA_BIND	A sporadic cancer	0
VAR_045802	P04637	173	V	W	DNA_BIND	A sporadic cancer	0
VAR_005902	P04637	156	R	P	DNA_BIND	Sporadic cancers	0
VAR_005866	P04637	126	Y	N	DNA_BIND	Sporadic cancers	0
VAR_045055	P04637	207	D	V	DNA_BIND	A sporadic cancer	0
VAR_045039	P04637	203	V	M	DNA_BIND	Sporadic cancers	0
VAR_014967	O14896	66	K	T	DNA_BIND	Popliteal pterygium syndrome (PPS)	119500
VAR_044847	P04637	158	R	L	DNA_BIND	Sporadic cancers	0
VAR_044987	P04637	191	P	S	DNA_BIND	Sporadic cancers	0
VAR_004685	P10275	608	R	K	DNA_BIND	Androgen insensitivity syndrome partial (PAIS)	312300
VAR_044671	P04637	108	G	D	DNA_BIND	A sporadic cancer	0
VAR_044996	P04637	193	H	Y	DNA_BIND	Sporadic cancers	0
VAR_032746	Q9H3D4	347	C	S	DNA_BIND	Ectrodactyly-ectodermal dysplasia-cleft lip/palate syndrome type 3 (EEC3)	604292
VAR_045030	P04637	202	R	C	DNA_BIND	Sporadic cancers	0
VAR_017875	P50219	247	R	H	DNA_BIND	Currarino syndrome	176450
VAR_045296	P04637	260	S	A	DNA_BIND	Sporadic cancers	0
VAR_006030	P04637	286	E	Q	DNA_BIND	Sporadic cancers	0
VAR_044875	P04637	164	K	R	DNA_BIND	Sporadic cancers	0
VAR_045103	P04637	217	V	G	DNA_BIND	Sporadic cancers	0
VAR_045028	P04637	201	L	P	DNA_BIND	A sporadic cancer	0
VAR_045004	P04637	195	I	V	DNA_BIND	A sporadic cancer	0
VAR_045276	P04637	255	I	N	DNA_BIND	Sporadic cancers	0
VAR_005904	P04637	157	V	F	DNA_BIND	Sporadic cancers	0
VAR_045216	P04637	240	S	T	DNA_BIND	Sporadic cancers	0
VAR_045271	P04637	254	I	M	DNA_BIND	A sporadic cancer	0
VAR_009743	P10275	596	A	T	DNA_BIND	Androgen insensitivity syndrome (AIS)	300068
VAR_044725	P04637	128	P	L	DNA_BIND	Sporadic cancers	0
VAR_044964	P04637	186	D	E	DNA_BIND	A sporadic cancer	0
VAR_033038	P04637	251	I	S	DNA_BIND	Sporadic cancers	0
VAR_006023	P04637	285	E	K	DNA_BIND	Sporadic cancers	0
VAR_044851	P04637	159	A	D	DNA_BIND	Sporadic cancers	0
VAR_044999	P04637	194	L	I	DNA_BIND	Sporadic cancers	0
VAR_044831	P04637	154	G	C	DNA_BIND	A sporadic cancer	0
VAR_046029	P35680	276	R	Q	DNA_BIND	Maturity-onset diabetes of the young type 5 (MODY5)	604284
VAR_044923	P04637	177	P	H	DNA_BIND	Sporadic cancers	0
VAR_045392	P04637	285	E	A	DNA_BIND	A sporadic cancer	0
VAR_045005	P04637	196	R	G	DNA_BIND	Sporadic cancers	0
VAR_020867	Q9H3D4	187	A	P	DNA_BIND	Lung carcinoma	0
VAR_033033	P04637	113	F	V	DNA_BIND	Sporadic cancers	0
VAR_045683	Q15319	289	L	F	DNA_BIND	Non-syndromic sensorineural deafness autosomal dominant type 15 (DFNA15)	602459
VAR_045026	P04637	200	N	T	DNA_BIND	A sporadic cancer	0
VAR_021196	P58012	58	S	L	DNA_BIND	Blepharophimosis, ptosis, and epicanthus inversus syndrome (BPES)	110100
VAR_045098	P04637	216	V	E	DNA_BIND	Sporadic cancers	0
VAR_044843	P04637	156	R	S	DNA_BIND	Sporadic cancers	0
VAR_045859	P04637	254	I	D	DNA_BIND	Sporadic cancers	0
VAR_045868	P04637	273	R	Y	DNA_BIND	A sporadic cancer	0
VAR_045081	P04637	212	F	S	DNA_BIND	Sporadic cancers	0
VAR_045390	P04637	284	T	I	DNA_BIND	Sporadic cancers	0
VAR_045217	P04637	241	S	C	DNA_BIND	Sporadic cancers	0
VAR_044677	P04637	110	R	H	DNA_BIND	Sporadic cancers	0
VAR_045265	P04637	253	T	A	DNA_BIND	Sporadic cancers	0
VAR_045228	P04637	243	M	R	DNA_BIND	Sporadic cancers	0
VAR_003762	Q99697	89	R	W	DNA_BIND	Iridogoniodysgenesis type 2 (IRID2)	137600
VAR_009755	P10275	617	R	P	DNA_BIND	Androgen insensitivity syndrome (AIS)	300068
VAR_017775	P31271	371	Q	L	DNA_BIND	Guttmacher syndrome	176305
VAR_010298	O75030	317	N	K	DNA_BIND	Tietz syndrome	103500
VAR_045348	P04637	271	E	D	DNA_BIND	Sporadic cancers	0
VAR_045157	P04637	228	D	Y	DNA_BIND	Sporadic cancers	0
VAR_045069	P04637	210	N	I	DNA_BIND	A sporadic cancer	0
VAR_010561	P20823	263	R	C	DNA_BIND	Maturity onset diabetes of the young type 3 (MODY3)	600496
VAR_044878	P04637	165	Q	H	DNA_BIND	A sporadic cancer	0
VAR_047186	P04637	244	G	A	DNA_BIND	Sporadic cancers	0
VAR_044773	P04637	140	T	P	DNA_BIND	A sporadic cancer	0
VAR_005918	P04637	168	H	R	DNA_BIND	Sporadic cancers	0
VAR_044755	P04637	135	C	W	DNA_BIND	Sporadic cancers	0
VAR_009729	P10275	574	L	P	DNA_BIND	Prostate cancer	0
VAR_045869	P04637	278	P	F	DNA_BIND	Sporadic cancers	0
VAR_045115	P04637	219	P	T	DNA_BIND	Sporadic cancers	0
VAR_005925	P04637	173	V	L	DNA_BIND	Sporadic cancers	0
VAR_044927	P04637	178	H	L	DNA_BIND	A sporadic cancer	0
VAR_044905	P04637	172	V	D	DNA_BIND	Sporadic cancers	0
VAR_032743	Q9H3D4	319	R	H	DNA_BIND	Ectrodactyly-ectodermal dysplasia-cleft lip/palate syndrome type 3 (EEC3)	604292
VAR_045106	P04637	218	V	A	DNA_BIND	Sporadic cancers	0
VAR_005890	P04637	145	L	Q	DNA_BIND	Sporadic cancers	0
VAR_044981	P04637	190	P	R	DNA_BIND	Sporadic cancers	0
VAR_003727	Q05066	101	L	H	DNA_BIND	Gonadal dysgenesis XY female type (GDXY)	306100
VAR_020871	Q9H3D4	243	R	W	DNA_BIND	Ectrodactyly-ectodermal dysplasia-cleft lip/palate syndrome type 3 (EEC3)	604292
VAR_003773	O95343	257	R	P	DNA_BIND	Holoprosencephaly type 2 (HPE2)	157170
VAR_031268	P08235	633	G	R	DNA_BIND	Autosomal dominant pseudohypoaldosteronism type I (PHA1)	177735
VAR_045872	P04637	292	K	G	DNA_BIND	A sporadic cancer	0
VAR_045168	P04637	231	T	N	DNA_BIND	Sporadic cancers	0
VAR_044808	P04637	148	D	V	DNA_BIND	Sporadic cancers	0
VAR_044787	P04637	143	V	M	DNA_BIND	Sporadic cancers	0
VAR_005933	P04637	176	C	F	DNA_BIND	Sporadic cancers	0
VAR_045278	P04637	255	I	T	DNA_BIND	Sporadic cancers	0
VAR_019415	O15266	153	R	L	DNA_BIND	Leri-Weill dyschondrosteosis (LWD)	127300
VAR_014974	O14896	89	K	E	DNA_BIND	Popliteal pterygium syndrome (PPS)	119500
VAR_044829	P04637	153	P	S	DNA_BIND	Sporadic cancers	0
VAR_044885	P04637	167	Q	K	DNA_BIND	Li-Fraumeni syndrome (LFS)	151623
VAR_044932	P04637	178	H	Y	DNA_BIND	Sporadic cancers	0
VAR_047198	P04637	269	S	I	DNA_BIND	A sporadic cancer	0
VAR_005905	P04637	158	R	C	DNA_BIND	Sporadic cancers	0
VAR_011619	P58304	200	R	Q	DNA_BIND	Microphthalmia with cataracts and iris abnormalities (MCOPCTI)	610092
VAR_045289	P04637	258	E	Q	DNA_BIND	Sporadic cancers	0
VAR_044702	P04637	120	K	R	DNA_BIND	Sporadic cancers	0
VAR_044910	P04637	173	V	G	DNA_BIND	Sporadic cancers	0
VAR_003750	O43186	41	R	W	DNA_BIND	Cone-rod dystrophy type 2 (CORD2)	120970
VAR_005889	P04637	145	L	P	DNA_BIND	Sporadic cancers	0
VAR_045201	P04637	238	C	R	DNA_BIND	Sporadic cancers	0
VAR_023569	Q9BZS1	363	I	V	DNA_BIND	Immunodeficiency polyendocrinopathy, enteropathy, X-linked syndrome (IPEX)	304790
VAR_045172	P04637	232	I	N	DNA_BIND	Sporadic cancers	0
VAR_003805	P23760	265	V	F	DNA_BIND	Waardenburg syndrome type 1 (WS1)	193500
VAR_044963	P04637	185	S	T	DNA_BIND	A sporadic cancer	0
VAR_036995	Q9UMR3	152	I	M	DNA_BIND	Atrial septal defect type 4 (ASD4)	611363
VAR_005959	P04637	220	Y	S	DNA_BIND	A brain tumor with no family history	0
VAR_003735	P48436	108	P	L	DNA_BIND	Campomelic dysplasia (CMD1)	114290
VAR_005910	P04637	162	I	S	DNA_BIND	Sporadic cancers	0
VAR_045137	P04637	224	E	K	DNA_BIND	Sporadic cancers	0
VAR_044697	P04637	119	A	D	DNA_BIND	A sporadic cancer	0
VAR_045375	P04637	277	C	Y	DNA_BIND	An osteosarcoma with no family history	0
VAR_003728	Q05066	106	K	I	DNA_BIND	Gonadal dysgenesis XY female type (GDXY)	306100
VAR_005946	P04637	192	Q	R	DNA_BIND	Sporadic cancers	0
VAR_044779	P04637	142	P	H	DNA_BIND	Sporadic cancers	0
VAR_045119	P04637	221	E	A	DNA_BIND	Sporadic cancers	0
VAR_011618	P58304	200	R	P	DNA_BIND	Microphthalmia with cataracts and iris abnormalities (MCOPCTI)	610092
VAR_044911	P04637	174	R	G	DNA_BIND	Li-Fraumeni syndrome (LFS)	151623
VAR_044862	P04637	161	A	P	DNA_BIND	Sporadic cancers	0
VAR_045395	P04637	286	E	V	DNA_BIND	Sporadic cancers	0
VAR_045274	P04637	255	I	F	DNA_BIND	Sporadic cancers	0
VAR_005977	P04637	246	M	T	DNA_BIND	Sporadic cancers	0
VAR_005924	P04637	173	V	E	DNA_BIND	Sporadic cancers	0
VAR_045847	P04637	234	Y	K	DNA_BIND	A sporadic cancer	0
VAR_045087	P04637	214	H	D	DNA_BIND	Sporadic cancers	0
VAR_045335	P04637	268	N	Y	DNA_BIND	A sporadic cancer	0
VAR_044675	P04637	109	F	S	DNA_BIND	Sporadic cancers	0
VAR_045167	P04637	231	T	I	DNA_BIND	Sporadic cancers	0
VAR_045091	P04637	215	S	C	DNA_BIND	Sporadic cancers	0
VAR_045074	P04637	211	T	A	DNA_BIND	Sporadic cancers	0
VAR_044995	P04637	193	H	Q	DNA_BIND	Sporadic cancers	0
VAR_017298	Q05066	64	M	R	DNA_BIND	Gonadal dysgenesis XY female type (GDXY)	306100
VAR_035999	P15336	352	D	H	DNA_BIND	A breast cancer sample	0
VAR_010026	Q9Y5X4	104	R	W	DNA_BIND	Enhanced S cone syndrome (ESCS)	268100
VAR_004495	Q15672	119	Q	P	DNA_BIND	Saethre-Chotzen syndrome (SCS)	101400
VAR_045286	P04637	257	L	V	DNA_BIND	Sporadic cancers	0
VAR_044727	P04637	129	A	G	DNA_BIND	A sporadic cancer	0
VAR_004204	O60663	230	A	V	DNA_BIND	Nail-patella syndrome (NPS)	161200
VAR_033037	P04637	249	R	M	DNA_BIND	Sporadic cancers	0
VAR_044855	P04637	159	A	T	DNA_BIND	Sporadic cancers	0
VAR_034905	Q9Y2V3	192	R	Q	DNA_BIND	Microphthalmia isolated type 3 (MCOP3)	611038
VAR_044715	P04637	125	T	R	DNA_BIND	Sporadic cancers	0
VAR_044659	P04637	104	Q	H	DNA_BIND	Sporadic cancers	0
VAR_044830	P04637	154	G	A	DNA_BIND	Sporadic cancers	0
VAR_035127	Q9H3D4	352	R	G	DNA_BIND	Ectodermal dysplasia Rapp-Hodgkin type (EDRH)	129400
VAR_044994	P04637	193	H	P	DNA_BIND	Sporadic cancers	0
VAR_045155	P04637	228	D	N	DNA_BIND	Sporadic cancers	0
VAR_045795	P04637	153	P	F	DNA_BIND	A sporadic cancer	0
VAR_044925	P04637	177	P	T	DNA_BIND	A sporadic cancer	0
VAR_044704	P04637	122	V	L	DNA_BIND	A sporadic cancer	0
VAR_045382	P04637	280	R	S	DNA_BIND	Sporadic cancers	0
VAR_010559	P20823	259	V	D	DNA_BIND	Maturity onset diabetes of the young type 3 (MODY3)	600496
VAR_045143	P04637	225	V	I	DNA_BIND	Sporadic cancers	0
VAR_045411	P04637	290	R	H	DNA_BIND	Li-Fraumeni syndrome (LFS)	151623
VAR_045036	P04637	203	V	A	DNA_BIND	Sporadic cancers	0
VAR_003763	Q99697	100	L	Q	DNA_BIND	Rieger syndrome type 1 (RIEG1)	180500
VAR_044823	P04637	152	P	R	DNA_BIND	Sporadic cancers	0
VAR_032748	Q9H3D4	351	D	H	DNA_BIND	Ectrodactyly-ectodermal dysplasia-cleft lip/palate syndrome type 3 (EEC3)	604292
VAR_045250	P04637	249	R	W	DNA_BIND	Sporadic cancers	0
VAR_045397	P04637	287	E	G	DNA_BIND	Sporadic cancers	0
VAR_044836	P04637	155	T	N	DNA_BIND	Li-Fraumeni syndrome (LFS)	151623
VAR_005962	P04637	232	I	T	DNA_BIND	Sporadic cancers	0
VAR_029003	Q9Y4Z2	93	R	L	DNA_BIND	Congenital malabsorptive diarrhea 4 (DIAR4)	610370
VAR_006006	P04637	279	G	E	DNA_BIND	Sporadic cancers	0
VAR_044782	P04637	142	P	S	DNA_BIND	Sporadic cancers	0
VAR_014970	O14896	82	Q	K	DNA_BIND	Popliteal pterygium syndrome (PPS)	119500
VAR_008531	P48436	165	H	Y	DNA_BIND	Campomelic dysplasia (CMD1)	114290
VAR_045202	P04637	238	C	S	DNA_BIND	Li-Fraumeni syndrome (LFS)	151623
VAR_045093	P04637	215	S	I	DNA_BIND	Sporadic cancers	0
VAR_012346	O15266	173	R	C	DNA_BIND	Leri-Weill dyschondrosteosis (LWD)	127300
VAR_032742	Q9H3D4	318	R	Q	DNA_BIND	Ectrodactyly-ectodermal dysplasia-cleft lip/palate syndrome type 3 (EEC3)	604292
VAR_003759	P20823	272	R	H	DNA_BIND	Insulin-dependent diabetes mellitus (IDDM)	222100
VAR_047179	P04637	223	P	A	DNA_BIND	A sporadic cancer	0
VAR_045016	P04637	198	E	Q	DNA_BIND	Sporadic cancers	0
VAR_038235	P52952	192	K	R	DNA_BIND	Atrial septal defect with atrioventricular conduction defects (ASD-AVCD)	108900
VAR_005892	P04637	147	V	G	DNA_BIND	Sporadic cancers	0
VAR_045379	P04637	279	G	W	DNA_BIND	Sporadic cancers	0
VAR_044680	P04637	111	L	P	DNA_BIND	Sporadic cancers	0
VAR_006000	P04637	277	C	G	DNA_BIND	Sporadic cancers	0
VAR_045326	P04637	266	G	V	DNA_BIND	Sporadic cancers	0
VAR_009736	P10275	581	V	F	DNA_BIND	Androgen insensitivity syndrome (AIS)	300068
VAR_044722	P04637	127	S	T	DNA_BIND	Sporadic cancers	0
VAR_007816	Q12948	126	I	M	DNA_BIND	Axenfeld-Rieger syndrome (ARS)	601090
VAR_044719	P04637	126	Y	S	DNA_BIND	Sporadic cancers	0
VAR_045227	P04637	243	M	L	DNA_BIND	Sporadic cancers	0
VAR_045308	P04637	262	G	S	DNA_BIND	Sporadic cancers	0
VAR_005952	P04637	198	E	K	DNA_BIND	Sporadic cancers	0
VAR_009728	P10275	573	A	D	DNA_BIND	Androgen insensitivity syndrome (AIS)	300068
VAR_045224	P04637	242	C	Y	DNA_BIND	A familial cancer not matching LFS	0
VAR_045079	P04637	212	F	I	DNA_BIND	Sporadic cancers	0
VAR_044791	P04637	144	Q	R	DNA_BIND	Sporadic cancers	0
VAR_045331	P04637	268	N	H	DNA_BIND	Sporadic cancers	0
VAR_044899	P04637	171	E	A	DNA_BIND	A sporadic cancer	0
VAR_045381	P04637	280	R	P	DNA_BIND	A sporadic cancer	0
VAR_045325	P04637	266	G	R	DNA_BIND	Sporadic cancers	0
VAR_044676	P04637	110	R	G	DNA_BIND	A sporadic cancer	0
VAR_045290	P04637	258	E	V	DNA_BIND	Sporadic cancers	0
VAR_036018	P02751	940	D	N	DNA_BIND	A breast cancer sample	0
VAR_045170	P04637	232	I	F	DNA_BIND	Sporadic cancers	0
VAR_005920	P04637	169	M	T	DNA_BIND	Sporadic cancers	0
VAR_045412	P04637	290	R	L	DNA_BIND	Li-Fraumeni syndrome (LFS)	151623
VAR_044877	P04637	165	Q	E	DNA_BIND	Sporadic cancers	0
VAR_015189	P43699	213	R	S	DNA_BIND	Benign hereditary chorea (BHC)	118700
VAR_044897	P04637	170	T	K	DNA_BIND	A sporadic cancer	0
VAR_044933	P04637	179	H	D	DNA_BIND	Sporadic cancers	0
VAR_045188	P04637	235	N	Y	DNA_BIND	Sporadic cancers	0
VAR_017542	P26367	258	F	S	DNA_BIND	Ocular coloboma	120200
VAR_044834	P04637	155	T	I	DNA_BIND	Sporadic cancers	0
VAR_044689	P04637	116	S	C	DNA_BIND	Sporadic cancers	0
VAR_009312	P52945	197	R	H	DNA_BIND	Maturity onset diabetes of the young type 4 (MODY4)	606392
VAR_044812	P04637	150	T	A	DNA_BIND	A sporadic cancer	0
VAR_044930	P04637	178	H	Q	DNA_BIND	Sporadic cancers	0
VAR_045318	P04637	264	L	R	DNA_BIND	Sporadic cancers	0
VAR_045850	P04637	238	C	H	DNA_BIND	A sporadic cancer	0
VAR_005888	P04637	144	Q	P	DNA_BIND	Sporadic cancers	0
VAR_045866	P04637	271	E	R	DNA_BIND	A sporadic cancer	0
VAR_045292	P04637	259	D	G	DNA_BIND	Sporadic cancers	0
VAR_044973	P04637	188	L	V	DNA_BIND	Sporadic cancers	0
VAR_045181	P04637	234	Y	F	DNA_BIND	A sporadic cancer	0
VAR_021197	P58012	66	A	V	DNA_BIND	Blepharophimosis, ptosis, and epicanthus inversus syndrome (BPES)	110100
VAR_045320	P04637	265	L	M	DNA_BIND	Sporadic cancers	0
VAR_044698	P04637	119	A	T	DNA_BIND	A sporadic cancer	0
VAR_045131	P04637	223	P	L	DNA_BIND	Sporadic cancers	0
VAR_021200	P58012	105	N	S	DNA_BIND	Blepharophimosis, ptosis, and epicanthus inversus syndrome (BPES)	110100
VAR_045240	P04637	246	M	K	DNA_BIND	Sporadic cancers	0
VAR_045120	P04637	221	E	D	DNA_BIND	Sporadic cancers	0
VAR_005940	P04637	186	D	Y	DNA_BIND	A sporadic cancer	0
VAR_044967	P04637	186	D	N	DNA_BIND	Sporadic cancers	0
VAR_045855	P04637	247	N	F	DNA_BIND	A sporadic cancer	0
VAR_005896	P04637	151	P	T	DNA_BIND	Li-Fraumeni syndrome (LFS)	151623
VAR_009731	P10275	576	C	F	DNA_BIND	Androgen insensitivity syndrome (AIS)	300068
VAR_045065	P04637	209	R	S	DNA_BIND	A sporadic cancer	0
VAR_045343	P04637	270	F	L	DNA_BIND	Sporadic cancers	0
VAR_045241	P04637	247	N	D	DNA_BIND	Sporadic cancers	0
VAR_012977	P04637	157	V	I	DNA_BIND	Sporadic cancers	0
VAR_009727	P10275	571	Y	C	DNA_BIND	Androgen insensitivity syndrome (AIS)	300068
VAR_005995	P04637	273	R	H	DNA_BIND	Li-Fraumeni syndrome (LFS)	151623
VAR_044844	P04637	157	V	A	DNA_BIND	Sporadic cancers	0
VAR_045420	P04637	292	K	Q	DNA_BIND	A sporadic cancer	0
VAR_044726	P04637	128	P	R	DNA_BIND	Sporadic cancers	0
VAR_045154	P04637	228	D	H	DNA_BIND	Sporadic cancers	0
VAR_044915	P04637	174	R	W	DNA_BIND	Sporadic cancers	0
VAR_003754	P28360	196	R	P	DNA_BIND	Autosomal dominant hypodontia (HYD1)	106600
VAR_045349	P04637	271	E	G	DNA_BIND	Sporadic cancers	0
VAR_045230	P04637	243	M	V	DNA_BIND	Sporadic cancers	0
VAR_044706	P04637	123	T	N	DNA_BIND	A sporadic cancer	0
VAR_005864	P04637	125	T	M	DNA_BIND	Sporadic cancers	0
VAR_003722	Q05066	68	I	T	DNA_BIND	Gonadal dysgenesis XY female type (GDXY)	306100
VAR_045233	P04637	244	G	E	DNA_BIND	A sporadic cancer	0
VAR_014969	O14896	76	P	S	DNA_BIND	Van der Woude syndrome (VWS)	119300
VAR_045333	P04637	268	N	K	DNA_BIND	A sporadic cancer	0
VAR_046030	P35680	285	G	D	DNA_BIND	Maturity-onset diabetes of the young type 5 (MODY5)	604284
VAR_006008	P04637	280	R	I	DNA_BIND	Sporadic cancers	0
VAR_003768	O75360	73	R	C	DNA_BIND	Combined pituitary hormone deficiency (CPHD) [MIM:601538, 262600]	0
VAR_045387	P04637	282	R	Q	DNA_BIND	A familial cancer not matching LFS	0
VAR_045369	P04637	276	A	S	DNA_BIND	Sporadic cancers	0
VAR_044922	P04637	177	P	A	DNA_BIND	A sporadic cancer	0
VAR_045303	P04637	261	S	G	DNA_BIND	Sporadic cancers	0
VAR_009726	P10275	568	G	W	DNA_BIND	Androgen insensitivity syndrome partial (PAIS)	312300
VAR_044754	P04637	135	C	R	DNA_BIND	Sporadic cancers	0
VAR_045220	P04637	242	C	G	DNA_BIND	Sporadic cancers	0
VAR_045236	P04637	244	G	V	DNA_BIND	Li-Fraumeni syndrome (LFS)	151623
VAR_044993	P04637	193	H	N	DNA_BIND	Sporadic cancers	0
VAR_005969	P04637	241	S	F	DNA_BIND	Li-Fraumeni syndrome (LFS)	151623
VAR_007944	Q12948	82	S	T	DNA_BIND	Axenfeld-Rieger syndrome (ARS)	601090
VAR_015188	P43699	208	W	L	DNA_BIND	Benign hereditary chorea (BHC)	118700
VAR_045283	P04637	256	T	S	DNA_BIND	Sporadic cancers	0
VAR_045790	P04637	132	K	L	DNA_BIND	A sporadic cancer	0
VAR_045190	P04637	236	Y	D	DNA_BIND	Sporadic cancers	0
VAR_045146	P04637	226	G	S	DNA_BIND	Sporadic cancers	0
VAR_005957	P04637	220	Y	C	DNA_BIND	Li-Fraumeni syndrome (LFS)	151623
VAR_045161	P04637	229	C	Y	DNA_BIND	Sporadic cancers	0
VAR_003769	O75360	117	F	I	DNA_BIND	Combined pituitary hormone deficiency (CPHD) [MIM:601538, 262600]	0
VAR_004684	P10275	607	R	Q	DNA_BIND	Androgen insensitivity syndrome partial (PAIS)	312300
VAR_045184	P04637	235	N	H	DNA_BIND	A sporadic cancer	0
VAR_047194	P04637	259	D	A	DNA_BIND	A sporadic cancer	0
VAR_009756	P10275	619	C	Y	DNA_BIND	Prostate cancer	0
VAR_045246	P04637	248	R	P	DNA_BIND	Sporadic cancers	0
VAR_045020	P04637	199	G	R	DNA_BIND	Sporadic cancers	0
VAR_003806	P23760	271	R	G	DNA_BIND	Waardenburg syndrome type 1 (WS1)	193500
VAR_004201	O60663	213	A	P	DNA_BIND	Nail-patella syndrome (NPS)	161200
VAR_045017	P04637	198	E	V	DNA_BIND	A sporadic cancer	0
VAR_045851	P04637	245	G	F	DNA_BIND	Sporadic cancers	0
VAR_003723	Q05066	78	M	T	DNA_BIND	Gonadal dysgenesis XY female type (GDXY)	306100
VAR_036509	P04637	273	R	L	DNA_BIND	Li-Fraumeni syndrome (LFS)	151623
VAR_032737	Q9H3D4	232	K	E	DNA_BIND	Split-hand/foot malformation 4 (SHFM4)	605289
VAR_045810	P04637	215	S	K	DNA_BIND	Sporadic cancers	0
VAR_047196	P04637	262	G	D	DNA_BIND	Sporadic cancers	0
VAR_021830	Q9Y458	264	N	Y	DNA_BIND	X-linked cleft palate with ankyloglossia (CPX)	303400
VAR_046493	P58012	90	F	S	DNA_BIND	Blepharophimosis, ptosis, and epicanthus inversus syndrome (BPES)	110100
VAR_044705	P04637	123	T	I	DNA_BIND	A sporadic cancer	0
VAR_013472	P04150	477	R	H	DNA_BIND	Glucocorticoid resistance	138040
VAR_044694	P04637	118	T	A	DNA_BIND	A sporadic cancer	0
VAR_044793	P04637	145	L	R	DNA_BIND	Sporadic cancers	0
VAR_017877	P50219	290	W	G	DNA_BIND	Currarino syndrome	176450
VAR_017880	P50219	294	R	W	DNA_BIND	Currarino syndrome	176450
VAR_033094	P20823	250	Q	P	DNA_BIND	A hepatocellular carcinoma sample	0
VAR_045052	P04637	207	D	G	DNA_BIND	Sporadic cancers	0
VAR_044734	P04637	130	L	V	DNA_BIND	Sporadic cancers	0
VAR_045858	P04637	250	P	N	DNA_BIND	Sporadic cancers	0
VAR_044870	P04637	163	Y	F	DNA_BIND	A sporadic cancer	0
VAR_044760	P04637	137	L	M	DNA_BIND	Sporadic cancers	0
VAR_044985	P04637	191	P	L	DNA_BIND	Sporadic cancers	0
VAR_044894	P04637	169	M	K	DNA_BIND	Sporadic cancers	0
VAR_044941	P04637	180	E	D	DNA_BIND	Sporadic cancers	0
VAR_005965	P04637	237	M	I	DNA_BIND	Li-Fraumeni syndrome (LFS)	151623
VAR_046900	Q99453	141	R	Q	DNA_BIND	Congenital central hypoventilation syndrome (CCHS)	209880
VAR_020872	Q9H3D4	279	P	H	DNA_BIND	Colon cancer	0
VAR_045214	P04637	240	S	P	DNA_BIND	A sporadic cancer	0
VAR_045380	P04637	280	R	G	DNA_BIND	Sporadic cancers	0
VAR_044929	P04637	178	H	P	DNA_BIND	Sporadic cancers	0
VAR_045223	P04637	242	C	W	METAL	Sporadic cancers	0
VAR_000782	P35670	1267	D	A	METAL	Wilson disease (WD)	277900
VAR_007878	P04839	209	H	Q	METAL	Chronic granulomatous disease X-linked (XCGD)	306400
VAR_054189	P15289	281	D	Y	METAL	Leukodystrophy metachromatic (MLD)	250100
VAR_016778	P45381	21	H	P	METAL	Canavan disease (CAND)	271900
VAR_054681	P51688	273	D	N	METAL	Mucopolysaccharidosis type 3A (MPS3A)	252900
VAR_027115	Q76LX8	234	H	Q	METAL	Congenital thrombotic thrombocytopenic purpura (TTP)	274150
VAR_017485	O14832	177	D	G	METAL	Refsum disease (RD)	266500
VAR_025616	P04839	209	H	R	METAL	Chronic granulomatous disease X-linked (XCGD)	306400
VAR_005933	P04637	176	C	F	METAL	Sporadic cancers	0
VAR_045201	P04637	238	C	R	METAL	Sporadic cancers	0
VAR_054670	P51688	32	D	E	METAL	Mucopolysaccharidosis type 3A (MPS3A)	252900
VAR_002639	P30793	141	C	W	METAL	Dystonia type 5 (DYT5)	128230
VAR_026948	P22304	334	D	N	METAL	Mucopolysaccharidosis type 2 (MPS2)	309900
VAR_045878	P00441	49	H	R	METAL	Amyotrophic lateral sclerosis type 1 (ALS1)	105400
VAR_010040	O14521	102	H	L	METAL	Hereditary paraganglioma type 1 (PGL1)	168000
VAR_005213	P16930	233	D	V	METAL	Tyrosinemia type 1 (TYRO1)	276700
VAR_045202	P04637	238	C	S	METAL	Li-Fraumeni syndrome (LFS)	151623
VAR_008301	Q06187	154	C	S	METAL	X-linked agammaglobulinemia (XLA)	300755
VAR_003745	P35914	42	D	E	METAL	3-hydroxy-3-methylglutaryl-CoA lyase deficiency (HMG-CoA lyase deficiency)	246450
VAR_045224	P04637	242	C	Y	METAL	A familial cancer not matching LFS	0
VAR_044933	P04637	179	H	D	METAL	Sporadic cancers	0
VAR_008303	Q06187	155	C	R	METAL	X-linked agammaglobulinemia (XLA)	300755
VAR_045850	P04637	238	C	H	METAL	A sporadic cancer	0
VAR_035067	P21912	196	C	Y	METAL	Pheochromocytoma	171300
VAR_006167	P05186	378	D	V	METAL	Hypophosphatasia childhood (hypophosphatasia)	241510
VAR_007882	P04839	222	H	Y	METAL	Chronic granulomatous disease X-linked (XCGD)	306400
VAR_045220	P04637	242	C	G	METAL	Sporadic cancers	0
VAR_021693	P14679	180	H	N	METAL	Oculocutaneous albinism type IA (OCA-IA)	203100
VAR_054190	P15289	282	N	S	METAL	Leukodystrophy metachromatic (MLD)	250100
VAR_027644	Q9H0F7	31	T	R	METAL	Bardet-Biedl syndrome type 3 (BBS3)	209900
VAR_022413	P22033	627	H	R	METAL	Methylmalonic aciduria type mut (MMAM)	251000
VAR_021009	P00918	94	H	Y	METAL	Autosomal recessive osteopetrosis type 3 (OPTB3)	259730
VAR_044921	P04637	176	C	Y	METAL	Sporadic cancers	0
VAR_054165	P15289	29	D	N	METAL	Leukodystrophy metachromatic (MLD)	250100
VAR_002586	P07902	184	H	Q	METAL	Galactosemia	230400
VAR_009246	P00439	330	E	D	METAL	Phenylketonuria (PKU)	261600
VAR_008745	Q93099	371	H	R	METAL	Alkaptonuria (AKU)	203500
VAR_002640	P30793	144	H	P	METAL	Dystonia type 5 (DYT5)	128230
VAR_054824	Q9NZB8	80	C	G	METAL	Molybdenum cofactor deficiency type A (MOCOD type A)	252150
VAR_004041	P30613	336	A	S	METAL	Chronic nonspherocytic hemolytic anemia (CNSHA)	266200
VAR_045203	P04637	238	C	W	METAL	Sporadic cancers	0
VAR_007880	P04839	222	H	N	METAL	Chronic granulomatous disease X-linked (XCGD)	306400
VAR_005970	P04637	242	C	F	METAL	Sporadic cancers	0
VAR_015174	O75342	578	H	Q	METAL	Non-bullous congenital ichthyosiform erythroderma (NCIE)	242100
VAR_008803	P98194	304	A	T	METAL	Hailey-Hailey disease (HHD)	169600
VAR_007881	P04839	222	H	R	METAL	Chronic granulomatous disease X-linked (XCGD)	306400
VAR_027643	Q9H0F7	31	T	M	METAL	Bardet-Biedl syndrome type 3 (BBS3)	209900
VAR_044934	P04637	179	H	L	METAL	Sporadic cancers	0
VAR_024884	P34059	79	C	Y	METAL	Mucopolysaccharidosis type 4A (MPS4A)	253000
VAR_044939	P04637	179	H	Y	METAL	Li-Fraumeni syndrome (LFS)	151623
VAR_003746	P35914	42	D	G	METAL	3-hydroxy-3-methylglutaryl-CoA lyase deficiency (HMG-CoA lyase deficiency)	246450
VAR_032739	Q9H3D4	308	C	Y	METAL	Ectrodactyly-ectodermal dysplasia-cleft lip/palate syndrome type 3 (EEC3)	604292
VAR_005124	P13498	94	H	R	METAL	Chronic granulomatous disease autosomal recessive cytochrome-b-negative (ARCGD)	233690
VAR_036140	P24347	166	D	N	METAL	A colorectal cancer sample	0
VAR_007684	P14679	390	H	D	METAL	Oculocutaneous albinism type IB (OCA-IB)	606952
VAR_046219	Q7LG56	194	E	G	METAL	Encephalomyopathic mitochondrial depletion syndrome with renal tubulopathy (EMDSRT)	612075
VAR_035066	P21912	192	C	R	METAL	Pheochromocytoma	171300
[truncated: 1,346 more rows]
