# Supplementary material for: Structural and Functional Restraints on the Occurrence of Single Amino Acid Variations in Human Proteins
Source: PLoS One. 2010 Feb 12;5(2):e9186. doi: 10.1371/journal.pone.0009186 (PMC2820541; doi:10.1371/journal.pone.0009186)
Supplement: Dataset S3 — Annotations of structural environments for SVP dataset. (2.53 MB TXT) [file pone.0009186.s008.zip › pone.0009186.s008.txt]

#Annotations of structural envrionments for SVP dataset
#Environments (ENVs) are shown using 5-letter code representation: the first letter defines the secondary structure (��-helix (H), ��-strand (E), positive �� mainchain torsion angle (P), and coil (C)); the second defines solvent accessibility (accessible (A) and inaccessible (a)); and the remaining three letters define the existence (upper case) or absence (lower case) of hydrogen-bonds from a si…
#variant_id	gene	uniprot	uniprot_res_num	wt	mut	disease_name	mim	pdb	pdb_chain_id	pdb_res_num	env
VAR_016722	HLA-A	P30443	114	D	A		0	1w72	A	90	CAson
VAR_016722	HLA-A	P30443	114	D	A		0	1w72	D	90	CAson
VAR_011939	MSMB	P08118	80	D	A		0	2iz3	A	60	CASoN
VAR_052698	PLAUR	Q03405	297	D	A		0	2fd6	U	275	PAson
VAR_052698	PLAUR	Q03405	297	D	A		0	2i9b	E	275	CAson
VAR_052698	PLAUR	Q03405	297	D	A		0	2i9b	F	275	CAson
VAR_052698	PLAUR	Q03405	297	D	A		0	2i9b	G	275	HAson
VAR_052698	PLAUR	Q03405	297	D	A		0	2i9b	H	275	HAson
VAR_052698	PLAUR	Q03405	297	D	A		0	3bt1	U	275	PAsOn
VAR_052698	PLAUR	Q03405	297	D	A		0	3bt2	U	275	PAson
VAR_052397	TRAPPC4	Q9Y296	78	D	A		0	2j3t	D	78	CASon
VAR_052397	TRAPPC4	Q9Y296	78	D	A		0	2jsn	A	68	CAson
VAR_052397	TRAPPC4	Q9Y296	78	D	A		0	2zmv	A	78	CAson
VAR_052397	TRAPPC4	Q9Y296	78	D	A		0	2zmv	B	78	CAson
VAR_023981	XDH	P47989	584	D	A		0	2ckj	A	584	HAson
VAR_023981	XDH	P47989	584	D	A		0	2ckj	B	584	HAson
VAR_023981	XDH	P47989	584	D	A		0	2ckj	C	584	HAson
VAR_023981	XDH	P47989	584	D	A		0	2ckj	D	584	HAson
VAR_023981	XDH	P47989	584	D	A		0	2e1q	A	584	HAson
VAR_023981	XDH	P47989	584	D	A		0	2e1q	B	584	HAson
VAR_023981	XDH	P47989	584	D	A		0	2e1q	C	584	HAson
VAR_023981	XDH	P47989	584	D	A		0	2e1q	D	584	HAson
VAR_013481	GLO1	Q04760	111	E	A		0	1bh5	A	110	CAson
VAR_013481	GLO1	Q04760	111	E	A		0	1bh5	B	110	CAson
VAR_013481	GLO1	Q04760	111	E	A		0	1bh5	C	110	CAson
VAR_013481	GLO1	Q04760	111	E	A		0	1bh5	D	110	CAson
VAR_013481	GLO1	Q04760	111	E	A		0	1fro	A	110	CAson
VAR_013481	GLO1	Q04760	111	E	A		0	1fro	B	110	CAson
VAR_013481	GLO1	Q04760	111	E	A		0	1fro	C	110	CAson
VAR_013481	GLO1	Q04760	111	E	A		0	1fro	D	110	CAson
VAR_013481	GLO1	Q04760	111	E	A		0	1qip	A	110	CAsOn
VAR_013481	GLO1	Q04760	111	E	A		0	1qip	B	110	CAson
VAR_013481	GLO1	Q04760	111	E	A		0	1qip	C	110	CAson
VAR_013481	GLO1	Q04760	111	E	A		0	1qip	D	110	CAson
VAR_013481	GLO1	Q04760	111	E	A		0	1qin	A	110	CAsOn
VAR_013481	GLO1	Q04760	111	E	A		0	1qin	B	110	CAsOn
VAR_016577	HLA-C	P30504	73	E	A		0	1im9	A	49	CAson
VAR_016577	HLA-C	P30504	73	E	A		0	1im9	E	49	CASon
VAR_016577	HLA-C	P30504	73	E	A		0	1qqd	A	49	CASon
VAR_027989	INADL	Q8NI35	362	E	A		0	2dmz	A	15	EAson
VAR_019772	NCOA1	Q15788	685	E	A		0	1nrl	C	685	CASon
VAR_019772	NCOA1	Q15788	685	E	A		0	1nrl	D	685	HAson
VAR_019772	NCOA1	Q15788	685	E	A		0	1p8d	C	0	CAson
VAR_019772	NCOA1	Q15788	685	E	A		0	3bej	E	685	CAson
VAR_019772	NCOA1	Q15788	685	E	A		0	3bej	F	685	CAson
VAR_052070	PCTP	Q9UKL6	10	E	A		0	1ln1	A	10	HAson
VAR_052070	PCTP	Q9UKL6	10	E	A		0	1ln3	A	10	HASon
VAR_052070	PCTP	Q9UKL6	10	E	A		0	1ln3	B	10	HAson
VAR_052070	PCTP	Q9UKL6	10	E	A		0	1ln2	A	10	HASon
VAR_052070	PCTP	Q9UKL6	10	E	A		0	1ln2	B	10	HAson
VAR_014634	PTGIS	Q16647	154	E	A		0	2iag	A	154	HASon
VAR_014634	PTGIS	Q16647	154	E	A		0	2iag	B	154	HASon
VAR_014634	PTGIS	Q16647	154	E	A		0	3b6h	A	154	HASon
VAR_014634	PTGIS	Q16647	154	E	A		0	3b6h	B	154	HASon
VAR_003413	ABO	P16442	268	G	A		0	1lzj	A	268	Cason
VAR_003413	ABO	P16442	268	G	A		0	1lzi	A	268	Cason
VAR_003413	ABO	P16442	268	G	A		0	1lz0	A	268	Cason
VAR_003413	ABO	P16442	268	G	A		0	1lz7	A	268	CAson
VAR_003413	ABO	P16442	268	G	A		0	1r7y	A	268	Cason
VAR_003413	ABO	P16442	268	G	A		0	1r82	A	268	Cason
VAR_003413	ABO	P16442	268	G	A		0	1r7v	A	268	EAson
VAR_003413	ABO	P16442	268	G	A		0	1r81	A	268	Cason
VAR_003413	ABO	P16442	268	G	A		0	1r7x	A	268	CAson
VAR_003413	ABO	P16442	268	G	A		0	1r7u	A	268	Cason
VAR_003413	ABO	P16442	268	G	A		0	1r80	A	268	Cason
VAR_003413	ABO	P16442	268	G	A		0	1wt0	A	268	CAson
VAR_003413	ABO	P16442	268	G	A		0	1wt3	A	268	CASon
VAR_003413	ABO	P16442	268	G	A		0	1wsz	A	268	CAson
VAR_003413	ABO	P16442	268	G	A		0	1xz6	A	268	EAson
VAR_003413	ABO	P16442	268	G	A		0	1wt2	A	268	CAson
VAR_003413	ABO	P16442	268	G	A		0	1zj1	A	268	CAson
VAR_003413	ABO	P16442	268	G	A		0	1zjp	A	268	CAson
VAR_003413	ABO	P16442	268	G	A		0	2a8u	A	268	CAson
VAR_003413	ABO	P16442	268	G	A		0	1r7t	A	268	CAson
VAR_003413	ABO	P16442	268	G	A		0	1zi4	A	268	CAson
VAR_003413	ABO	P16442	268	G	A		0	1zj0	A	268	CAson
VAR_003413	ABO	P16442	268	G	A		0	1zjo	A	268	CAson
VAR_003413	ABO	P16442	268	G	A		0	1zi5	A	268	Cason
VAR_003413	ABO	P16442	268	G	A		0	1ziz	A	268	CAson
VAR_003413	ABO	P16442	268	G	A		0	1zi3	A	268	CAson
VAR_003413	ABO	P16442	268	G	A		0	1zj3	A	268	CAson
VAR_003413	ABO	P16442	268	G	A		0	2a8w	A	268	CAson
VAR_003413	ABO	P16442	268	G	A		0	1wt1	A	268	CASon
VAR_003413	ABO	P16442	268	G	A		0	2pgv	A	268	Cason
VAR_003413	ABO	P16442	268	G	A		0	2rj8	A	268	Cason
VAR_003413	ABO	P16442	268	G	A		0	1zhj	A	268	CAson
VAR_003413	ABO	P16442	268	G	A		0	1zi1	A	268	CAson
VAR_003413	ABO	P16442	268	G	A		0	1zj2	A	268	CAson
VAR_003413	ABO	P16442	268	G	A		0	2rit	A	268	Cason
VAR_003413	ABO	P16442	268	G	A		0	2riz	A	268	Cason
VAR_003413	ABO	P16442	268	G	A		0	2rj5	A	268	Cason
VAR_003413	ABO	P16442	268	G	A		0	2riy	A	268	Cason
VAR_003413	ABO	P16442	268	G	A		0	2rj4	A	268	Cason
VAR_003413	ABO	P16442	268	G	A		0	2rix	A	268	Cason
VAR_003413	ABO	P16442	268	G	A		0	2rj9	A	268	Cason
VAR_003413	ABO	P16442	268	G	A		0	2rj1	A	268	Cason
VAR_003413	ABO	P16442	268	G	A		0	2rj7	A	268	CAson
VAR_003413	ABO	P16442	268	G	A		0	2pgy	A	268	CAson
VAR_003413	ABO	P16442	268	G	A		0	2rj0	A	268	Cason
VAR_003413	ABO	P16442	268	G	A		0	2rj6	A	268	Cason
VAR_024364	ADH7	P40394	80	G	A		0	1agn	A	79	PAson
VAR_024364	ADH7	P40394	80	G	A		0	1agn	B	79	PAson
VAR_024364	ADH7	P40394	80	G	A		0	1agn	C	79	PAson
VAR_024364	ADH7	P40394	80	G	A		0	1agn	D	79	PAson
VAR_024364	ADH7	P40394	80	G	A		0	1d1t	A	79	PAson
VAR_024364	ADH7	P40394	80	G	A		0	1d1t	B	79	PAson
VAR_024364	ADH7	P40394	80	G	A		0	1d1t	C	79	PAson
VAR_024364	ADH7	P40394	80	G	A		0	1d1t	D	79	PAson
VAR_024364	ADH7	P40394	80	G	A		0	1d1s	A	79	PAson
VAR_024364	ADH7	P40394	80	G	A		0	1d1s	B	79	PAson
VAR_024364	ADH7	P40394	80	G	A		0	1d1s	C	79	PAson
VAR_024364	ADH7	P40394	80	G	A		0	1d1s	D	79	PAson
VAR_030630	ANXA8	P13928	177	G	A		0	1w3w	A	177	HAson
VAR_030630	ANXA8	P13928	177	G	A		0	1w45	A	177	HAson
VAR_030630	ANXA8	P13928	177	G	A		0	1w45	B	177	HAson
VAR_023118	CDK7	P50613	163	G	A		0	1ua2	A	163	CAson
VAR_023118	CDK7	P50613	163	G	A		0	1ua2	B	163	CAson
VAR_023118	CDK7	P50613	163	G	A		0	1ua2	C	163	CAson
VAR_023118	CDK7	P50613	163	G	A		0	1ua2	D	163	CAson
VAR_013456	CDK9	P50750	231	G	A		0	3blq	A	231	CASon
VAR_013456	CDK9	P50750	231	G	A		0	3blr	A	231	CAson
VAR_013456	CDK9	P50750	231	G	A		0	3blh	A	231	CAson
VAR_000196	CFTR	P13569	576	G	A		0	1xmj	A	576	CAson
VAR_000196	CFTR	P13569	576	G	A		0	1xmi	A	576	CAson
VAR_000196	CFTR	P13569	576	G	A		0	1xmi	B	576	CAson
VAR_000196	CFTR	P13569	576	G	A		0	1xmi	C	576	CAson
VAR_000196	CFTR	P13569	576	G	A		0	1xmi	D	576	CAson
VAR_000196	CFTR	P13569	576	G	A		0	1xmi	E	576	CAson
VAR_000196	CFTR	P13569	576	G	A		0	2bbo	A	576	PAson
VAR_000196	CFTR	P13569	576	G	A		0	2bbs	A	576	CAson
VAR_000196	CFTR	P13569	576	G	A		0	2bbs	B	576	CAson
VAR_000196	CFTR	P13569	576	G	A		0	2bbt	A	576	CAson
VAR_000196	CFTR	P13569	576	G	A		0	2bbt	B	576	CAson
VAR_000196	CFTR	P13569	576	G	A		0	2pzf	A	576	CAson
VAR_000196	CFTR	P13569	576	G	A		0	2pzf	B	576	CAson
VAR_000196	CFTR	P13569	576	G	A		0	2pzg	A	576	CAson
VAR_000196	CFTR	P13569	576	G	A		0	2pzg	B	576	CAson
VAR_000196	CFTR	P13569	576	G	A		0	2pze	A	576	CAson
VAR_000196	CFTR	P13569	576	G	A		0	2pze	B	576	CAson
VAR_018682	CKM	P06732	243	G	A		0	1i0e	A	243	PAson
VAR_018682	CKM	P06732	243	G	A		0	1i0e	B	243	PAson
VAR_018682	CKM	P06732	243	G	A		0	1i0e	C	243	PAson
VAR_018682	CKM	P06732	243	G	A		0	1i0e	D	243	PAson
VAR_055392	EPHX2	P34913	21	G	A		0	1s8o	A	21	HAson
VAR_055392	EPHX2	P34913	21	G	A		0	1vj5	A	21	HAson
VAR_055392	EPHX2	P34913	21	G	A		0	1zd5	A	21	CAson
VAR_055392	EPHX2	P34913	21	G	A		0	1zd2	P	21	CAson
VAR_055392	EPHX2	P34913	21	G	A		0	1zd4	A	21	HAson
VAR_055392	EPHX2	P34913	21	G	A		0	1zd3	A	21	HAson
VAR_029178	GAD2	Q05329	326	G	A		0	2okk	A	326	PAson
VAR_046550	GBP1	P32455	409	G	A		0	1dg3	A	409	HAson
VAR_046550	GBP1	P32455	409	G	A		0	1f5n	A	409	HAson
VAR_016749	HLA-DMA	P28067	181	G	A		0	1hdm	A	152	PAson
VAR_033396	HLA-DRB3	P79483	102	G	A		0	2q6w	B	73	CAson
VAR_033396	HLA-DRB3	P79483	102	G	A		0	2q6w	E	73	CAson
VAR_039872	HLA-DRB5	Q30154	154	G	A		0	1fv1	B	125	CAson
VAR_039872	HLA-DRB5	Q30154	154	G	A		0	1fv1	E	125	CAson
VAR_054820	ITGA2B	P08514	313	G	A		0	1tye	A	282	Cason
VAR_054820	ITGA2B	P08514	313	G	A		0	1tye	C	282	Cason
VAR_054820	ITGA2B	P08514	313	G	A		0	1tye	E	282	Cason
VAR_052640	KARS	Q15046	179	G	A		0	3bju	A	179	Pason
VAR_052640	KARS	Q15046	179	G	A		0	3bju	B	179	Pason
VAR_052640	KARS	Q15046	179	G	A		0	3bju	C	179	Pason
VAR_052640	KARS	Q15046	179	G	A		0	3bju	D	179	Pason
VAR_020443	KIF9	Q9HAQ2	96	G	A		0	2nr8	A	96	PAson
VAR_032029	POLG2	Q9UHN1	416	G	A		0	2g4c	A	416	CAson
VAR_032029	POLG2	Q9UHN1	416	G	A		0	2g4c	B	416	CAson
VAR_032029	POLG2	Q9UHN1	416	G	A		0	2g4c	C	416	Cason
VAR_032029	POLG2	Q9UHN1	416	G	A		0	2g4c	D	416	Cason
VAR_057139	PTPRB	P23467	1934	G	A		0	2ahs	A	1934	HAson
VAR_057139	PTPRB	P23467	1934	G	A		0	2ahs	B	1934	HAson
VAR_057139	PTPRB	P23467	1934	G	A		0	2i4e	A	1934	HAson
VAR_057139	PTPRB	P23467	1934	G	A		0	2i4e	B	1934	HAson
VAR_057139	PTPRB	P23467	1934	G	A		0	2hc2	A	1934	HAson
VAR_057139	PTPRB	P23467	1934	G	A		0	2hc1	A	1934	HAson
VAR_057139	PTPRB	P23467	1934	G	A		0	2i4h	A	1934	HAson
VAR_057139	PTPRB	P23467	1934	G	A		0	2i3u	A	1934	HAson
VAR_057139	PTPRB	P23467	1934	G	A		0	2i4g	A	1934	HAson
VAR_057139	PTPRB	P23467	1934	G	A		0	2i5x	A	1934	HAson
VAR_057139	PTPRB	P23467	1934	G	A		0	2i5x	B	1934	HAson
VAR_057139	PTPRB	P23467	1934	G	A		0	2i3r	A	1934	HAson
VAR_057139	PTPRB	P23467	1934	G	A		0	2i3r	B	1934	HAson
VAR_045562	TP53	P04637	360	G	A		0	1olg	A	360	CAson
VAR_045562	TP53	P04637	360	G	A		0	1olg	B	360	CAson
VAR_045562	TP53	P04637	360	G	A		0	1olg	C	360	PAson
VAR_045562	TP53	P04637	360	G	A		0	1olg	D	360	CAson
VAR_045562	TP53	P04637	360	G	A		0	1sal	A	360	PAson
VAR_045562	TP53	P04637	360	G	A		0	1sal	B	360	PAson
VAR_045562	TP53	P04637	360	G	A		0	1sal	C	360	PAson
VAR_045562	TP53	P04637	360	G	A		0	1sal	D	360	PAson
VAR_045562	TP53	P04637	360	G	A		0	1saj	A	360	CAson
VAR_045562	TP53	P04637	360	G	A		0	1saj	B	360	CAson
VAR_045562	TP53	P04637	360	G	A		0	1saj	C	360	CAson
VAR_045562	TP53	P04637	360	G	A		0	1saj	D	360	CAson
VAR_045562	TP53	P04637	360	G	A		0	1sah	A	360	CAson
VAR_045562	TP53	P04637	360	G	A		0	1sah	B	360	CAson
VAR_045562	TP53	P04637	360	G	A		0	1sah	C	360	CAson
VAR_045562	TP53	P04637	360	G	A		0	1sah	D	360	CAson
VAR_045562	TP53	P04637	360	G	A		0	1sak	A	360	CAson
VAR_045562	TP53	P04637	360	G	A		0	1sak	B	360	CAson
VAR_045562	TP53	P04637	360	G	A		0	1sak	C	360	CAson
VAR_045562	TP53	P04637	360	G	A		0	1sak	D	360	CAson
VAR_045562	TP53	P04637	360	G	A		0	1saf	A	360	PAson
VAR_045562	TP53	P04637	360	G	A		0	1saf	B	360	PAson
VAR_045562	TP53	P04637	360	G	A		0	1saf	C	360	PAson
VAR_045562	TP53	P04637	360	G	A		0	1saf	D	360	PAson
VAR_045562	TP53	P04637	360	G	A		0	1olh	A	360	CAson
VAR_045562	TP53	P04637	360	G	A		0	1olh	B	360	CAson
VAR_045562	TP53	P04637	360	G	A		0	1olh	C	360	CAson
VAR_045562	TP53	P04637	360	G	A		0	1olh	D	360	CAson
VAR_045562	TP53	P04637	360	G	A		0	1sae	A	360	CAson
VAR_045562	TP53	P04637	360	G	A		0	1sae	B	360	CAson
VAR_045562	TP53	P04637	360	G	A		0	1sae	C	360	CAson
VAR_045562	TP53	P04637	360	G	A		0	1sae	D	360	CAson
VAR_045562	TP53	P04637	360	G	A		0	3sak	A	42	PAson
VAR_045562	TP53	P04637	360	G	A		0	3sak	B	42	PAson
VAR_045562	TP53	P04637	360	G	A		0	3sak	C	42	PAson
VAR_045562	TP53	P04637	360	G	A		0	3sak	D	42	PAson
VAR_021326	ACHE	P22303	135	P	A		0	1b41	A	104	Cason
VAR_021326	ACHE	P22303	135	P	A		0	1f8u	A	104	Eason
VAR_016335	CASP2	P42575	178	P	A		0	1pyo	A	13	CAson
VAR_016335	CASP2	P42575	178	P	A		0	1pyo	C	13	CAson
VAR_016335	CASP2	P42575	178	P	A		0	2p2c	A	13	CAson
VAR_016335	CASP2	P42575	178	P	A		0	2p2c	C	13	CAson
VAR_016335	CASP2	P42575	178	P	A		0	2p2c	E	13	CAson
VAR_016335	CASP2	P42575	178	P	A		0	2p2c	G	13	CAson
VAR_016335	CASP2	P42575	178	P	A		0	2p2c	I	13	CAson
VAR_016335	CASP2	P42575	178	P	A		0	2p2c	K	13	CAson
VAR_024725	CYP2D6	P10635	469	P	A		0	2f9q	A	469	Cason
VAR_024725	CYP2D6	P10635	469	P	A		0	2f9q	B	469	Cason
VAR_024725	CYP2D6	P10635	469	P	A		0	2f9q	C	469	Cason
VAR_024725	CYP2D6	P10635	469	P	A		0	2f9q	D	469	Cason
VAR_050946	DCDC2	Q9UHG0	152	P	A		0	2dnf	A	28	CAson
VAR_002354	ENO2	P09104	264	P	A		0	1te6	A	263	CAson
VAR_002354	ENO2	P09104	264	P	A		0	1te6	B	263	CAson
VAR_002354	ENO2	P09104	264	P	A		0	2akz	A	263	CAson
VAR_002354	ENO2	P09104	264	P	A		0	2akz	B	1263	CAson
VAR_002354	ENO2	P09104	264	P	A		0	2akm	A	263	CAson
VAR_002354	ENO2	P09104	264	P	A		0	2akm	B	263	CAson
VAR_002315	FBN1	P35555	1148	P	A		0	1lmj	A	82	CAson
VAR_051883	GART	P22102	641	P	A		0	2v9y	A	641	CAson
VAR_051883	GART	P22102	641	P	A		0	2v9y	B	641	CAson
VAR_047409	GZMB	P10144	94	P	A		0	1fq3	A	88	EAson
VAR_047409	GZMB	P10144	94	P	A		0	1fq3	B	88	EAson
VAR_047409	GZMB	P10144	94	P	A		0	1iau	A	88	EAson
VAR_051028	HIF1AN	Q9NWT6	41	P	A		0	1h2l	A	41	EAson
VAR_051028	HIF1AN	Q9NWT6	41	P	A		0	1h2m	A	41	EAson
VAR_051028	HIF1AN	Q9NWT6	41	P	A		0	1h2n	A	41	EAson
VAR_051028	HIF1AN	Q9NWT6	41	P	A		0	1h2k	A	41	EAson
VAR_051028	HIF1AN	Q9NWT6	41	P	A		0	1iz3	A	41	EAson
VAR_051028	HIF1AN	Q9NWT6	41	P	A		0	1mzf	A	41	EAson
VAR_051028	HIF1AN	Q9NWT6	41	P	A		0	1mze	A	41	EAson
VAR_051028	HIF1AN	Q9NWT6	41	P	A		0	1yci	A	41	EAson
VAR_051028	HIF1AN	Q9NWT6	41	P	A		0	2cgo	A	41	EAson
VAR_051028	HIF1AN	Q9NWT6	41	P	A		0	2cgn	A	41	EAson
VAR_051028	HIF1AN	Q9NWT6	41	P	A		0	2ilm	A	41	EAson
VAR_030826	LCP1	P13796	544	P	A		0	2d85	A	35	CAson
VAR_043653	MICA	Q29983	294	P	A		0	1b3j	A	271	EAson
VAR_029244	MSH6	P52701	623	P	A		0	2o8d	B	623	CAson
VAR_029244	MSH6	P52701	623	P	A		0	2o8c	B	623	CAson
VAR_029244	MSH6	P52701	623	P	A		0	2o8b	B	623	CAson
VAR_029244	MSH6	P52701	623	P	A		0	2o8f	B	623	CAson
VAR_029244	MSH6	P52701	623	P	A		0	2o8e	B	623	CAson
VAR_024619	RNASE7	Q9H1E1	103	P	A		0	2hky	A	75	CAson
VAR_013900	SERPINA5	P05154	121	P	A		0	1lq8	A	102	CAson
VAR_013900	SERPINA5	P05154	121	P	A		0	1lq8	C	102	CAson
VAR_013900	SERPINA5	P05154	121	P	A		0	1lq8	E	102	CAson
VAR_013900	SERPINA5	P05154	121	P	A		0	1lq8	G	102	CAson
VAR_013900	SERPINA5	P05154	121	P	A		0	2hi9	A	102	CAson
VAR_013900	SERPINA5	P05154	121	P	A		0	2hi9	B	102	CAson
VAR_013900	SERPINA5	P05154	121	P	A		0	2hi9	C	102	CAson
VAR_013900	SERPINA5	P05154	121	P	A		0	2ol2	A	102	CAson
VAR_013900	SERPINA5	P05154	121	P	A		0	2ol2	B	102	CAson
VAR_016742	HLA-DRB1	P04229	100	R	A		0	1aqd	B	71	HASon
VAR_016742	HLA-DRB1	P04229	100	R	A		0	1aqd	E	71	HASon
VAR_016742	HLA-DRB1	P04229	100	R	A		0	1aqd	H	71	HASon
VAR_016742	HLA-DRB1	P04229	100	R	A		0	1aqd	K	71	HASon
VAR_016742	HLA-DRB1	P04229	100	R	A		0	1bx2	B	71	HAson
VAR_016742	HLA-DRB1	P04229	100	R	A		0	1bx2	E	71	HAson
VAR_016742	HLA-DRB1	P04229	100	R	A		0	1fyt	B	71	HASon
VAR_016742	HLA-DRB1	P04229	100	R	A		0	1hxy	B	71	HASon
VAR_016742	HLA-DRB1	P04229	100	R	A		0	1jwm	B	71	HASon
VAR_016742	HLA-DRB1	P04229	100	R	A		0	1jws	B	71	HASon
VAR_016742	HLA-DRB1	P04229	100	R	A		0	1klu	B	71	HASon
VAR_016742	HLA-DRB1	P04229	100	R	A		0	1lo5	B	71	HASon
VAR_016742	HLA-DRB1	P04229	100	R	A		0	1jwu	B	71	HASon
VAR_016742	HLA-DRB1	P04229	100	R	A		0	1kg0	B	71	HASon
VAR_016742	HLA-DRB1	P04229	100	R	A		0	1klg	B	71	HASon
VAR_016742	HLA-DRB1	P04229	100	R	A		0	1r5i	B	71	HASon
VAR_016742	HLA-DRB1	P04229	100	R	A		0	1r5i	F	71	HASon
VAR_016742	HLA-DRB1	P04229	100	R	A		0	1seb	B	71	HASon
VAR_016742	HLA-DRB1	P04229	100	R	A		0	1seb	F	71	HASon
VAR_016742	HLA-DRB1	P04229	100	R	A		0	1sjh	B	71	HASon
VAR_016742	HLA-DRB1	P04229	100	R	A		0	1sje	B	71	HASon
VAR_016742	HLA-DRB1	P04229	100	R	A		0	1t5w	B	71	HASon
VAR_016742	HLA-DRB1	P04229	100	R	A		0	1t5w	E	71	HASon
VAR_016742	HLA-DRB1	P04229	100	R	A		0	1t5x	B	71	HASon
VAR_016742	HLA-DRB1	P04229	100	R	A		0	2g9h	B	71	HASon
VAR_016742	HLA-DRB1	P04229	100	R	A		0	2fse	B	71	HASon
VAR_016742	HLA-DRB1	P04229	100	R	A		0	2fse	D	71	HASon
VAR_016742	HLA-DRB1	P04229	100	R	A		0	2ian	B	71	HASon
VAR_016742	HLA-DRB1	P04229	100	R	A		0	2ian	G	71	HASon
VAR_016742	HLA-DRB1	P04229	100	R	A		0	2ian	L	71	HASon
VAR_016742	HLA-DRB1	P04229	100	R	A		0	2ian	Q	71	HASon
VAR_016742	HLA-DRB1	P04229	100	R	A		0	2icw	B	71	HASon
VAR_016742	HLA-DRB1	P04229	100	R	A		0	2icw	E	71	HASon
VAR_016742	HLA-DRB1	P04229	100	R	A		0	2ipk	B	71	HASon
VAR_016742	HLA-DRB1	P04229	100	R	A		0	2iam	B	71	HASon
VAR_016742	HLA-DRB1	P04229	100	R	A		0	2oje	B	71	HASon
VAR_016742	HLA-DRB1	P04229	100	R	A		0	2oje	F	71	HASon
VAR_055832	ARHGAP9	Q9BRR9	370	S	A		0	2p0f	A	370	HAsON
VAR_055832	ARHGAP9	Q9BRR9	370	S	A		0	2p0h	A	370	HAsOn
VAR_055037	CYP2A6	P11509	131	S	A		0	1z11	A	131	HasOn
VAR_055037	CYP2A6	P11509	131	S	A		0	1z11	B	131	HasOn
VAR_055037	CYP2A6	P11509	131	S	A		0	1z11	C	131	HasOn
VAR_055037	CYP2A6	P11509	131	S	A		0	1z11	D	131	HasOn
VAR_055037	CYP2A6	P11509	131	S	A		0	1z10	A	131	HasOn
VAR_055037	CYP2A6	P11509	131	S	A		0	1z10	B	131	HasOn
VAR_055037	CYP2A6	P11509	131	S	A		0	1z10	C	131	HasOn
VAR_055037	CYP2A6	P11509	131	S	A		0	1z10	D	131	HasOn
VAR_055037	CYP2A6	P11509	131	S	A		0	2fdv	A	131	HasOn
VAR_055037	CYP2A6	P11509	131	S	A		0	2fdv	B	131	HasOn
VAR_055037	CYP2A6	P11509	131	S	A		0	2fdv	C	131	HasOn
VAR_055037	CYP2A6	P11509	131	S	A		0	2fdv	D	131	HasOn
VAR_055037	CYP2A6	P11509	131	S	A		0	2fdy	A	131	HasOn
VAR_055037	CYP2A6	P11509	131	S	A		0	2fdy	B	131	HasOn
VAR_055037	CYP2A6	P11509	131	S	A		0	2fdy	C	131	HasOn
VAR_055037	CYP2A6	P11509	131	S	A		0	2fdy	D	131	HasOn
VAR_055037	CYP2A6	P11509	131	S	A		0	2fdu	A	131	HasOn
VAR_055037	CYP2A6	P11509	131	S	A		0	2fdu	B	131	HasOn
VAR_055037	CYP2A6	P11509	131	S	A		0	2fdu	C	131	HasOn
VAR_055037	CYP2A6	P11509	131	S	A		0	2fdu	D	131	HasOn
VAR_055037	CYP2A6	P11509	131	S	A		0	2pg5	A	131	HasOn
VAR_055037	CYP2A6	P11509	131	S	A		0	2pg5	B	131	HasOn
VAR_055037	CYP2A6	P11509	131	S	A		0	2pg5	C	131	HasOn
VAR_055037	CYP2A6	P11509	131	S	A		0	2pg5	D	131	HasOn
VAR_055037	CYP2A6	P11509	131	S	A		0	2pg7	A	131	HasOn
VAR_055037	CYP2A6	P11509	131	S	A		0	2pg7	B	131	HasOn
VAR_055037	CYP2A6	P11509	131	S	A		0	2pg7	C	131	HasOn
VAR_055037	CYP2A6	P11509	131	S	A		0	2pg7	D	131	HasOn
VAR_055037	CYP2A6	P11509	131	S	A		0	2fdw	A	131	HasOn
VAR_055037	CYP2A6	P11509	131	S	A		0	2fdw	B	131	HasOn
VAR_055037	CYP2A6	P11509	131	S	A		0	2fdw	C	131	HasOn
VAR_055037	CYP2A6	P11509	131	S	A		0	2fdw	D	131	HasOn
VAR_055037	CYP2A6	P11509	131	S	A		0	2pg6	A	131	HasOn
VAR_055037	CYP2A6	P11509	131	S	A		0	2pg6	B	131	HasOn
VAR_055037	CYP2A6	P11509	131	S	A		0	2pg6	C	131	HasOn
VAR_055037	CYP2A6	P11509	131	S	A		0	2pg6	D	131	HasOn
VAR_037548	CYP3A4	P08684	252	S	A		0	1tqn	A	252	HAsOn
VAR_037548	CYP3A4	P08684	252	S	A		0	1w0e	A	252	HAsOn
VAR_037548	CYP3A4	P08684	252	S	A		0	1w0g	A	252	HAsOn
VAR_037548	CYP3A4	P08684	252	S	A		0	1w0f	A	252	HAson
VAR_037548	CYP3A4	P08684	252	S	A		0	2j0d	A	252	HAsOn
VAR_037548	CYP3A4	P08684	252	S	A		0	2j0d	B	252	HAsOn
VAR_037548	CYP3A4	P08684	252	S	A		0	2v0m	A	252	HAsOn
VAR_037548	CYP3A4	P08684	252	S	A		0	2v0m	B	252	HasOn
VAR_037548	CYP3A4	P08684	252	S	A		0	2v0m	C	252	HAsOn
VAR_037548	CYP3A4	P08684	252	S	A		0	2v0m	D	252	HAsOn
VAR_051750	DUSP6	Q16828	144	S	A		0	1hzm	A	144	CAsOn
VAR_048657	GCA	P28676	80	S	A		0	1f4q	A	80	HasON
VAR_048657	GCA	P28676	80	S	A		0	1f4q	B	80	HasON
VAR_048657	GCA	P28676	80	S	A		0	1f4o	A	80	HasON
VAR_048657	GCA	P28676	80	S	A		0	1f4o	B	80	Hason
VAR_048657	GCA	P28676	80	S	A		0	1k94	A	80	HasON
VAR_048657	GCA	P28676	80	S	A		0	1k94	B	380	HasON
VAR_048657	GCA	P28676	80	S	A		0	1k95	A	80	HasON
VAR_016572	HLA-C	P30504	35	S	A		0	1im9	A	11	EaSon
VAR_016572	HLA-C	P30504	35	S	A		0	1im9	E	11	EaSon
VAR_016572	HLA-C	P30504	35	S	A		0	1qqd	A	11	EaSon
VAR_055970	ITGAV	P06756	548	S	A		0	1u8c	A	518	CASON
VAR_034103	MAEL	Q96JY0	41	S	A		0	2cto	A	48	HAson
VAR_009071	NAT1	P18440	214	S	A		0	2ija	A	214	CAson
VAR_009071	NAT1	P18440	214	S	A		0	2pqt	A	214	CAson
VAR_024350	SERPINA6	P08185	246	S	A		0	2vdy	A	224	CAson
VAR_024350	SERPINA6	P08185	246	S	A		0	2vdy	B	224	CAson
VAR_024350	SERPINA6	P08185	246	S	A		0	2vdx	A	224	CAson
VAR_024350	SERPINA6	P08185	246	S	A		0	2vdx	B	224	CAson
VAR_053450	WWC1	Q8IX03	735	S	A		0	2z0u	A	98	CAsoN
VAR_053450	WWC1	Q8IX03	735	S	A		0	2z0u	B	98	CAsoN
VAR_052844	ZNF473	Q8WTR7	662	S	A		0	2emc	A	29	HAsOn
VAR_017418	AKR7A3	O95154	323	T	A		0	2clp	A	352	HAson
VAR_017418	AKR7A3	O95154	323	T	A		0	2clp	B	352	HAson
VAR_017418	AKR7A3	O95154	323	T	A		0	2clp	C	352	HAson
VAR_017418	AKR7A3	O95154	323	T	A		0	2clp	D	352	HAson
VAR_017418	AKR7A3	O95154	323	T	A		0	2clp	E	352	HAson
VAR_017418	AKR7A3	O95154	323	T	A		0	2clp	F	352	HAson
VAR_017418	AKR7A3	O95154	323	T	A		0	2clp	G	352	HAson
VAR_017418	AKR7A3	O95154	323	T	A		0	2clp	H	352	HAson
VAR_017418	AKR7A3	O95154	323	T	A		0	2clp	I	352	HAson
VAR_017418	AKR7A3	O95154	323	T	A		0	2clp	J	352	HAson
VAR_017418	AKR7A3	O95154	323	T	A		0	2clp	K	352	HAson
VAR_028202	ALDH7A1	P49419	384	T	A		0	2j6l	A	385	EasON
VAR_028202	ALDH7A1	P49419	384	T	A		0	2j6l	B	385	EasON
VAR_028202	ALDH7A1	P49419	384	T	A		0	2j6l	C	385	EasON
VAR_028202	ALDH7A1	P49419	384	T	A		0	2j6l	D	385	EasON
VAR_028202	ALDH7A1	P49419	384	T	A		0	2j6l	E	385	EasON
VAR_028202	ALDH7A1	P49419	384	T	A		0	2j6l	F	385	EasON
VAR_028202	ALDH7A1	P49419	384	T	A		0	2j6l	G	385	EasON
VAR_028202	ALDH7A1	P49419	384	T	A		0	2j6l	H	385	EasON
VAR_000648	APOE	P02649	60	T	A		0	1b68	A	42	CAsON
VAR_000648	APOE	P02649	60	T	A		0	1bz4	A	42	HAsON
VAR_000648	APOE	P02649	60	T	A		0	1ea8	A	42	CAsON
VAR_000648	APOE	P02649	60	T	A		0	1gs9	A	42	HAsOn
VAR_000648	APOE	P02649	60	T	A		0	1h7i	A	42	HAsON
VAR_000648	APOE	P02649	60	T	A		0	1le4	A	42	HAsOn
VAR_000648	APOE	P02649	60	T	A		0	1lpe	A	42	CAsOn
VAR_000648	APOE	P02649	60	T	A		0	1le2	A	42	HAsON
VAR_000648	APOE	P02649	60	T	A		0	1nfn	A	42	HAsON
VAR_000648	APOE	P02649	60	T	A		0	1or3	A	42	CAsOn
VAR_000648	APOE	P02649	60	T	A		0	1or2	A	42	CAsOn
VAR_000648	APOE	P02649	60	T	A		0	1nfo	A	42	HAsON
VAR_021085	CAPN1	P07384	103	T	A		0	2ary	A	103	CASon
VAR_021085	CAPN1	P07384	103	T	A		0	2ary	B	103	CASon
VAR_021085	CAPN1	P07384	103	T	A		0	1zcm	A	103	CASon
VAR_023692	CASQ2	O14958	66	T	A		0	2vaf	A	1047	HASon
VAR_002355	ENO2	P09104	395	T	A		0	1te6	A	394	Cason
VAR_002355	ENO2	P09104	395	T	A		0	1te6	B	394	Cason
VAR_002355	ENO2	P09104	395	T	A		0	2akz	A	394	Cason
VAR_002355	ENO2	P09104	395	T	A		0	2akz	B	1394	Cason
VAR_002355	ENO2	P09104	395	T	A		0	2akm	A	394	Cason
VAR_002355	ENO2	P09104	395	T	A		0	2akm	B	394	Cason
VAR_014298	F3	P13726	36	T	A		0	1ahw	C	4	CAson
VAR_014298	F3	P13726	36	T	A		0	1ahw	F	4	CAson
VAR_014298	F3	P13726	36	T	A		0	1boy	A	4	CAson
VAR_014298	F3	P13726	36	T	A		0	1j9c	T	4	CAson
VAR_014298	F3	P13726	36	T	A		0	1z6j	T	4	CASoN
VAR_014298	F3	P13726	36	T	A		0	2hft	A	4	CASon
VAR_022093	FABP1	P07148	94	T	A		0	2f73	A	94	EAson
VAR_022093	FABP1	P07148	94	T	A		0	2f73	B	94	EAson
VAR_022093	FABP1	P07148	94	T	A		0	2f73	C	94	EAson
VAR_022093	FABP1	P07148	94	T	A		0	2f73	D	94	EAson
VAR_022093	FABP1	P07148	94	T	A		0	2f73	E	94	EAson
VAR_022093	FABP1	P07148	94	T	A		0	2f73	F	94	EAson
VAR_022093	FABP1	P07148	94	T	A		0	2f73	G	94	EAson
VAR_022093	FABP1	P07148	94	T	A		0	2f73	H	94	EAson
VAR_022093	FABP1	P07148	94	T	A		0	2py1	A	96	EAson
VAR_022211	GSTA4	O15217	163	T	A		0	1gum	A	163	HasOn
VAR_022211	GSTA4	O15217	163	T	A		0	1gum	B	163	HasOn
VAR_022211	GSTA4	O15217	163	T	A		0	1gum	C	163	HasOn
VAR_022211	GSTA4	O15217	163	T	A		0	1gum	D	163	HasOn
VAR_022211	GSTA4	O15217	163	T	A		0	1gum	E	163	HasOn
VAR_022211	GSTA4	O15217	163	T	A		0	1gum	F	163	HasOn
VAR_022211	GSTA4	O15217	163	T	A		0	1gum	G	163	HasOn
VAR_022211	GSTA4	O15217	163	T	A		0	1gum	H	163	HasOn
VAR_022211	GSTA4	O15217	163	T	A		0	1gul	A	163	HasOn
VAR_022211	GSTA4	O15217	163	T	A		0	1gul	B	163	HasOn
VAR_022211	GSTA4	O15217	163	T	A		0	1gul	C	163	HasOn
VAR_022211	GSTA4	O15217	163	T	A		0	1gul	D	163	HasOn
VAR_022211	GSTA4	O15217	163	T	A		0	1gul	E	163	HasOn
VAR_022211	GSTA4	O15217	163	T	A		0	1gul	F	163	HasOn
VAR_022211	GSTA4	O15217	163	T	A		0	1gul	G	163	HasOn
VAR_022211	GSTA4	O15217	163	T	A		0	1gul	H	163	HasOn
VAR_031869	HIBCH	Q6NVY1	46	T	A		0	3bpt	A	46	Eason
VAR_015854	HIF1A	Q16665	796	T	A		0	1h2l	S	796	CAson
VAR_015854	HIF1A	Q16665	796	T	A		0	1h2m	S	796	CAson
VAR_015854	HIF1A	Q16665	796	T	A		0	1h2k	S	796	CAson
VAR_015854	HIF1A	Q16665	796	T	A		0	1l3e	A	12	CAson
VAR_015854	HIF1A	Q16665	796	T	A		0	1l8c	B	119	CAsoN
VAR_015854	HIF1A	Q16665	796	T	A		0	2ilm	S	796	CAson
VAR_004360	HLA-A	P05534	206	T	A		0	2bck	A	182	CAsoN
VAR_004360	HLA-A	P05534	206	T	A		0	2bck	D	182	CAson
VAR_056325	HLA-B	P30460	97	T	A		0	1agf	A	73	HAsOn
VAR_056325	HLA-B	P30460	97	T	A		0	1agd	A	73	HAsOn
VAR_056325	HLA-B	P30460	97	T	A		0	1agb	A	73	HAsOn
VAR_056325	HLA-B	P30460	97	T	A		0	1agc	A	73	HAsOn
VAR_056325	HLA-B	P30460	97	T	A		0	1age	A	73	HAsOn
VAR_056325	HLA-B	P30460	97	T	A		0	1mi5	A	73	HAsOn
VAR_056325	HLA-B	P30460	97	T	A		0	1m05	A	73	HAsOn
VAR_056325	HLA-B	P30460	97	T	A		0	1m05	C	73	HAsOn
VAR_016461	HLA-B	P30481	65	T	A		0	1m6o	A	41	CAson
VAR_016461	HLA-B	P30481	65	T	A		0	1n2r	A	41	CAson
VAR_016461	HLA-B	P30481	65	T	A		0	1sys	A	41	CAson
VAR_016461	HLA-B	P30481	65	T	A		0	1syv	A	41	CAson
VAR_050360	HLA-DMB	P28068	28	T	A		0	1hdm	B	10	EASon
VAR_050360	HLA-DMB	P28068	28	T	A		0	2bc4	B	10	EASon
VAR_050360	HLA-DMB	P28068	28	T	A		0	2bc4	D	10	EASon
VAR_050374	HLA-DRB1	P01912	169	T	A		0	1a6a	B	140	CAson
VAR_049558	HMGB3	O15347	51	T	A		0	2eqz	A	58	CAsOn
VAR_041433	INSR	P06213	1282	T	A		0	1gag	A	1255	HASoN
VAR_041433	INSR	P06213	1282	T	A		0	1i44	A	1255	CAsoN
VAR_041433	INSR	P06213	1282	T	A		0	1irk	A	1255	CAsoN
VAR_041433	INSR	P06213	1282	T	A		0	1ir3	A	1255	HAsoN
VAR_041433	INSR	P06213	1282	T	A		0	1p14	A	1255	CAsoN
VAR_041433	INSR	P06213	1282	T	A		0	1rqq	A	1255	HAsoN
VAR_041433	INSR	P06213	1282	T	A		0	1rqq	B	1255	HAsoN
VAR_041433	INSR	P06213	1282	T	A		0	2b4s	B	1255	HAsoN
VAR_041433	INSR	P06213	1282	T	A		0	2b4s	D	1255	HASoN
VAR_041433	INSR	P06213	1282	T	A		0	2auh	A	1255	HASon
VAR_041433	INSR	P06213	1282	T	A		0	3bu3	A	1255	HAsoN
VAR_041433	INSR	P06213	1282	T	A		0	3bu6	A	1255	HAsoN
VAR_041433	INSR	P06213	1282	T	A		0	3bu5	A	1255	HAsoN
VAR_042652	KITLG	P21583	54	T	A		0	1exz	A	29	EAson
VAR_042652	KITLG	P21583	54	T	A		0	1exz	B	229	EAson
VAR_042652	KITLG	P21583	54	T	A		0	1exz	C	429	EAson
VAR_042652	KITLG	P21583	54	T	A		0	1exz	D	629	EAson
VAR_042652	KITLG	P21583	54	T	A		0	1scf	A	29	EAson
VAR_042652	KITLG	P21583	54	T	A		0	1scf	B	29	EAson
VAR_042652	KITLG	P21583	54	T	A		0	1scf	C	29	EAson
VAR_042652	KITLG	P21583	54	T	A		0	1scf	D	29	EAson
VAR_042652	KITLG	P21583	54	T	A		0	2e9w	C	29	EAson
VAR_042652	KITLG	P21583	54	T	A		0	2e9w	D	29	EAson
VAR_011947	LIPF	P07098	161	T	A		0	1hlg	A	142	HAsON
VAR_011947	LIPF	P07098	161	T	A		0	1hlg	B	142	HAsON
VAR_043627	MICA	Q29983	47	T	A		0	1b3j	A	24	Eason
VAR_054011	MTSS1	O43312	725	T	A		0	2d1k	C	725	CAson
VAR_030495	MUT	P22033	598	T	A		0	3bic	A	598	HAsOn
VAR_030495	MUT	P22033	598	T	A		0	3bic	B	598	HAsOn
VAR_024244	NT5C2	P49902	3	T	A		0	2j2c	A	3	CAson
VAR_024244	NT5C2	P49902	3	T	A		0	2jc9	A	3	CAson
VAR_024244	NT5C2	P49902	3	T	A		0	2jcm	A	3	CAson
VAR_012656	OTC	P00480	333	T	A		0	1c9y	A	333	HasOn
VAR_012656	OTC	P00480	333	T	A		0	1ep9	A	333	HasOn
VAR_012656	OTC	P00480	333	T	A		0	1fb5	A	333	HasOn
VAR_012656	OTC	P00480	333	T	A		0	1fvo	A	333	HasOn
VAR_012656	OTC	P00480	333	T	A		0	1fvo	B	333	HasOn
VAR_012656	OTC	P00480	333	T	A		0	1oth	A	333	HasOn
VAR_046620	PDHX	O00330	101	T	A		0	2dnc	A	52	EAson
VAR_023333	PIK3C2A	O00443	1415	T	A		0	2iwl	X	1415	CAson
VAR_016323	PLAUR	Q03405	86	T	A		0	2fd6	U	64	EAson
VAR_016323	PLAUR	Q03405	86	T	A		0	2i9b	E	64	Eason
VAR_016323	PLAUR	Q03405	86	T	A		0	2i9b	F	64	Eason
VAR_016323	PLAUR	Q03405	86	T	A		0	2i9b	G	64	EAson
VAR_016323	PLAUR	Q03405	86	T	A		0	2i9b	H	64	EAson
VAR_016323	PLAUR	Q03405	86	T	A		0	3bt1	U	64	EAson
VAR_016323	PLAUR	Q03405	86	T	A		0	3bt2	U	64	EAson
VAR_036829	PNMT	P11086	98	T	A		0	1hnn	A	98	Eason
VAR_036829	PNMT	P11086	98	T	A		0	1hnn	B	598	Eason
VAR_036829	PNMT	P11086	98	T	A		0	1n7j	A	98	Eason
VAR_036829	PNMT	P11086	98	T	A		0	1n7j	B	598	Eason
VAR_036829	PNMT	P11086	98	T	A		0	1n7i	A	98	Eason
VAR_036829	PNMT	P11086	98	T	A		0	1n7i	B	598	Eason
VAR_036829	PNMT	P11086	98	T	A		0	2an5	A	98	Eason
VAR_036829	PNMT	P11086	98	T	A		0	2an5	B	98	Eason
VAR_036829	PNMT	P11086	98	T	A		0	1yz3	A	98	Eason
VAR_036829	PNMT	P11086	98	T	A		0	1yz3	B	98	Eason
VAR_036829	PNMT	P11086	98	T	A		0	2an4	A	98	Eason
VAR_036829	PNMT	P11086	98	T	A		0	2an4	B	98	Eason
VAR_036829	PNMT	P11086	98	T	A		0	2g72	A	98	Eason
VAR_036829	PNMT	P11086	98	T	A		0	2g72	B	98	Eason
VAR_036829	PNMT	P11086	98	T	A		0	2g71	A	98	Eason
VAR_036829	PNMT	P11086	98	T	A		0	2g71	B	98	Eason
VAR_036829	PNMT	P11086	98	T	A		0	2g70	A	98	Eason
VAR_036829	PNMT	P11086	98	T	A		0	2g70	B	98	Eason
VAR_036829	PNMT	P11086	98	T	A		0	2g8n	A	98	Eason
VAR_036829	PNMT	P11086	98	T	A		0	2g8n	B	98	Eason
VAR_036829	PNMT	P11086	98	T	A		0	2opb	A	98	Eason
VAR_036829	PNMT	P11086	98	T	A		0	2opb	B	98	Eason
VAR_036829	PNMT	P11086	98	T	A		0	2onz	A	98	Eason
VAR_036829	PNMT	P11086	98	T	A		0	2onz	B	598	Eason
VAR_036829	PNMT	P11086	98	T	A		0	2an3	A	98	Eason
VAR_036829	PNMT	P11086	98	T	A		0	2an3	B	598	Eason
VAR_036829	PNMT	P11086	98	T	A		0	2obf	A	98	Eason
VAR_036829	PNMT	P11086	98	T	A		0	2obf	B	598	Eason
VAR_036829	PNMT	P11086	98	T	A		0	2ony	A	98	Eason
VAR_036829	PNMT	P11086	98	T	A		0	2ony	B	598	Eason
VAR_046794	PRSS3	P35030	188	T	A		0	1h4w	A	127	CAson
VAR_046794	PRSS3	P35030	188	T	A		0	2r9p	A	127	CAson
VAR_046794	PRSS3	P35030	188	T	A		0	2r9p	B	127	CAson
VAR_046794	PRSS3	P35030	188	T	A		0	2r9p	C	127	CAson
VAR_046794	PRSS3	P35030	188	T	A		0	2r9p	D	127	CAson
VAR_016251	RAD23A	P54725	131	T	A		0	1oqy	A	131	CAson
VAR_019236	RPA1	P27694	351	T	A		0	1fgu	A	351	CAson
VAR_019236	RPA1	P27694	351	T	A		0	1fgu	B	351	CAson
VAR_019236	RPA1	P27694	351	T	A		0	1jmc	A	351	CAson
VAR_023705	SENP8	Q96LD8	207	T	A		0	1xt9	A	207	HAsOn
VAR_023705	SENP8	Q96LD8	207	T	A		0	2bkr	A	207	HAson
VAR_023705	SENP8	Q96LD8	207	T	A		0	2bkq	A	207	HAson
VAR_023705	SENP8	Q96LD8	207	T	A		0	2bkq	B	207	HAson
VAR_023705	SENP8	Q96LD8	207	T	A		0	2bkq	C	207	HAson
VAR_023705	SENP8	Q96LD8	207	T	A		0	2bkq	D	207	HAson
VAR_013085	SERPINC1	P01008	147	T	A		0	1ath	A	115	CASon
VAR_013085	SERPINC1	P01008	147	T	A		0	1ant	L	115	CASon
VAR_013085	SERPINC1	P01008	147	T	A		0	1ant	I	115	CASon
VAR_013085	SERPINC1	P01008	147	T	A		0	1azx	I	115	HaSon
VAR_013085	SERPINC1	P01008	147	T	A		0	1azx	L	115	HaSon
VAR_013085	SERPINC1	P01008	147	T	A		0	1br8	L	115	PASOn
VAR_013085	SERPINC1	P01008	147	T	A		0	1br8	I	115	CASon
VAR_013085	SERPINC1	P01008	147	T	A		0	1e03	I	115	HaSon
VAR_013085	SERPINC1	P01008	147	T	A		0	1e03	L	115	HaSon
VAR_013085	SERPINC1	P01008	147	T	A		0	1dzg	I	115	CAson
VAR_013085	SERPINC1	P01008	147	T	A		0	1dzg	L	115	CASon
VAR_013085	SERPINC1	P01008	147	T	A		0	1e05	I	115	CasOn
VAR_013085	SERPINC1	P01008	147	T	A		0	1e05	L	115	CAson
VAR_013085	SERPINC1	P01008	147	T	A		0	1e04	I	115	CAson
VAR_013085	SERPINC1	P01008	147	T	A		0	1e04	L	115	CASon
VAR_013085	SERPINC1	P01008	147	T	A		0	1dzh	I	115	CAson
VAR_013085	SERPINC1	P01008	147	T	A		0	1dzh	L	115	CASon
VAR_013085	SERPINC1	P01008	147	T	A		0	1jvq	L	115	CASon
VAR_013085	SERPINC1	P01008	147	T	A		0	1jvq	I	115	CASon
VAR_013085	SERPINC1	P01008	147	T	A		0	1lk6	L	115	CASon
VAR_013085	SERPINC1	P01008	147	T	A		0	1lk6	I	115	CaSon
VAR_013085	SERPINC1	P01008	147	T	A		0	1nq9	I	115	HaSon
VAR_013085	SERPINC1	P01008	147	T	A		0	1nq9	L	115	HaSon
VAR_013085	SERPINC1	P01008	147	T	A		0	1oyh	I	115	CASon
VAR_013085	SERPINC1	P01008	147	T	A		0	1oyh	L	115	CASon
VAR_013085	SERPINC1	P01008	147	T	A		0	1r1l	L	115	CASon
VAR_013085	SERPINC1	P01008	147	T	A		0	1r1l	I	115	CASon
VAR_013085	SERPINC1	P01008	147	T	A		0	1sr5	A	115	HaSon
VAR_013085	SERPINC1	P01008	147	T	A		0	1t1f	A	115	HaSon
VAR_013085	SERPINC1	P01008	147	T	A		0	1t1f	B	115	HaSon
VAR_013085	SERPINC1	P01008	147	T	A		0	1t1f	C	115	HaSon
VAR_013085	SERPINC1	P01008	147	T	A		0	1tb6	I	115	HaSon
VAR_013085	SERPINC1	P01008	147	T	A		0	2ant	L	115	CASoN
VAR_013085	SERPINC1	P01008	147	T	A		0	2ant	I	115	CAsoN
VAR_013085	SERPINC1	P01008	147	T	A		0	2b5t	I	115	HaSon
VAR_013085	SERPINC1	P01008	147	T	A		0	2b4x	I	115	CASon
VAR_013085	SERPINC1	P01008	147	T	A		0	2b4x	L	115	CASon
VAR_013085	SERPINC1	P01008	147	T	A		0	2beh	I	115	CAson
VAR_013085	SERPINC1	P01008	147	T	A		0	2beh	L	115	CASon
VAR_013085	SERPINC1	P01008	147	T	A		0	2gd4	I	115	HaSOn
VAR_013085	SERPINC1	P01008	147	T	A		0	2gd4	C	115	HaSOn
VAR_013085	SERPINC1	P01008	147	T	A		0	2hij	I	115	CASon
VAR_013085	SERPINC1	P01008	147	T	A		0	2hij	L	115	CAson
VAR_025822	TDP1	Q9NUW8	569	T	A		0	1jy1	A	569	EAsOn
VAR_025822	TDP1	Q9NUW8	569	T	A		0	1mu9	A	569	EAson
VAR_025822	TDP1	Q9NUW8	569	T	A		0	1mu9	B	569	EAson
VAR_025822	TDP1	Q9NUW8	569	T	A		0	1nop	A	569	EAson
VAR_025822	TDP1	Q9NUW8	569	T	A		0	1nop	B	569	EAson
VAR_025822	TDP1	Q9NUW8	569	T	A		0	1rff	A	569	EAson
VAR_025822	TDP1	Q9NUW8	569	T	A		0	1rff	B	569	CAson
VAR_025822	TDP1	Q9NUW8	569	T	A		0	1rgt	A	569	CAson
VAR_025822	TDP1	Q9NUW8	569	T	A		0	1rgt	B	569	CAson
VAR_025822	TDP1	Q9NUW8	569	T	A		0	1mu7	A	569	EAson
VAR_025822	TDP1	Q9NUW8	569	T	A		0	1mu7	B	569	EAson
VAR_025822	TDP1	Q9NUW8	569	T	A		0	1qzq	A	569	CAson
VAR_025822	TDP1	Q9NUW8	569	T	A		0	1qzq	B	569	EAsOn
VAR_025822	TDP1	Q9NUW8	569	T	A		0	1rg2	A	569	EAson
VAR_025822	TDP1	Q9NUW8	569	T	A		0	1rg2	B	569	EAson
VAR_025822	TDP1	Q9NUW8	569	T	A		0	1rfi	A	569	EAson
VAR_025822	TDP1	Q9NUW8	569	T	A		0	1rfi	B	569	CAson
VAR_025822	TDP1	Q9NUW8	569	T	A		0	1rg1	A	569	CAson
VAR_025822	TDP1	Q9NUW8	569	T	A		0	1rg1	B	569	EAson
VAR_025822	TDP1	Q9NUW8	569	T	A		0	1rgu	A	569	EAson
VAR_025822	TDP1	Q9NUW8	569	T	A		0	1rgu	B	569	CAson
VAR_025822	TDP1	Q9NUW8	569	T	A		0	1rh0	A	569	EAson
VAR_025822	TDP1	Q9NUW8	569	T	A		0	1rh0	B	569	CAson
VAR_028938	THBS1	P07996	523	T	A		0	1lsl	A	505	CAson
VAR_021977	TLR4	O00206	175	T	A		0	2z63	A	175	CAson
VAR_018775	XRCC1	P18887	304	T	A		0	2d8m	A	7	CAson
VAR_029142	ACE	P12821	524	V	A		0	2c6f	A	495	PAson
VAR_029142	ACE	P12821	524	V	A		0	2c6f	B	495	PAson
VAR_047964	ACPP	P15309	360	V	A		0	1cvi	A	1328	Hason
VAR_047964	ACPP	P15309	360	V	A		0	1cvi	B	2328	Hason
VAR_047964	ACPP	P15309	360	V	A		0	1cvi	C	3328	Hason
VAR_047964	ACPP	P15309	360	V	A		0	1cvi	D	4328	Hason
VAR_047964	ACPP	P15309	360	V	A		0	1nd6	A	328	Hason
VAR_047964	ACPP	P15309	360	V	A		0	1nd6	B	1327	Hason
VAR_047964	ACPP	P15309	360	V	A		0	1nd6	C	2327	Hason
VAR_047964	ACPP	P15309	360	V	A		0	1nd6	D	3327	Hason
VAR_047964	ACPP	P15309	360	V	A		0	1nd5	A	328	Hason
VAR_047964	ACPP	P15309	360	V	A		0	1nd5	B	1326	Hason
VAR_047964	ACPP	P15309	360	V	A		0	1nd5	C	2327	Hason
VAR_047964	ACPP	P15309	360	V	A		0	1nd5	D	3327	Hason
VAR_047964	ACPP	P15309	360	V	A		0	2hpa	A	1328	Hason
VAR_047964	ACPP	P15309	360	V	A		0	2hpa	B	2328	Hason
VAR_047964	ACPP	P15309	360	V	A		0	2hpa	C	3328	Hason
VAR_047964	ACPP	P15309	360	V	A		0	2hpa	D	4328	Cason
VAR_051617	AKT1	P31749	167	V	A		0	3cqu	A	167	Eason
VAR_051617	AKT1	P31749	167	V	A		0	3cqw	A	167	Eason
VAR_000598	ANK1	P16157	750	V	A		0	1n11	A	750	Hason
VAR_048317	ARF4	P18085	68	V	A		0	1z6x	A	68	Cason
VAR_048317	ARF4	P18085	68	V	A		0	1z6x	B	68	Cason
VAR_000765	ATP7B	P35670	1140	V	A		0	2arf	A	1140	CAson
VAR_048824	C5	P01031	1365	V	A		0	3cu7	A	1365	Eason
VAR_048824	C5	P01031	1365	V	A		0	3cu7	B	1365	Eason
VAR_054041	CAND1	Q86VP6	803	V	A		0	1u6g	C	803	Hason
VAR_013070	CCNH	P51946	270	V	A		0	1jkw	A	270	Hason
VAR_013070	CCNH	P51946	270	V	A		0	1kxu	A	270	Hason
VAR_054783	CD207	Q9UJ71	278	V	A		0	3bbs	A	278	HAson
VAR_054783	CD207	Q9UJ71	278	V	A		0	3bbs	B	278	HAson
VAR_054783	CD207	Q9UJ71	278	V	A		0	3bbs	C	278	HAson
VAR_054783	CD207	Q9UJ71	278	V	A		0	3bbs	D	278	HAson
VAR_054783	CD207	Q9UJ71	278	V	A		0	3bc6	A	278	HAson
VAR_054783	CD207	Q9UJ71	278	V	A		0	3bc6	B	278	HAson
VAR_054783	CD207	Q9UJ71	278	V	A		0	3bc6	C	278	HAson
VAR_054783	CD207	Q9UJ71	278	V	A		0	3bc6	D	278	HAson
VAR_054783	CD207	Q9UJ71	278	V	A		0	3bc7	A	278	HAson
VAR_054783	CD207	Q9UJ71	278	V	A		0	3bc7	B	278	HAson
VAR_054783	CD207	Q9UJ71	278	V	A		0	3bc7	C	278	HAson
VAR_054783	CD207	Q9UJ71	278	V	A		0	3bc7	D	278	HAson
VAR_014765	CLC	Q05315	28	V	A		0	1g86	A	28	CAson
VAR_014765	CLC	Q05315	28	V	A		0	1hdk	A	28	CAson
VAR_014765	CLC	Q05315	28	V	A		0	1lcl	A	28	CAson
VAR_014765	CLC	Q05315	28	V	A		0	1qkq	A	28	CAson
VAR_050949	DEK	P35659	140	V	A		0	2jx3	A	63	HAson
VAR_002382	FBP1	P09467	325	V	A		0	1fta	A	324	Hason
VAR_002382	FBP1	P09467	325	V	A		0	1fta	B	324	Hason
VAR_002382	FBP1	P09467	325	V	A		0	1fta	C	324	Hason
VAR_002382	FBP1	P09467	325	V	A		0	1fta	D	324	Hason
VAR_002382	FBP1	P09467	325	V	A		0	2fie	A	324	Hason
VAR_002382	FBP1	P09467	325	V	A		0	2fie	D	324	Hason
VAR_002382	FBP1	P09467	325	V	A		0	2fie	H	324	Hason
VAR_002382	FBP1	P09467	325	V	A		0	2fie	L	324	Hason
VAR_002382	FBP1	P09467	325	V	A		0	2fix	A	324	Hason
VAR_002382	FBP1	P09467	325	V	A		0	2fix	D	324	Hason
VAR_002382	FBP1	P09467	325	V	A		0	2fix	H	324	Hason
VAR_002382	FBP1	P09467	325	V	A		0	2fix	L	324	Hason
VAR_002382	FBP1	P09467	325	V	A		0	2fhy	A	324	Hason
VAR_002382	FBP1	P09467	325	V	A		0	2fhy	D	324	Hason
VAR_002382	FBP1	P09467	325	V	A		0	2fhy	H	324	Hason
VAR_002382	FBP1	P09467	325	V	A		0	2fhy	L	324	Hason
VAR_002382	FBP1	P09467	325	V	A		0	2jjk	A	324	Hason
VAR_002382	FBP1	P09467	325	V	A		0	2jjk	B	324	Hason
VAR_002382	FBP1	P09467	325	V	A		0	2jjk	C	324	Hason
VAR_002382	FBP1	P09467	325	V	A		0	2jjk	D	324	Hason
VAR_002382	FBP1	P09467	325	V	A		0	2vt5	A	324	Hason
VAR_002382	FBP1	P09467	325	V	A		0	2vt5	B	324	Hason
VAR_002382	FBP1	P09467	325	V	A		0	2vt5	C	324	Hason
VAR_002382	FBP1	P09467	325	V	A		0	2vt5	D	324	Hason
VAR_002382	FBP1	P09467	325	V	A		0	2vt5	E	324	Hason
VAR_002382	FBP1	P09467	325	V	A		0	2vt5	F	324	Hason
VAR_002382	FBP1	P09467	325	V	A		0	2vt5	G	324	Hason
VAR_002382	FBP1	P09467	325	V	A		0	2vt5	H	324	Hason
VAR_023493	GALK1	P51570	338	V	A		0	1wuu	A	338	Eason
VAR_023493	GALK1	P51570	338	V	A		0	1wuu	B	338	Eason
VAR_023493	GALK1	P51570	338	V	A		0	1wuu	C	338	Eason
VAR_023493	GALK1	P51570	338	V	A		0	1wuu	D	338	Eason
VAR_049220	GPD1	P21695	197	V	A		0	1x0x	A	197	Hason
VAR_049220	GPD1	P21695	197	V	A		0	1x0v	A	197	Hason
VAR_049220	GPD1	P21695	197	V	A		0	1x0v	B	197	Hason
VAR_049220	GPD1	P21695	197	V	A		0	1wpq	A	197	Hason
VAR_049220	GPD1	P21695	197	V	A		0	1wpq	B	197	Hason
VAR_016725	HLA-A	P30443	182	V	A		0	1w72	A	158	HAson
VAR_016725	HLA-A	P30443	182	V	A		0	1w72	D	158	HAson
VAR_016714	HLA-DRB1	P04229	114	V	A		0	1aqd	B	85	HAson
VAR_016714	HLA-DRB1	P04229	114	V	A		0	1aqd	E	85	HAson
VAR_016714	HLA-DRB1	P04229	114	V	A		0	1aqd	H	85	HAson
VAR_016714	HLA-DRB1	P04229	114	V	A		0	1aqd	K	85	HAson
VAR_016714	HLA-DRB1	P04229	114	V	A		0	1bx2	B	85	HAson
VAR_016714	HLA-DRB1	P04229	114	V	A		0	1bx2	E	85	HAson
VAR_016714	HLA-DRB1	P04229	114	V	A		0	1fyt	B	85	HAson
VAR_016714	HLA-DRB1	P04229	114	V	A		0	1hxy	B	85	HAson
VAR_016714	HLA-DRB1	P04229	114	V	A		0	1jwm	B	85	HAson
VAR_016714	HLA-DRB1	P04229	114	V	A		0	1jws	B	85	HAson
VAR_016714	HLA-DRB1	P04229	114	V	A		0	1klu	B	85	HAson
VAR_016714	HLA-DRB1	P04229	114	V	A		0	1lo5	B	85	HAson
VAR_016714	HLA-DRB1	P04229	114	V	A		0	1jwu	B	85	HAson
VAR_016714	HLA-DRB1	P04229	114	V	A		0	1kg0	B	85	HAson
VAR_016714	HLA-DRB1	P04229	114	V	A		0	1klg	B	85	HAson
VAR_016714	HLA-DRB1	P04229	114	V	A		0	1r5i	B	85	HAson
VAR_016714	HLA-DRB1	P04229	114	V	A		0	1r5i	F	85	HAson
VAR_016714	HLA-DRB1	P04229	114	V	A		0	1seb	B	85	HAson
VAR_016714	HLA-DRB1	P04229	114	V	A		0	1seb	F	85	HAson
VAR_016714	HLA-DRB1	P04229	114	V	A		0	1sjh	B	85	HAson
VAR_016714	HLA-DRB1	P04229	114	V	A		0	1sje	B	85	HAson
VAR_016714	HLA-DRB1	P04229	114	V	A		0	1t5w	B	85	HAson
VAR_016714	HLA-DRB1	P04229	114	V	A		0	1t5w	E	85	HAson
VAR_016714	HLA-DRB1	P04229	114	V	A		0	1t5x	B	85	HAson
VAR_016714	HLA-DRB1	P04229	114	V	A		0	2g9h	B	85	HAson
VAR_016714	HLA-DRB1	P04229	114	V	A		0	2fse	B	85	HAson
VAR_016714	HLA-DRB1	P04229	114	V	A		0	2fse	D	85	HAson
VAR_016714	HLA-DRB1	P04229	114	V	A		0	2ian	B	85	HAson
VAR_016714	HLA-DRB1	P04229	114	V	A		0	2ian	G	85	HAson
VAR_016714	HLA-DRB1	P04229	114	V	A		0	2ian	L	85	HAson
VAR_016714	HLA-DRB1	P04229	114	V	A		0	2ian	Q	85	HAson
VAR_016714	HLA-DRB1	P04229	114	V	A		0	2icw	B	85	HAson
VAR_016714	HLA-DRB1	P04229	114	V	A		0	2icw	E	85	HAson
VAR_016714	HLA-DRB1	P04229	114	V	A		0	2ipk	B	85	HAson
VAR_016714	HLA-DRB1	P04229	114	V	A		0	2iam	B	85	HAson
VAR_016714	HLA-DRB1	P04229	114	V	A		0	2oje	B	85	HAson
VAR_016714	HLA-DRB1	P04229	114	V	A		0	2oje	F	85	HAson
VAR_033397	HLA-DRB3	P79483	114	V	A		0	2q6w	B	85	HAson
VAR_033397	HLA-DRB3	P79483	114	V	A		0	2q6w	E	85	HAson
VAR_028786	MASP2	O00187	377	V	A		0	1q3x	A	377	EAson
VAR_028786	MASP2	O00187	377	V	A		0	1q3x	B	377	EAson
VAR_028786	MASP2	O00187	377	V	A		0	1zjk	A	377	EAson
VAR_043950	MSH6	P52701	509	V	A		0	2o8d	B	509	CAson
VAR_043950	MSH6	P52701	509	V	A		0	2o8c	B	509	CAson
VAR_043950	MSH6	P52701	509	V	A		0	2o8b	B	509	CAson
VAR_043950	MSH6	P52701	509	V	A		0	2o8f	B	509	CAson
VAR_043950	MSH6	P52701	509	V	A		0	2o8e	B	509	CAson
VAR_034130	NCF2	P19878	297	V	A		0	2dmo	A	62	CAson
VAR_021403	NQO2	P16083	184	V	A		0	1qr2	A	183	Eason
VAR_021403	NQO2	P16083	184	V	A		0	1qr2	B	183	Eason
VAR_021403	NQO2	P16083	184	V	A		0	1sg0	A	183	Eason
VAR_021403	NQO2	P16083	184	V	A		0	1sg0	B	183	Eason
VAR_021403	NQO2	P16083	184	V	A		0	1xi2	A	183	Eason
VAR_021403	NQO2	P16083	184	V	A		0	1xi2	B	183	Eason
VAR_021403	NQO2	P16083	184	V	A		0	1zx1	A	183	Eason
VAR_021403	NQO2	P16083	184	V	A		0	1zx1	B	183	Eason
VAR_021403	NQO2	P16083	184	V	A		0	2qmy	A	183	Eason
VAR_021403	NQO2	P16083	184	V	A		0	2qmy	B	183	Eason
VAR_021403	NQO2	P16083	184	V	A		0	2qwx	A	183	Eason
VAR_021403	NQO2	P16083	184	V	A		0	2qwx	B	183	Eason
VAR_021403	NQO2	P16083	184	V	A		0	2qmz	A	183	Eason
VAR_021403	NQO2	P16083	184	V	A		0	2qmz	B	183	Eason
VAR_021403	NQO2	P16083	184	V	A		0	2bzs	A	183	Eason
VAR_021403	NQO2	P16083	184	V	A		0	2bzs	B	183	Eason
VAR_021403	NQO2	P16083	184	V	A		0	2qr2	A	183	Eason
VAR_021403	NQO2	P16083	184	V	A		0	2qr2	B	183	Eason
VAR_046536	NRP1	O14786	179	V	A		0	2qqm	A	179	Cason
VAR_014715	PARP1	P09874	762	V	A		0	1uk0	A	101	Hason
VAR_014715	PARP1	P09874	762	V	A		0	1uk0	B	101	Hason
VAR_014715	PARP1	P09874	762	V	A		0	1uk1	A	762	Hason
VAR_014715	PARP1	P09874	762	V	A		0	1uk1	B	762	Hason
VAR_014715	PARP1	P09874	762	V	A		0	1wok	A	762	Hason
VAR_014715	PARP1	P09874	762	V	A		0	1wok	B	762	Hason
VAR_014715	PARP1	P09874	762	V	A		0	1wok	C	762	Hason
VAR_014715	PARP1	P09874	762	V	A		0	1wok	D	762	Hason
VAR_032049	PIP4K2C	Q8TBX8	84	V	A		0	2gk9	A	84	CAson
VAR_032049	PIP4K2C	Q8TBX8	84	V	A		0	2gk9	B	84	EAson
VAR_032049	PIP4K2C	Q8TBX8	84	V	A		0	2gk9	C	84	EAson
VAR_032049	PIP4K2C	Q8TBX8	84	V	A		0	2gk9	D	84	EAson
VAR_050543	PIR	O00625	228	V	A		0	1j1l	A	228	Eason
VAR_016112	PPARA	Q07869	227	V	A		0	1i7g	A	227	HAson
VAR_016112	PPARA	Q07869	227	V	A		0	1k7l	A	227	HAson
VAR_016112	PPARA	Q07869	227	V	A		0	1k7l	C	227	HAson
VAR_016112	PPARA	Q07869	227	V	A		0	1k7l	E	227	HAson
VAR_016112	PPARA	Q07869	227	V	A		0	1k7l	G	227	HAson
VAR_016112	PPARA	Q07869	227	V	A		0	1kkq	A	227	HAson
VAR_016112	PPARA	Q07869	227	V	A		0	1kkq	B	227	HAson
VAR_016112	PPARA	Q07869	227	V	A		0	1kkq	C	227	HAson
VAR_016112	PPARA	Q07869	227	V	A		0	1kkq	D	227	HAson
VAR_016112	PPARA	Q07869	227	V	A		0	2p54	A	227	HAson
VAR_016112	PPARA	Q07869	227	V	A		0	2rew	A	227	HAson
VAR_016112	PPARA	Q07869	227	V	A		0	2npa	A	227	HAson
VAR_016112	PPARA	Q07869	227	V	A		0	2npa	C	227	HAson
VAR_051735	PPP2CA	P67775	52	V	A		0	2iae	C	52	Eason
VAR_051735	PPP2CA	P67775	52	V	A		0	2iae	F	52	Eason
VAR_051735	PPP2CA	P67775	52	V	A		0	2ie4	C	52	Eason
VAR_051735	PPP2CA	P67775	52	V	A		0	2ie3	C	52	Eason
VAR_051735	PPP2CA	P67775	52	V	A		0	2npp	C	52	Eason
VAR_051735	PPP2CA	P67775	52	V	A		0	2npp	F	52	Eason
VAR_051735	PPP2CA	P67775	52	V	A		0	2nym	C	52	Eason
VAR_051735	PPP2CA	P67775	52	V	A		0	2nym	F	52	Eason
VAR_051735	PPP2CA	P67775	52	V	A		0	3c5w	C	52	Eason
VAR_051735	PPP2CA	P67775	52	V	A		0	2nyl	C	52	Eason
VAR_051735	PPP2CA	P67775	52	V	A		0	2nyl	F	52	Eason
VAR_006997	SERPINA1	P01009	237	V	A		0	1atu	A	213	CAson
VAR_006997	SERPINA1	P01009	237	V	A		0	1d5s	A	213	CAson
VAR_006997	SERPINA1	P01009	237	V	A		0	1ezx	A	213	CAson
VAR_006997	SERPINA1	P01009	237	V	A		0	1hp7	A	213	CAson
VAR_006997	SERPINA1	P01009	237	V	A		0	1iz2	A	213	CAson
VAR_006997	SERPINA1	P01009	237	V	A		0	1kct	A	213	CAson
VAR_006997	SERPINA1	P01009	237	V	A		0	1oo8	A	213	CAson
VAR_006997	SERPINA1	P01009	237	V	A		0	1oph	A	213	CAson
VAR_006997	SERPINA1	P01009	237	V	A		0	1psi	A	213	CAson
VAR_006997	SERPINA1	P01009	237	V	A		0	1qmb	A	213	CAson
VAR_006997	SERPINA1	P01009	237	V	A		0	1qlp	A	213	CAson
VAR_006997	SERPINA1	P01009	237	V	A		0	2d26	A	213	PAson
VAR_006997	SERPINA1	P01009	237	V	A		0	8api	A	213	CAson
VAR_006997	SERPINA1	P01009	237	V	A		0	7api	A	213	CAson
VAR_006997	SERPINA1	P01009	237	V	A		0	9api	A	213	CAson
VAR_014249	SIGLEC5	O15389	72	V	A		0	2zg3	A	77	Cason
VAR_014249	SIGLEC5	O15389	72	V	A		0	2zg2	A	77	Cason
VAR_014249	SIGLEC5	O15389	72	V	A		0	2zg1	A	77	Cason
VAR_015471	SIRPA	P78324	57	V	A		0	2uv3	A	27	Eason
VAR_015471	SIRPA	P78324	57	V	A		0	2uv3	B	27	Eason
VAR_016168	XRCC1	P18887	72	V	A		0	1xnt	A	72	Eason
VAR_016168	XRCC1	P18887	72	V	A		0	1xna	A	72	Eason
VAR_052080	BRCA1	P38398	1662	F	C		0	1jnx	X	1662	HAson
VAR_052080	BRCA1	P38398	1662	F	C		0	1n5o	X	1662	HAson
VAR_052080	BRCA1	P38398	1662	F	C		0	1t2v	A	1662	HAson
VAR_052080	BRCA1	P38398	1662	F	C		0	1t2v	B	1662	HAson
VAR_052080	BRCA1	P38398	1662	F	C		0	1t2v	C	1662	HAson
VAR_052080	BRCA1	P38398	1662	F	C		0	1t2v	D	1662	HAson
VAR_052080	BRCA1	P38398	1662	F	C		0	1t2v	E	1662	HAson
VAR_052080	BRCA1	P38398	1662	F	C		0	1t29	A	1662	HAson
VAR_052080	BRCA1	P38398	1662	F	C		0	1t15	A	1662	HAson
VAR_052080	BRCA1	P38398	1662	F	C		0	1t2u	A	1662	HAson
VAR_052080	BRCA1	P38398	1662	F	C		0	1y98	A	1662	HAson
VAR_052080	BRCA1	P38398	1662	F	C		0	2ing	X	1662	HAson
VAR_052080	BRCA1	P38398	1662	F	C		0	3coj	X	1662	HAson
VAR_052080	BRCA1	P38398	1662	F	C		0	3coj	A	1662	HAson
VAR_052080	BRCA1	P38398	1662	F	C		0	3coj	B	1662	HAson
VAR_052080	BRCA1	P38398	1662	F	C		0	3coj	C	1662	HAson
VAR_052080	BRCA1	P38398	1662	F	C		0	3coj	D	1662	HAson
VAR_052080	BRCA1	P38398	1662	F	C		0	3coj	E	1662	HAson
VAR_052080	BRCA1	P38398	1662	F	C		0	3coj	F	1662	HAson
VAR_052080	BRCA1	P38398	1662	F	C		0	3coj	G	1662	HAson
VAR_000172	CFTR	P13569	508	F	C		0	1xmi	A	508	PAson
VAR_000172	CFTR	P13569	508	F	C		0	1xmi	B	508	PAson
VAR_000172	CFTR	P13569	508	F	C		0	1xmi	C	508	PAson
VAR_000172	CFTR	P13569	508	F	C		0	1xmi	D	508	PAson
VAR_000172	CFTR	P13569	508	F	C		0	1xmi	E	508	PAson
VAR_000172	CFTR	P13569	508	F	C		0	2bbo	A	508	PAson
VAR_000172	CFTR	P13569	508	F	C		0	2pzg	A	508	PAson
VAR_000172	CFTR	P13569	508	F	C		0	2pzg	B	508	PAson
VAR_000172	CFTR	P13569	508	F	C		0	2pze	A	508	PAson
VAR_000172	CFTR	P13569	508	F	C		0	2pze	B	508	PAson
VAR_036993	INMT	O95050	254	F	C		0	2a14	A	254	EaSOn
VAR_024564	PSMF1	Q92530	36	F	C		0	2vt8	A	36	CAson
VAR_024564	PSMF1	Q92530	36	F	C		0	2vt8	B	36	CAson
VAR_022143	TNFAIP3	P21580	127	F	C		0	2vfj	A	127	HAson
VAR_022143	TNFAIP3	P21580	127	F	C		0	2vfj	B	127	HAson
VAR_022143	TNFAIP3	P21580	127	F	C		0	2vfj	C	127	HAson
VAR_022143	TNFAIP3	P21580	127	F	C		0	2vfj	D	127	HAson
VAR_022143	TNFAIP3	P21580	127	F	C		0	3dkb	A	6127	HAson
VAR_022143	TNFAIP3	P21580	127	F	C		0	3dkb	B	1127	HAson
VAR_022143	TNFAIP3	P21580	127	F	C		0	3dkb	C	2127	HAson
VAR_022143	TNFAIP3	P21580	127	F	C		0	3dkb	D	3127	HAson
VAR_022143	TNFAIP3	P21580	127	F	C		0	3dkb	E	4127	HAson
VAR_022143	TNFAIP3	P21580	127	F	C		0	3dkb	F	5127	HAson
VAR_020394	CPA4	Q9UI42	303	G	C		0	2bo9	A	191	Eason
VAR_020394	CPA4	Q9UI42	303	G	C		0	2bo9	C	191	Eason
VAR_020394	CPA4	Q9UI42	303	G	C		0	2pcu	A	191	Eason
VAR_020394	CPA4	Q9UI42	303	G	C		0	2boa	A	1191	Eason
VAR_020394	CPA4	Q9UI42	303	G	C		0	2boa	B	1191	Eason
VAR_013507	LTF	P02788	422	G	C		0	1b0l	A	403	Hason
VAR_013507	LTF	P02788	422	G	C		0	1bka	A	403	Hason
VAR_013507	LTF	P02788	422	G	C		0	1cb6	A	1403	Hason
VAR_013507	LTF	P02788	422	G	C		0	1fck	A	403	Hason
VAR_013507	LTF	P02788	422	G	C		0	1lcf	A	403	Hason
VAR_013507	LTF	P02788	422	G	C		0	1lfh	A	403	Hason
VAR_013507	LTF	P02788	422	G	C		0	1lfg	A	403	Hason
VAR_013507	LTF	P02788	422	G	C		0	1lfi	A	403	Hason
VAR_013507	LTF	P02788	422	G	C		0	1n76	A	403	Hason
VAR_013507	LTF	P02788	422	G	C		0	1sqy	A	403	Hason
VAR_013507	LTF	P02788	422	G	C		0	2bjj	X	404	Hason
VAR_019152	ABO	P16442	199	R	C		0	1lzj	A	199	HAson
VAR_019152	ABO	P16442	199	R	C		0	1lzi	A	199	HASon
VAR_019152	ABO	P16442	199	R	C		0	1lz0	A	199	HASon
VAR_019152	ABO	P16442	199	R	C		0	1lz7	A	199	HAson
VAR_019152	ABO	P16442	199	R	C		0	1r7y	A	199	HASon
VAR_019152	ABO	P16442	199	R	C		0	1r82	A	199	HAson
VAR_019152	ABO	P16442	199	R	C		0	1r7v	A	199	HAsOn
VAR_019152	ABO	P16442	199	R	C		0	1r81	A	199	HAson
VAR_019152	ABO	P16442	199	R	C		0	1r7x	A	199	HAson
VAR_019152	ABO	P16442	199	R	C		0	1r7u	A	199	HAson
VAR_019152	ABO	P16442	199	R	C		0	1r80	A	199	HASon
VAR_019152	ABO	P16442	199	R	C		0	1wt0	A	199	HAson
VAR_019152	ABO	P16442	199	R	C		0	1wt3	A	199	HASon
VAR_019152	ABO	P16442	199	R	C		0	1wsz	A	199	HASon
VAR_019152	ABO	P16442	199	R	C		0	1xz6	A	199	HASOn
VAR_019152	ABO	P16442	199	R	C		0	1wt2	A	199	HAson
VAR_019152	ABO	P16442	199	R	C		0	1zj1	A	199	HASon
VAR_019152	ABO	P16442	199	R	C		0	1zjp	A	199	HASon
VAR_019152	ABO	P16442	199	R	C		0	2a8u	A	199	HASon
VAR_019152	ABO	P16442	199	R	C		0	1r7t	A	199	HAson
VAR_019152	ABO	P16442	199	R	C		0	1zi4	A	199	HASon
VAR_019152	ABO	P16442	199	R	C		0	1zj0	A	199	HASon
VAR_019152	ABO	P16442	199	R	C		0	1zjo	A	199	HASon
VAR_019152	ABO	P16442	199	R	C		0	1zi5	A	199	HASon
VAR_019152	ABO	P16442	199	R	C		0	1ziz	A	199	HASon
VAR_019152	ABO	P16442	199	R	C		0	1zi3	A	199	HASon
VAR_019152	ABO	P16442	199	R	C		0	1zj3	A	199	HASon
VAR_019152	ABO	P16442	199	R	C		0	2a8w	A	199	HASon
VAR_019152	ABO	P16442	199	R	C		0	1wt1	A	199	HAson
VAR_019152	ABO	P16442	199	R	C		0	2pgv	A	199	HASon
VAR_019152	ABO	P16442	199	R	C		0	2rj8	A	199	HASon
VAR_019152	ABO	P16442	199	R	C		0	1zhj	A	199	HASon
VAR_019152	ABO	P16442	199	R	C		0	1zi1	A	199	HASon
VAR_019152	ABO	P16442	199	R	C		0	1zj2	A	199	HASon
VAR_019152	ABO	P16442	199	R	C		0	2rit	A	199	HASon
VAR_019152	ABO	P16442	199	R	C		0	2riz	A	199	HASon
VAR_019152	ABO	P16442	199	R	C		0	2rj5	A	199	HASon
VAR_019152	ABO	P16442	199	R	C		0	2riy	A	199	HASon
VAR_019152	ABO	P16442	199	R	C		0	2rj4	A	199	CASon
VAR_019152	ABO	P16442	199	R	C		0	2rix	A	199	HASon
VAR_019152	ABO	P16442	199	R	C		0	2rj9	A	199	CASon
VAR_019152	ABO	P16442	199	R	C		0	2rj1	A	199	HASon
VAR_019152	ABO	P16442	199	R	C		0	2rj7	A	199	CASon
VAR_019152	ABO	P16442	199	R	C		0	2pgy	A	199	HASon
VAR_019152	ABO	P16442	199	R	C		0	2rj0	A	199	HASon
VAR_019152	ABO	P16442	199	R	C		0	2rj6	A	199	HAson
VAR_054000	ACE	P12821	260	R	C		0	2c6f	A	231	HASOn
VAR_054000	ACE	P12821	260	R	C		0	2c6f	B	231	HASon
VAR_020452	ACY1	Q03154	386	R	C		0	1q7l	B	386	HAson
VAR_020452	ACY1	Q03154	386	R	C		0	1q7l	D	386	HAson
VAR_000427	ADH1B	P00325	370	R	C		0	1deh	A	369	EaSon
VAR_000427	ADH1B	P00325	370	R	C		0	1deh	B	369	EaSOn
VAR_000427	ADH1B	P00325	370	R	C		0	1hdx	A	369	EaSon
VAR_000427	ADH1B	P00325	370	R	C		0	1hdx	B	369	EaSOn
VAR_000427	ADH1B	P00325	370	R	C		0	1hdy	A	369	EaSon
VAR_000427	ADH1B	P00325	370	R	C		0	1hdy	B	369	EaSon
VAR_000427	ADH1B	P00325	370	R	C		0	1hdz	A	369	EaSon
VAR_000427	ADH1B	P00325	370	R	C		0	1hdz	B	369	EaSOn
VAR_000427	ADH1B	P00325	370	R	C		0	1hsz	A	369	EaSon
VAR_000427	ADH1B	P00325	370	R	C		0	1hsz	B	369	EaSon
VAR_000427	ADH1B	P00325	370	R	C		0	1htb	A	369	EAson
VAR_000427	ADH1B	P00325	370	R	C		0	1htb	B	369	EAson
VAR_000427	ADH1B	P00325	370	R	C		0	1u3v	A	369	EaSon
VAR_000427	ADH1B	P00325	370	R	C		0	1u3v	B	369	EaSon
VAR_000427	ADH1B	P00325	370	R	C		0	1u3u	A	369	EaSon
VAR_000427	ADH1B	P00325	370	R	C		0	1u3u	B	369	EaSon
VAR_000427	ADH1B	P00325	370	R	C		0	3hud	A	369	EaSOn
VAR_000427	ADH1B	P00325	370	R	C		0	3hud	B	369	EaSOn
VAR_032768	AKR1C3	P42330	170	R	C		0	1s2a	A	170	HAson
VAR_032768	AKR1C3	P42330	170	R	C		0	1ry0	A	170	HASon
VAR_032768	AKR1C3	P42330	170	R	C		0	1ry0	B	170	HAson
VAR_032768	AKR1C3	P42330	170	R	C		0	1ry8	A	170	HASon
VAR_032768	AKR1C3	P42330	170	R	C		0	1ry8	B	170	HASon
VAR_032768	AKR1C3	P42330	170	R	C		0	1s1p	A	170	HAson
VAR_032768	AKR1C3	P42330	170	R	C		0	1s2c	A	170	HAson
VAR_032768	AKR1C3	P42330	170	R	C		0	1zq5	A	170	HAson
VAR_032768	AKR1C3	P42330	170	R	C		0	1s1r	A	170	HASon
VAR_032768	AKR1C3	P42330	170	R	C		0	2fgb	A	170	HASon
VAR_032768	AKR1C3	P42330	170	R	C		0	1xf0	A	170	HASon
VAR_032768	AKR1C3	P42330	170	R	C		0	2f38	A	170	HASon
VAR_026632	ALKBH3	Q96Q83	164	R	C		0	2iuw	A	164	HASon
VAR_049137	ARHGAP1	Q07960	369	R	C		0	1am4	A	172	HASon
VAR_049137	ARHGAP1	Q07960	369	R	C		0	1am4	B	172	HASon
VAR_049137	ARHGAP1	Q07960	369	R	C		0	1am4	C	172	HASon
VAR_049137	ARHGAP1	Q07960	369	R	C		0	1grn	B	392	HAsOn
VAR_049137	ARHGAP1	Q07960	369	R	C		0	1ow3	A	172	HASon
VAR_049137	ARHGAP1	Q07960	369	R	C		0	1rgp	A	172	HASon
VAR_049137	ARHGAP1	Q07960	369	R	C		0	1tx4	A	172	HASon
VAR_049137	ARHGAP1	Q07960	369	R	C		0	2ngr	B	392	HASOn
VAR_010359	BARD1	Q99728	658	R	C		0	2nte	A	658	HAson
VAR_010359	BARD1	Q99728	658	R	C		0	2nte	B	658	HAson
VAR_010359	BARD1	Q99728	658	R	C		0	2r1z	A	658	HAson
VAR_010359	BARD1	Q99728	658	R	C		0	2r1z	B	658	HASOn
VAR_049730	BPI	P17213	90	R	C		0	1bp1	A	59	EAson
VAR_049730	BPI	P17213	90	R	C		0	1ewf	A	59	EASon
VAR_019159	C2	P06681	734	R	C		0	2i6s	A	714	HASon
VAR_019159	C2	P06681	734	R	C		0	2i6q	A	714	HASon
VAR_019159	C2	P06681	734	R	C		0	2odq	A	714	HASon
VAR_019159	C2	P06681	734	R	C		0	2odp	A	714	HASon
VAR_016132	CASP9	P55211	192	R	C		0	1jxq	A	191	HAson
VAR_016132	CASP9	P55211	192	R	C		0	1jxq	B	191	HAson
VAR_016132	CASP9	P55211	192	R	C		0	1jxq	C	191	HAson
VAR_016132	CASP9	P55211	192	R	C		0	1jxq	D	191	HAson
VAR_016132	CASP9	P55211	192	R	C		0	1nw9	B	192	HASon
VAR_016132	CASP9	P55211	192	R	C		0	2ar9	A	192	HAson
VAR_016132	CASP9	P55211	192	R	C		0	2ar9	B	192	HAson
VAR_016132	CASP9	P55211	192	R	C		0	2ar9	C	192	HAson
VAR_016132	CASP9	P55211	192	R	C		0	2ar9	D	192	HAson
VAR_053032	CDKN2A	P42771	124	R	C		0	1a5e	A	124	HAson
VAR_053032	CDKN2A	P42771	124	R	C		0	1bi7	B	124	HAson
VAR_053032	CDKN2A	P42771	124	R	C		0	1dc2	A	124	HAson
VAR_053032	CDKN2A	P42771	124	R	C		0	2a5e	A	124	HAson
VAR_000212	CFTR	P13569	668	R	C		0	1xmj	A	668	CAson
VAR_000212	CFTR	P13569	668	R	C		0	1xmi	A	668	HASon
VAR_000212	CFTR	P13569	668	R	C		0	1xmi	B	668	HASon
VAR_000212	CFTR	P13569	668	R	C		0	1xmi	C	668	HASon
VAR_000212	CFTR	P13569	668	R	C		0	1xmi	D	668	HASon
VAR_000212	CFTR	P13569	668	R	C		0	1xmi	E	668	HASon
VAR_000212	CFTR	P13569	668	R	C		0	2bbo	A	668	CAson
VAR_000212	CFTR	P13569	668	R	C		0	2bbs	A	668	HAson
VAR_000212	CFTR	P13569	668	R	C		0	2bbs	B	668	HAson
VAR_000212	CFTR	P13569	668	R	C		0	2bbt	A	668	HAson
VAR_000212	CFTR	P13569	668	R	C		0	2bbt	B	668	CASon
VAR_040413	CLK3	P49761	486	R	C		0	2eu9	A	338	HASon
VAR_040413	CLK3	P49761	486	R	C		0	2exe	A	338	HASon
VAR_032815	CP	P00450	367	R	C		0	1kcw	A	348	PASon
VAR_032815	CP	P00450	367	R	C		0	2j5w	A	348	CAson
VAR_048827	CPOX	P36551	352	R	C		0	2aex	A	352	HASon
VAR_042093	CSNK1G2	P78368	217	R	C		0	2c47	A	177	CAson
VAR_042093	CSNK1G2	P78368	217	R	C		0	2c47	B	177	CASon
VAR_042093	CSNK1G2	P78368	217	R	C		0	2c47	C	177	CASon
VAR_042093	CSNK1G2	P78368	217	R	C		0	2c47	D	177	CASon
VAR_013835	CYP2A13	Q16696	257	R	C		0	2p85	A	257	HAson
VAR_013835	CYP2A13	Q16696	257	R	C		0	2p85	B	257	CAson
VAR_013835	CYP2A13	Q16696	257	R	C		0	2p85	C	257	CAson
VAR_013835	CYP2A13	Q16696	257	R	C		0	2p85	D	257	HAson
VAR_013835	CYP2A13	Q16696	257	R	C		0	2p85	E	257	CAson
VAR_013835	CYP2A13	Q16696	257	R	C		0	2p85	F	257	HAson
VAR_018339	CYP2A13	Q16696	494	R	C		0	2p85	A	494	CASOn
VAR_018339	CYP2A13	Q16696	494	R	C		0	2p85	B	494	CASOn
VAR_018339	CYP2A13	Q16696	494	R	C		0	2p85	C	494	PAson
VAR_018339	CYP2A13	Q16696	494	R	C		0	2p85	D	494	CASOn
VAR_018339	CYP2A13	Q16696	494	R	C		0	2p85	E	494	CASon
VAR_018339	CYP2A13	Q16696	494	R	C		0	2p85	F	494	CASOn
VAR_055034	CYP2A6	P11509	203	R	C		0	1z11	A	203	HAson
VAR_055034	CYP2A6	P11509	203	R	C		0	1z11	B	203	HAson
VAR_055034	CYP2A6	P11509	203	R	C		0	1z11	C	203	HAson
VAR_055034	CYP2A6	P11509	203	R	C		0	1z11	D	203	HAson
VAR_055034	CYP2A6	P11509	203	R	C		0	1z10	A	203	HAson
VAR_055034	CYP2A6	P11509	203	R	C		0	1z10	B	203	HAson
VAR_055034	CYP2A6	P11509	203	R	C		0	1z10	C	203	HAson
VAR_055034	CYP2A6	P11509	203	R	C		0	1z10	D	203	HAson
VAR_055034	CYP2A6	P11509	203	R	C		0	2fdv	A	203	HAson
VAR_055034	CYP2A6	P11509	203	R	C		0	2fdv	B	203	HAson
VAR_055034	CYP2A6	P11509	203	R	C		0	2fdv	C	203	HAson
VAR_055034	CYP2A6	P11509	203	R	C		0	2fdv	D	203	HAson
VAR_055034	CYP2A6	P11509	203	R	C		0	2fdy	A	203	HAson
VAR_055034	CYP2A6	P11509	203	R	C		0	2fdy	B	203	HAson
VAR_055034	CYP2A6	P11509	203	R	C		0	2fdy	C	203	HAson
VAR_055034	CYP2A6	P11509	203	R	C		0	2fdy	D	203	HAson
VAR_055034	CYP2A6	P11509	203	R	C		0	2fdu	A	203	HAson
VAR_055034	CYP2A6	P11509	203	R	C		0	2fdu	B	203	HAson
VAR_055034	CYP2A6	P11509	203	R	C		0	2fdu	C	203	HAson
VAR_055034	CYP2A6	P11509	203	R	C		0	2fdu	D	203	HAson
VAR_055034	CYP2A6	P11509	203	R	C		0	2pg5	A	203	HAson
VAR_055034	CYP2A6	P11509	203	R	C		0	2pg5	B	203	HAson
VAR_055034	CYP2A6	P11509	203	R	C		0	2pg5	C	203	HAson
VAR_055034	CYP2A6	P11509	203	R	C		0	2pg5	D	203	HAson
VAR_055034	CYP2A6	P11509	203	R	C		0	2pg7	A	203	HAson
VAR_055034	CYP2A6	P11509	203	R	C		0	2pg7	B	203	HAson
VAR_055034	CYP2A6	P11509	203	R	C		0	2pg7	C	203	HAson
VAR_055034	CYP2A6	P11509	203	R	C		0	2pg7	D	203	HAson
VAR_055034	CYP2A6	P11509	203	R	C		0	2fdw	A	203	HAson
VAR_055034	CYP2A6	P11509	203	R	C		0	2fdw	B	203	HAson
VAR_055034	CYP2A6	P11509	203	R	C		0	2fdw	C	203	HAson
VAR_055034	CYP2A6	P11509	203	R	C		0	2fdw	D	203	HAson
VAR_055034	CYP2A6	P11509	203	R	C		0	2pg6	A	203	HAson
VAR_055034	CYP2A6	P11509	203	R	C		0	2pg6	B	203	HAson
VAR_055034	CYP2A6	P11509	203	R	C		0	2pg6	C	203	HAson
VAR_055034	CYP2A6	P11509	203	R	C		0	2pg6	D	203	HAson
VAR_008343	CYP2C9	P11712	144	R	C		0	1og5	A	144	HasOn
VAR_008343	CYP2C9	P11712	144	R	C		0	1og5	B	144	HasOn
VAR_008343	CYP2C9	P11712	144	R	C		0	1og2	A	144	HasOn
VAR_008343	CYP2C9	P11712	144	R	C		0	1og2	B	144	HasOn
VAR_008343	CYP2C9	P11712	144	R	C		0	1r9o	A	144	HaSOn
VAR_008340	CYP2D6	P10635	296	R	C		0	2f9q	A	296	HAson
VAR_008340	CYP2D6	P10635	296	R	C		0	2f9q	B	296	HAson
VAR_008340	CYP2D6	P10635	296	R	C		0	2f9q	C	296	HAson
VAR_008340	CYP2D6	P10635	296	R	C		0	2f9q	D	296	HAson
VAR_033991	EPHX2	P34913	103	R	C		0	1s8o	A	103	HASon
VAR_033991	EPHX2	P34913	103	R	C		0	1vj5	A	103	HASon
VAR_033991	EPHX2	P34913	103	R	C		0	1zd5	A	103	HASon
VAR_033991	EPHX2	P34913	103	R	C		0	1zd2	P	103	HASon
VAR_033991	EPHX2	P34913	103	R	C		0	1zd4	A	103	HASon
VAR_033991	EPHX2	P34913	103	R	C		0	1zd3	A	103	HASon
VAR_030572	EZR	P15311	180	R	C		0	1ni2	A	180	CAson
VAR_030572	EZR	P15311	180	R	C		0	1ni2	B	180	CAson
VAR_014120	GC	P02774	445	R	C		0	1j78	A	429	HASon
VAR_014120	GC	P02774	445	R	C		0	1j78	B	429	HASon
VAR_014120	GC	P02774	445	R	C		0	1j7e	A	429	Hason
VAR_014120	GC	P02774	445	R	C		0	1j7e	B	429	HASon
VAR_014120	GC	P02774	445	R	C		0	1kxp	D	445	HAson
VAR_014120	GC	P02774	445	R	C		0	1kw2	A	445	HASOn
VAR_014120	GC	P02774	445	R	C		0	1kw2	B	445	HaSOn
VAR_014120	GC	P02774	445	R	C		0	1lot	A	429	HASon
VAR_014120	GC	P02774	445	R	C		0	1ma9	A	429	HAson
VAR_020917	GPX2	P18283	146	R	C		0	2he3	A	146	CAson
VAR_019079	GSR	P00390	153	R	C		0	1bwc	A	109	HAson
VAR_019079	GSR	P00390	153	R	C		0	1dnc	A	109	HAson
VAR_019079	GSR	P00390	153	R	C		0	1grg	A	109	HAsOn
VAR_019079	GSR	P00390	153	R	C		0	1gre	A	109	HAson
VAR_019079	GSR	P00390	153	R	C		0	1gra	A	109	HAson
VAR_019079	GSR	P00390	153	R	C		0	1grb	A	109	HAson
VAR_019079	GSR	P00390	153	R	C		0	1gsn	A	109	HAson
VAR_019079	GSR	P00390	153	R	C		0	1grf	A	109	HAson
VAR_019079	GSR	P00390	153	R	C		0	1grt	A	109	HAson
VAR_019079	GSR	P00390	153	R	C		0	1k4q	A	109	HAson
VAR_019079	GSR	P00390	153	R	C		0	1xan	A	109	HAson
VAR_019079	GSR	P00390	153	R	C		0	2aaq	A	109	HAson
VAR_019079	GSR	P00390	153	R	C		0	2gh5	A	109	HAsOn
VAR_019079	GSR	P00390	153	R	C		0	2gh5	B	109	HAsOn
VAR_019079	GSR	P00390	153	R	C		0	2grt	A	109	HAson
VAR_019079	GSR	P00390	153	R	C		0	3grs	A	109	HAson
VAR_019079	GSR	P00390	153	R	C		0	4grt	A	109	HAson
VAR_019079	GSR	P00390	153	R	C		0	3grt	A	109	HAson
VAR_019079	GSR	P00390	153	R	C		0	4gr1	A	109	HAson
VAR_019079	GSR	P00390	153	R	C		0	5grt	A	109	HAson
VAR_020504	HK2	P52789	274	R	C		0	2nzt	A	274	CASon
VAR_020504	HK2	P52789	274	R	C		0	2nzt	B	274	CAsOn
VAR_010579	HK2	P52789	353	R	C		0	2nzt	A	353	HAson
VAR_010579	HK2	P52789	353	R	C		0	2nzt	B	353	HASOn
VAR_016750	HLA-DMA	P28067	210	R	C		0	1hdm	A	181	CAsOn
VAR_016686	HLA-DRB3	P79483	40	R	C		0	2q6w	B	11	EASon
VAR_016686	HLA-DRB3	P79483	40	R	C		0	2q6w	E	11	EASon
VAR_040826	MAP2K7	O14733	138	R	C		0	2dyl	A	154	EAson
VAR_014833	MPG	P29372	120	R	C		0	1bnk	A	120	EAsOn
VAR_014833	MPG	P29372	120	R	C		0	1ewn	A	120	EASon
VAR_014833	MPG	P29372	120	R	C		0	1f6o	A	120	EAsOn
VAR_014833	MPG	P29372	120	R	C		0	1f4r	A	120	EASon
VAR_023996	MPO	P05164	604	R	C		0	1d2v	C	438	HAson
VAR_023996	MPO	P05164	604	R	C		0	1d2v	D	438	HAson
VAR_023996	MPO	P05164	604	R	C		0	1cxp	C	438	HAson
VAR_023996	MPO	P05164	604	R	C		0	1cxp	D	438	HAson
VAR_023996	MPO	P05164	604	R	C		0	1d5l	C	438	HAson
VAR_023996	MPO	P05164	604	R	C		0	1d5l	D	438	HAson
VAR_023996	MPO	P05164	604	R	C		0	1d7w	C	438	HAson
VAR_023996	MPO	P05164	604	R	C		0	1d7w	D	438	HAson
VAR_023996	MPO	P05164	604	R	C		0	1dnw	C	438	HAson
VAR_023996	MPO	P05164	604	R	C		0	1dnw	D	438	HAson
VAR_023996	MPO	P05164	604	R	C		0	1dnu	C	438	HAson
VAR_023996	MPO	P05164	604	R	C		0	1dnu	D	438	HAson
VAR_023996	MPO	P05164	604	R	C		0	1myp	C	438	HASon
VAR_023996	MPO	P05164	604	R	C		0	1myp	D	438	HASon
VAR_023996	MPO	P05164	604	R	C		0	1mhl	C	438	HASon
VAR_023996	MPO	P05164	604	R	C		0	1mhl	D	438	HASon
VAR_034598	MTRR	Q9UBK8	442	R	C		0	2qtz	A	415	HAson
VAR_034598	MTRR	Q9UBK8	442	R	C		0	2qtl	A	415	Cason
VAR_041472	NTRK3	Q16288	306	R	C		0	1wwc	A	306	CAson
VAR_031709	NUDCD3	Q8IVD9	235	R	C		0	1wgv	A	67	EAson
VAR_036830	PNMT	P11086	112	R	C		0	1hnn	A	112	HAsOn
VAR_036830	PNMT	P11086	112	R	C		0	1hnn	B	612	HASon
VAR_036830	PNMT	P11086	112	R	C		0	1n7j	A	112	HASOn
VAR_036830	PNMT	P11086	112	R	C		0	1n7j	B	612	HASon
VAR_036830	PNMT	P11086	112	R	C		0	1n7i	A	112	HASOn
VAR_036830	PNMT	P11086	112	R	C		0	1n7i	B	612	HASon
VAR_036830	PNMT	P11086	112	R	C		0	2an5	A	112	HASOn
VAR_036830	PNMT	P11086	112	R	C		0	2an5	B	112	HASon
VAR_036830	PNMT	P11086	112	R	C		0	1yz3	A	112	HASon
VAR_036830	PNMT	P11086	112	R	C		0	1yz3	B	112	HASon
VAR_036830	PNMT	P11086	112	R	C		0	2an4	A	112	HASon
VAR_036830	PNMT	P11086	112	R	C		0	2an4	B	112	HASon
VAR_036830	PNMT	P11086	112	R	C		0	2g72	A	112	HASon
VAR_036830	PNMT	P11086	112	R	C		0	2g72	B	112	HASon
VAR_036830	PNMT	P11086	112	R	C		0	2g71	A	112	HASon
VAR_036830	PNMT	P11086	112	R	C		0	2g71	B	112	HASon
VAR_036830	PNMT	P11086	112	R	C		0	2g70	A	112	HASOn
VAR_036830	PNMT	P11086	112	R	C		0	2g70	B	112	HASon
VAR_036830	PNMT	P11086	112	R	C		0	2g8n	A	112	HASon
VAR_036830	PNMT	P11086	112	R	C		0	2g8n	B	112	HASon
VAR_036830	PNMT	P11086	112	R	C		0	2opb	A	112	HASon
VAR_036830	PNMT	P11086	112	R	C		0	2opb	B	112	HASon
VAR_036830	PNMT	P11086	112	R	C		0	2onz	A	112	HASon
VAR_036830	PNMT	P11086	112	R	C		0	2onz	B	612	HASon
VAR_036830	PNMT	P11086	112	R	C		0	2an3	A	112	HASon
VAR_036830	PNMT	P11086	112	R	C		0	2an3	B	612	HASon
VAR_036830	PNMT	P11086	112	R	C		0	2obf	A	112	HASon
VAR_036830	PNMT	P11086	112	R	C		0	2obf	B	612	HASon
VAR_036830	PNMT	P11086	112	R	C		0	2ony	A	112	HASOn
VAR_036830	PNMT	P11086	112	R	C		0	2ony	B	612	HASon
VAR_014636	PTGIS	Q16647	236	R	C		0	2iag	A	236	HASon
VAR_014636	PTGIS	Q16647	236	R	C		0	2iag	B	236	HASon
VAR_014636	PTGIS	Q16647	236	R	C		0	3b6h	A	236	HASon
VAR_014636	PTGIS	Q16647	236	R	C		0	3b6h	B	236	HASon
VAR_047277	PTPRS	Q13332	1457	R	C		0	2fh7	A	1457	EAsOn
VAR_006349	RET	P07949	982	R	C		0	2ivt	A	982	Hason
VAR_006349	RET	P07949	982	R	C		0	2ivs	A	982	HAson
VAR_006349	RET	P07949	982	R	C		0	2ivs	B	982	HAson
VAR_006349	RET	P07949	982	R	C		0	2ivv	A	982	Hason
VAR_006349	RET	P07949	982	R	C		0	2ivu	A	982	Hason
VAR_014109	RNASE3	P12724	72	R	C		0	1dyt	A	45	CASOn
VAR_014109	RNASE3	P12724	72	R	C		0	1dyt	B	45	CASOn
VAR_014109	RNASE3	P12724	72	R	C		0	1h1h	A	45	CASOn
VAR_014109	RNASE3	P12724	72	R	C		0	1qmt	A	45	CASOn
VAR_020465	SAT2	Q96F10	126	R	C		0	2bei	A	126	EAson
VAR_020465	SAT2	Q96F10	126	R	C		0	2bei	B	126	EAson
VAR_020465	SAT2	Q96F10	126	R	C		0	2q4v	A	126	EAson
VAR_020465	SAT2	Q96F10	126	R	C		0	2q4v	B	126	EAson
VAR_041102	SPEG	Q15772	934	R	C		0	1u2h	A	85	HAson
VAR_041131	STK10	O94804	268	R	C		0	2j7t	A	268	HAsOn
VAR_029453	TNNI3	P19429	79	R	C		0	1j1d	C	79	HAson
VAR_029453	TNNI3	P19429	79	R	C		0	1j1d	F	79	HAson
VAR_029453	TNNI3	P19429	79	R	C		0	1j1e	C	79	HASon
VAR_029453	TNNI3	P19429	79	R	C		0	1j1e	F	79	HAson
VAR_025211	TREX2	Q9BQ50	180	R	C		0	1y97	A	137	CAson
VAR_025211	TREX2	Q9BQ50	180	R	C		0	1y97	B	137	CAson
VAR_040323	TTN	Q8WZ42	32097	R	C		0	2nzi	A	244	EASon
VAR_040323	TTN	Q8WZ42	32097	R	C		0	2nzi	B	244	EAson
VAR_007591	TTR	P02766	124	R	C		0	1bmz	A	104	EASon
VAR_007591	TTR	P02766	124	R	C		0	1bmz	B	104	EASon
VAR_007591	TTR	P02766	124	R	C		0	1bm7	A	104	EASon
VAR_007591	TTR	P02766	124	R	C		0	1bm7	B	104	EASon
VAR_007591	TTR	P02766	124	R	C		0	1bzd	A	104	EAsOn
VAR_007591	TTR	P02766	124	R	C		0	1bzd	B	104	EaSOn
VAR_007591	TTR	P02766	124	R	C		0	1bz8	A	104	CasOn
VAR_007591	TTR	P02766	124	R	C		0	1bz8	B	104	CASOn
VAR_007591	TTR	P02766	124	R	C		0	1bze	A	104	EAsOn
VAR_007591	TTR	P02766	124	R	C		0	1bze	B	104	EASOn
VAR_007591	TTR	P02766	124	R	C		0	1dvx	A	104	EASon
VAR_007591	TTR	P02766	124	R	C		0	1dvx	B	104	EASon
VAR_007591	TTR	P02766	124	R	C		0	1dvs	A	104	EASon
VAR_007591	TTR	P02766	124	R	C		0	1dvs	B	104	CASon
VAR_007591	TTR	P02766	124	R	C		0	1dvy	A	104	EAsOn
VAR_007591	TTR	P02766	124	R	C		0	1dvy	B	104	CASon
VAR_007591	TTR	P02766	124	R	C		0	1dvu	A	104	EAsOn
VAR_007591	TTR	P02766	124	R	C		0	1dvu	B	104	EAson
VAR_007591	TTR	P02766	124	R	C		0	1dvt	A	104	EASon
VAR_007591	TTR	P02766	124	R	C		0	1dvt	B	104	EAsOn
VAR_007591	TTR	P02766	124	R	C		0	1dvz	A	104	EASon
VAR_007591	TTR	P02766	124	R	C		0	1dvz	B	104	EAsOn
VAR_007591	TTR	P02766	124	R	C		0	1dvq	A	104	EASon
VAR_007591	TTR	P02766	124	R	C		0	1dvq	B	104	EAson
VAR_007591	TTR	P02766	124	R	C		0	1e3f	A	104	EASOn
VAR_007591	TTR	P02766	124	R	C		0	1e3f	B	104	EAson
VAR_007591	TTR	P02766	124	R	C		0	1e5a	A	104	EAsOn
VAR_007591	TTR	P02766	124	R	C		0	1e5a	B	104	EAson
VAR_007591	TTR	P02766	124	R	C		0	1e4h	A	104	EAson
VAR_007591	TTR	P02766	124	R	C		0	1e4h	B	104	EAson
VAR_007591	TTR	P02766	124	R	C		0	1f41	A	104	EAson
VAR_007591	TTR	P02766	124	R	C		0	1f41	B	104	EAson
VAR_007591	TTR	P02766	124	R	C		0	1eta	1	104	EAsoN
VAR_007591	TTR	P02766	124	R	C		0	1eta	2	104	EAsON
VAR_007591	TTR	P02766	124	R	C		0	1etb	1	104	EAson
VAR_007591	TTR	P02766	124	R	C		0	1etb	2	104	EAson
VAR_007591	TTR	P02766	124	R	C		0	1f86	A	104	EASOn
VAR_007591	TTR	P02766	124	R	C		0	1f86	B	104	EASon
VAR_007591	TTR	P02766	124	R	C		0	1fhn	A	104	EAson
VAR_007591	TTR	P02766	124	R	C		0	1fhn	B	104	EASOn
VAR_007591	TTR	P02766	124	R	C		0	1g1o	A	104	EAson
VAR_007591	TTR	P02766	124	R	C		0	1g1o	B	104	EASon
VAR_007591	TTR	P02766	124	R	C		0	1g1o	C	104	EAsOn
VAR_007591	TTR	P02766	124	R	C		0	1g1o	D	104	EAsOn
VAR_007591	TTR	P02766	124	R	C		0	1gko	A	104	EASOn
VAR_007591	TTR	P02766	124	R	C		0	1gko	B	104	EASOn
VAR_007591	TTR	P02766	124	R	C		0	1gko	C	104	EASon
VAR_007591	TTR	P02766	124	R	C		0	1gko	D	104	EASOn
VAR_007591	TTR	P02766	124	R	C		0	1ijn	A	104	EAson
VAR_007591	TTR	P02766	124	R	C		0	1ijn	B	104	EAsOn
VAR_007591	TTR	P02766	124	R	C		0	1iii	A	104	EAson
VAR_007591	TTR	P02766	124	R	C		0	1iii	B	104	EAson
VAR_007591	TTR	P02766	124	R	C		0	1ict	A	104	CAson
VAR_007591	TTR	P02766	124	R	C		0	1ict	B	104	EAsOn
VAR_007591	TTR	P02766	124	R	C		0	1ict	C	104	EAson
VAR_007591	TTR	P02766	124	R	C		0	1ict	D	104	EAson
VAR_007591	TTR	P02766	124	R	C		0	1ict	E	104	EAsOn
VAR_007591	TTR	P02766	124	R	C		0	1ict	F	104	EAson
VAR_007591	TTR	P02766	124	R	C		0	1ict	G	104	EAsOn
VAR_007591	TTR	P02766	124	R	C		0	1ict	H	104	CAson
VAR_007591	TTR	P02766	124	R	C		0	1iik	A	104	EAsOn
VAR_007591	TTR	P02766	124	R	C		0	1iik	B	104	EAson
VAR_007591	TTR	P02766	124	R	C		0	1qab	A	104	EAsOn
VAR_007591	TTR	P02766	124	R	C		0	1qab	B	104	CASOn
VAR_007591	TTR	P02766	124	R	C		0	1qab	C	104	CAsOn
VAR_007591	TTR	P02766	124	R	C		0	1qab	D	104	CAson
VAR_007591	TTR	P02766	124	R	C		0	1rlb	A	104	EAsOn
VAR_007591	TTR	P02766	124	R	C		0	1rlb	B	104	EAson
VAR_007591	TTR	P02766	124	R	C		0	1rlb	C	104	EAsOn
VAR_007591	TTR	P02766	124	R	C		0	1rlb	D	104	CAsOn
VAR_007591	TTR	P02766	124	R	C		0	1thc	A	104	EASOn
VAR_007591	TTR	P02766	124	R	C		0	1thc	B	104	EAsOn
VAR_007591	TTR	P02766	124	R	C		0	1sok	A	104	EAson
VAR_007591	TTR	P02766	124	R	C		0	1sok	B	104	EAson
VAR_007591	TTR	P02766	124	R	C		0	1soq	A	104	EAson
VAR_007591	TTR	P02766	124	R	C		0	1soq	B	104	EASon
VAR_007591	TTR	P02766	124	R	C		0	1soq	C	104	EASon
VAR_007591	TTR	P02766	124	R	C		0	1soq	D	104	EASOn
VAR_007591	TTR	P02766	124	R	C		0	1tt6	A	104	EAson
VAR_007591	TTR	P02766	124	R	C		0	1tt6	B	104	EAson
VAR_007591	TTR	P02766	124	R	C		0	1ttc	A	104	EAson
VAR_007591	TTR	P02766	124	R	C		0	1ttc	B	104	EASon
VAR_007591	TTR	P02766	124	R	C		0	1tha	A	104	EAson
VAR_007591	TTR	P02766	124	R	C		0	1tha	B	104	CAson
VAR_007591	TTR	P02766	124	R	C		0	1ttr	A	104	EAson
VAR_007591	TTR	P02766	124	R	C		0	1ttr	B	104	EASOn
VAR_007591	TTR	P02766	124	R	C		0	1ttb	A	104	EAson
VAR_007591	TTR	P02766	124	R	C		0	1ttb	B	104	EAsOn
VAR_007591	TTR	P02766	124	R	C		0	1tta	A	104	EASOn
VAR_007591	TTR	P02766	124	R	C		0	1tta	B	104	EasOn
VAR_007591	TTR	P02766	124	R	C		0	1tyr	A	104	EASOn
VAR_007591	TTR	P02766	124	R	C		0	1tyr	B	104	EaSOn
VAR_007591	TTR	P02766	124	R	C		0	1u21	A	104	EAson
VAR_007591	TTR	P02766	124	R	C		0	1u21	B	104	EAsOn
VAR_007591	TTR	P02766	124	R	C		0	1tsh	A	104	EAson
VAR_007591	TTR	P02766	124	R	C		0	1tsh	B	104	EAsOn
VAR_007591	TTR	P02766	124	R	C		0	1tz8	A	104	EAson
VAR_007591	TTR	P02766	124	R	C		0	1tz8	B	104	EAson
VAR_007591	TTR	P02766	124	R	C		0	1tz8	C	104	EAson
VAR_007591	TTR	P02766	124	R	C		0	1tz8	D	104	EAson
VAR_007591	TTR	P02766	124	R	C		0	1x7t	A	104	EASon
VAR_007591	TTR	P02766	124	R	C		0	1x7t	B	104	EASon
VAR_007591	TTR	P02766	124	R	C		0	1qwh	A	104	EAson
VAR_007591	TTR	P02766	124	R	C		0	1qwh	B	104	CASon
VAR_007591	TTR	P02766	124	R	C		0	1z7j	A	104	EASOn
VAR_007591	TTR	P02766	124	R	C		0	1z7j	B	304	EAsOn
VAR_007591	TTR	P02766	124	R	C		0	1zcr	A	104	EAson
VAR_007591	TTR	P02766	124	R	C		0	1zcr	B	104	EAsOn
VAR_007591	TTR	P02766	124	R	C		0	2b14	A	104	EAson
VAR_007591	TTR	P02766	124	R	C		0	2b14	B	104	EAson
VAR_007591	TTR	P02766	124	R	C		0	2b9a	A	104	CAson
VAR_007591	TTR	P02766	124	R	C		0	2b9a	B	104	EASon
VAR_007591	TTR	P02766	124	R	C		0	2b77	A	104	EAson
VAR_007591	TTR	P02766	124	R	C		0	2b77	B	104	CASOn
VAR_007591	TTR	P02766	124	R	C		0	2b16	A	104	EAson
VAR_007591	TTR	P02766	124	R	C		0	2b16	B	104	EAson
VAR_007591	TTR	P02766	124	R	C		0	1tlm	A	104	EAsOn
VAR_007591	TTR	P02766	124	R	C		0	1tlm	B	104	EAsOn
VAR_007591	TTR	P02766	124	R	C		0	2fbr	A	104	EAson
VAR_007591	TTR	P02766	124	R	C		0	2fbr	B	104	EAsOn
VAR_007591	TTR	P02766	124	R	C		0	2f8i	A	104	EASon
VAR_007591	TTR	P02766	124	R	C		0	2f8i	B	104	CAson
VAR_007591	TTR	P02766	124	R	C		0	2g3x	A	104	EAson
VAR_007591	TTR	P02766	124	R	C		0	2g3x	B	104	EAson
VAR_007591	TTR	P02766	124	R	C		0	2g9k	A	104	EASon
VAR_007591	TTR	P02766	124	R	C		0	2g9k	B	104	EASon
VAR_007591	TTR	P02766	124	R	C		0	2g3z	A	104	CAson
VAR_007591	TTR	P02766	124	R	C		0	2g3z	B	104	EASon
VAR_007591	TTR	P02766	124	R	C		0	2gab	A	104	EAson
VAR_007591	TTR	P02766	124	R	C		0	2gab	B	104	EAson
VAR_007591	TTR	P02766	124	R	C		0	2f7i	A	104	EAson
VAR_007591	TTR	P02766	124	R	C		0	2f7i	B	104	CAson
VAR_007591	TTR	P02766	124	R	C		0	2flm	A	104	EAson
VAR_007591	TTR	P02766	124	R	C		0	2flm	B	104	EAson
VAR_007591	TTR	P02766	124	R	C		0	2g4g	A	104	EAson
VAR_007591	TTR	P02766	124	R	C		0	2g4g	B	104	EAson
VAR_007591	TTR	P02766	124	R	C		0	2g4e	A	104	EAson
VAR_007591	TTR	P02766	124	R	C		0	2g4e	B	104	EAson
VAR_007591	TTR	P02766	124	R	C		0	2g5u	A	104	EAson
VAR_007591	TTR	P02766	124	R	C		0	2g5u	B	104	CAson
VAR_007591	TTR	P02766	124	R	C		0	2h4e	A	104	EAson
VAR_007591	TTR	P02766	124	R	C		0	2h4e	B	104	EAson
VAR_007591	TTR	P02766	124	R	C		0	1x7s	A	104	EAson
VAR_007591	TTR	P02766	124	R	C		0	1x7s	B	104	EAson
VAR_007591	TTR	P02766	124	R	C		0	1y1d	A	104	EAson
VAR_007591	TTR	P02766	124	R	C		0	1y1d	B	1104	EAson
VAR_007591	TTR	P02766	124	R	C		0	1zd6	A	104	EAson
VAR_007591	TTR	P02766	124	R	C		0	1zd6	B	104	EAson
VAR_007591	TTR	P02766	124	R	C		0	2qgc	A	104	EAson
VAR_007591	TTR	P02766	124	R	C		0	2qgc	B	104	EAsOn
VAR_007591	TTR	P02766	124	R	C		0	2rox	A	104	EAson
VAR_007591	TTR	P02766	124	R	C		0	2rox	B	104	EAson
VAR_007591	TTR	P02766	124	R	C		0	2noy	A	104	EAsOn
VAR_007591	TTR	P02766	124	R	C		0	2noy	B	104	EAsOn
VAR_007591	TTR	P02766	124	R	C		0	2qel	A	104	EAson
VAR_007591	TTR	P02766	124	R	C		0	2qel	B	104	EASon
VAR_007591	TTR	P02766	124	R	C		0	2qel	C	104	EAson
VAR_007591	TTR	P02766	124	R	C		0	2qel	D	104	EASOn
VAR_007591	TTR	P02766	124	R	C		0	2qgb	A	104	EASon
VAR_007591	TTR	P02766	124	R	C		0	2qgb	B	104	EAson
VAR_007591	TTR	P02766	124	R	C		0	2roy	A	104	EAson
VAR_007591	TTR	P02766	124	R	C		0	2roy	B	104	EAsOn
VAR_007591	TTR	P02766	124	R	C		0	2trh	A	104	EAsOn
VAR_007591	TTR	P02766	124	R	C		0	2trh	B	104	EAsOn
VAR_007591	TTR	P02766	124	R	C		0	2try	A	104	EAsOn
VAR_007591	TTR	P02766	124	R	C		0	2try	B	104	EAsOn
VAR_007591	TTR	P02766	124	R	C		0	2b15	A	104	EAson
VAR_007591	TTR	P02766	124	R	C		0	2b15	B	104	EAson
VAR_007591	TTR	P02766	124	R	C		0	2pab	A	104	EAsOn
VAR_007591	TTR	P02766	124	R	C		0	2pab	B	104	CAson
VAR_007591	TTR	P02766	124	R	C		0	3d2t	A	104	EAsOn
VAR_007591	TTR	P02766	124	R	C		0	3d2t	B	104	CAson
VAR_007591	TTR	P02766	124	R	C		0	2qge	A	104	EAson
VAR_007591	TTR	P02766	124	R	C		0	2qge	B	104	EAsOn
VAR_007591	TTR	P02766	124	R	C		0	3dgd	A	104	EAson
VAR_007591	TTR	P02766	124	R	C		0	3dgd	B	104	EAson
VAR_007591	TTR	P02766	124	R	C		0	3dgd	C	104	EAsOn
VAR_007591	TTR	P02766	124	R	C		0	3dgd	D	104	EAson
VAR_007591	TTR	P02766	124	R	C		0	3did	A	104	EAson
VAR_007591	TTR	P02766	124	R	C		0	3did	B	104	EAson
VAR_007591	TTR	P02766	124	R	C		0	3did	C	104	EAsOn
VAR_007591	TTR	P02766	124	R	C		0	3did	D	104	EAsOn
VAR_007591	TTR	P02766	124	R	C		0	5ttr	A	104	EAsOn
VAR_007591	TTR	P02766	124	R	C		0	5ttr	B	104	EASOn
VAR_007591	TTR	P02766	124	R	C		0	5ttr	C	104	EAson
VAR_007591	TTR	P02766	124	R	C		0	5ttr	D	104	EASOn
VAR_007591	TTR	P02766	124	R	C		0	5ttr	E	104	EASOn
VAR_007591	TTR	P02766	124	R	C		0	5ttr	F	104	EASOn
VAR_007591	TTR	P02766	124	R	C		0	5ttr	G	104	EAson
VAR_007591	TTR	P02766	124	R	C		0	5ttr	H	104	EASon
VAR_007591	TTR	P02766	124	R	C		0	3b56	A	104	EASOn
VAR_007591	TTR	P02766	124	R	C		0	3b56	B	104	EAsOn
VAR_007591	TTR	P02766	124	R	C		0	3cyk	A	104	EAson
VAR_007591	TTR	P02766	124	R	C		0	3cyk	B	104	EAson
VAR_007591	TTR	P02766	124	R	C		0	3cyk	C	104	EAsOn
VAR_007591	TTR	P02766	124	R	C		0	3cyk	D	104	EAson
VAR_007591	TTR	P02766	124	R	C		0	2qgd	A	104	EAson
VAR_007591	TTR	P02766	124	R	C		0	2qgd	B	104	EAson
VAR_042407	TWF2	Q6IBS0	72	R	C		0	2vac	A	72	EASon
VAR_041300	VRK3	Q8IV63	370	R	C		0	2jii	A	370	HASOn
VAR_041300	VRK3	Q8IV63	370	R	C		0	2jii	B	370	HASOn
VAR_030885	WDYHV1	Q96HA8	134	R	C		0	3c9q	A	134	EAson
VAR_023990	XDH	P47989	1176	R	C		0	2ckj	A	1176	EASon
VAR_023990	XDH	P47989	1176	R	C		0	2ckj	B	1176	EASOn
VAR_023990	XDH	P47989	1176	R	C		0	2ckj	C	1176	EASon
VAR_023990	XDH	P47989	1176	R	C		0	2ckj	D	1176	EASon
VAR_023990	XDH	P47989	1176	R	C		0	2e1q	A	1176	EASOn
VAR_023990	XDH	P47989	1176	R	C		0	2e1q	B	1176	EASOn
VAR_023990	XDH	P47989	1176	R	C		0	2e1q	C	1176	EASOn
VAR_023990	XDH	P47989	1176	R	C		0	2e1q	D	1176	EASOn
VAR_025101	ADRB2	P07550	220	S	C		0	2rh1	A	220	HAsOn
VAR_025101	ADRB2	P07550	220	S	C		0	2r4s	A	220	HAson
VAR_025101	ADRB2	P07550	220	S	C		0	3d4s	A	220	HAsOn
VAR_025101	ADRB2	P07550	220	S	C		0	2r4r	A	220	HAson
VAR_013290	AKR1C4	P17516	145	S	C		0	2fvl	A	145	HAson
VAR_013290	AKR1C4	P17516	145	S	C		0	2fvl	B	145	HAson
VAR_013290	AKR1C4	P17516	145	S	C		0	2fvl	C	145	HAson
VAR_029155	CHEK2	O96017	500	S	C		0	2cn5	A	500	HAsOn
VAR_029155	CHEK2	O96017	500	S	C		0	2cn8	A	500	HAsOn
VAR_020851	CYP1A2	P05177	212	S	C		0	2hi4	A	212	CAson
VAR_052642	FARS2	O95363	57	S	C		0	3cmq	A	21	EAson
VAR_049100	FXN	Q16595	202	S	C		0	1ekg	A	202	CAson
VAR_049100	FXN	Q16595	202	S	C		0	1ly7	A	202	CAsOn
VAR_011918	GH1	P01241	105	S	C		0	1a22	A	79	HasOn
VAR_011918	GH1	P01241	105	S	C		0	1axi	A	79	HasOn
VAR_011918	GH1	P01241	105	S	C		0	1bp3	A	79	HasOn
VAR_011918	GH1	P01241	105	S	C		0	1hwg	A	79	HasOn
VAR_011918	GH1	P01241	105	S	C		0	1hwh	A	79	HasOn
VAR_011918	GH1	P01241	105	S	C		0	1hgu	A	79	HasOn
VAR_011918	GH1	P01241	105	S	C		0	1huw	A	79	HasOn
VAR_011918	GH1	P01241	105	S	C		0	1kf9	A	79	HasOn
VAR_011918	GH1	P01241	105	S	C		0	1kf9	D	1079	HasOn
VAR_011918	GH1	P01241	105	S	C		0	3hhr	A	79	HasOn
VAR_029269	GSTO1	P78417	86	S	C		0	1eem	A	86	Hason
VAR_016368	HLA-B	P30464	91	S	C		0	1xr9	A	67	HasOn
VAR_016368	HLA-B	P30464	91	S	C		0	1xr8	A	67	HasOn
VAR_016368	HLA-B	P30464	91	S	C		0	3c9n	A	67	HasOn
VAR_049879	ICAM1	P05362	34	S	C		0	1ic1	A	7	CAson
VAR_049879	ICAM1	P05362	34	S	C		0	1ic1	B	7	CAson
VAR_049879	ICAM1	P05362	34	S	C		0	1iam	A	7	CAson
VAR_049879	ICAM1	P05362	34	S	C		0	1mq8	A	7	CAson
VAR_049879	ICAM1	P05362	34	S	C		0	1mq8	C	7	CAson
VAR_049879	ICAM1	P05362	34	S	C		0	1z7z	I	7	CAson
VAR_018181	MECP2	P51608	86	S	C		0	1qk9	A	10	CAson
VAR_038036	MSH6	P52701	503	S	C		0	2o8d	B	503	CASon
VAR_038036	MSH6	P52701	503	S	C		0	2o8c	B	503	CASon
VAR_038036	MSH6	P52701	503	S	C		0	2o8b	B	503	CASoN
VAR_038036	MSH6	P52701	503	S	C		0	2o8f	B	503	CASon
VAR_038036	MSH6	P52701	503	S	C		0	2o8e	B	503	CASon
VAR_033374	MTHFSD	Q2M296	296	S	C		0	2e5j	A	296	CAson
VAR_047750	OBSCN	Q5VST9	3373	S	C		0	2edr	A	20	EAson
VAR_037611	PNMT	P11086	188	S	C		0	1hnn	A	188	CasON
VAR_037611	PNMT	P11086	188	S	C		0	1hnn	B	688	CasON
VAR_037611	PNMT	P11086	188	S	C		0	1n7j	A	188	CasON
VAR_037611	PNMT	P11086	188	S	C		0	1n7j	B	688	CasOn
VAR_037611	PNMT	P11086	188	S	C		0	1n7i	A	188	CasON
VAR_037611	PNMT	P11086	188	S	C		0	1n7i	B	688	CasOn
VAR_037611	PNMT	P11086	188	S	C		0	2an5	A	188	CaSON
VAR_037611	PNMT	P11086	188	S	C		0	2an5	B	188	CasON
VAR_037611	PNMT	P11086	188	S	C		0	1yz3	A	188	CasOn
VAR_037611	PNMT	P11086	188	S	C		0	1yz3	B	188	CasON
VAR_037611	PNMT	P11086	188	S	C		0	2an4	A	188	CasOn
VAR_037611	PNMT	P11086	188	S	C		0	2an4	B	188	CasON
VAR_037611	PNMT	P11086	188	S	C		0	2g72	A	188	CasOn
VAR_037611	PNMT	P11086	188	S	C		0	2g72	B	188	CasON
VAR_037611	PNMT	P11086	188	S	C		0	2g71	A	188	CaSON
VAR_037611	PNMT	P11086	188	S	C		0	2g71	B	188	CasON
VAR_037611	PNMT	P11086	188	S	C		0	2g70	A	188	CasOn
VAR_037611	PNMT	P11086	188	S	C		0	2g70	B	188	CasOn
VAR_037611	PNMT	P11086	188	S	C		0	2g8n	A	188	CasOn
VAR_037611	PNMT	P11086	188	S	C		0	2g8n	B	188	CasON
VAR_037611	PNMT	P11086	188	S	C		0	2opb	A	188	CaSON
VAR_037611	PNMT	P11086	188	S	C		0	2opb	B	188	CasON
VAR_037611	PNMT	P11086	188	S	C		0	2onz	A	188	CasON
VAR_037611	PNMT	P11086	188	S	C		0	2onz	B	688	CasON
VAR_037611	PNMT	P11086	188	S	C		0	2an3	A	188	CasOn
VAR_037611	PNMT	P11086	188	S	C		0	2an3	B	688	CasOn
VAR_037611	PNMT	P11086	188	S	C		0	2obf	A	188	CasON
VAR_037611	PNMT	P11086	188	S	C		0	2obf	B	688	CasON
VAR_037611	PNMT	P11086	188	S	C		0	2ony	A	188	CasON
VAR_037611	PNMT	P11086	188	S	C		0	2ony	B	688	CasON
VAR_040593	PRKACA	P17612	264	S	C		0	2gu8	A	263	HAson
VAR_030943	PRMT3	O60678	470	S	C		0	2fyt	A	487	EASoN
VAR_011745	SERPINB2	P05120	413	S	C		0	1by7	A	413	CaSON
VAR_011745	SERPINB2	P05120	413	S	C		0	1jrr	A	413	CaSON
VAR_011745	SERPINB2	P05120	413	S	C		0	2arr	A	413	CaSON
VAR_011745	SERPINB2	P05120	413	S	C		0	2arq	A	413	CaSON
VAR_015482	SIRPA	P78324	107	S	C		0	2uv3	A	77	EAson
VAR_015482	SIRPA	P78324	107	S	C		0	2uv3	B	77	EAson
VAR_022310	XRCC4	Q13426	12	S	C		0	1fu1	A	12	CAson
VAR_022310	XRCC4	Q13426	12	S	C		0	1fu1	B	412	CAson
VAR_022310	XRCC4	Q13426	12	S	C		0	1ik9	A	12	CAsOn
VAR_022310	XRCC4	Q13426	12	S	C		0	1ik9	B	12	CAson
VAR_007262	ARSA	P15289	193	W	C		0	1auk	A	193	CAson
VAR_007262	ARSA	P15289	193	W	C		0	1e2s	P	193	CAson
VAR_007262	ARSA	P15289	193	W	C		0	1e1z	P	193	CAson
VAR_007262	ARSA	P15289	193	W	C		0	1e3c	P	193	CAson
VAR_007262	ARSA	P15289	193	W	C		0	1e33	P	193	CAson
VAR_007262	ARSA	P15289	193	W	C		0	1n2l	A	193	CAson
VAR_007262	ARSA	P15289	193	W	C		0	1n2k	A	193	CAson
VAR_010210	CD1A	P06126	68	W	C		0	1onq	A	51	CAsOn
VAR_010210	CD1A	P06126	68	W	C		0	1onq	C	51	CAsOn
VAR_010210	CD1A	P06126	68	W	C		0	1xz0	A	51	CAsOn
VAR_010210	CD1A	P06126	68	W	C		0	1xz0	C	51	CAsOn
VAR_016317	ERBB2	P04626	452	W	C		0	1n8z	C	430	CASon
VAR_016317	ERBB2	P04626	452	W	C		0	1s78	A	430	CASon
VAR_016317	ERBB2	P04626	452	W	C		0	1s78	B	430	CASon
VAR_016317	ERBB2	P04626	452	W	C		0	2a91	A	431	CASon
VAR_020354	MGMT	P16455	65	W	C		0	1eh6	A	65	HAson
VAR_020354	MGMT	P16455	65	W	C		0	1eh7	A	65	HAson
VAR_020354	MGMT	P16455	65	W	C		0	1eh8	A	65	HAson
VAR_020354	MGMT	P16455	65	W	C		0	1qnt	A	65	HAson
VAR_020354	MGMT	P16455	65	W	C		0	1t39	A	65	HAson
VAR_020354	MGMT	P16455	65	W	C		0	1t39	B	65	HAson
VAR_020354	MGMT	P16455	65	W	C		0	1t38	A	65	HAson
VAR_020354	MGMT	P16455	65	W	C		0	1yfh	A	65	HAson
VAR_020354	MGMT	P16455	65	W	C		0	1yfh	B	65	HAson
VAR_020354	MGMT	P16455	65	W	C		0	1yfh	C	65	HAson
VAR_011999	TF	P02787	377	W	C		0	1suv	E	358	Hason
VAR_011999	TF	P02787	377	W	C		0	1suv	F	358	Hason
VAR_011999	TF	P02787	377	W	C		0	2hav	A	358	HaSon
VAR_011999	TF	P02787	377	W	C		0	2hav	B	358	HaSon
VAR_011999	TF	P02787	377	W	C		0	2hau	A	358	HaSon
VAR_011999	TF	P02787	377	W	C		0	2hau	B	358	HaSon
VAR_023430	ACE	P12821	244	Y	C		0	2c6f	A	215	Hason
VAR_023430	ACE	P12821	244	Y	C		0	2c6f	B	215	Hason
VAR_050109	CLEC4M	Q9H2X3	251	Y	C		0	1sl6	A	251	HAson
VAR_050109	CLEC4M	Q9H2X3	251	Y	C		0	1sl6	B	251	HAson
VAR_050109	CLEC4M	Q9H2X3	251	Y	C		0	1sl6	C	251	HAson
VAR_050109	CLEC4M	Q9H2X3	251	Y	C		0	1sl6	D	251	HAson
VAR_050109	CLEC4M	Q9H2X3	251	Y	C		0	1sl6	E	251	HAson
VAR_050109	CLEC4M	Q9H2X3	251	Y	C		0	1sl6	F	251	HAson
VAR_050109	CLEC4M	Q9H2X3	251	Y	C		0	1xar	A	251	CAson
VAR_042089	CSNK1G2	P78368	206	Y	C		0	2c47	A	166	CASon
VAR_042089	CSNK1G2	P78368	206	Y	C		0	2c47	B	166	CASon
VAR_042089	CSNK1G2	P78368	206	Y	C		0	2c47	C	166	CASon
VAR_042089	CSNK1G2	P78368	206	Y	C		0	2c47	D	166	CAson
VAR_008344	CYP2C9	P11712	358	Y	C		0	1og5	A	358	HASon
VAR_008344	CYP2C9	P11712	358	Y	C		0	1og5	B	358	HASOn
VAR_008344	CYP2C9	P11712	358	Y	C		0	1og2	A	358	HASOn
VAR_008344	CYP2C9	P11712	358	Y	C		0	1og2	B	358	HASon
VAR_008344	CYP2C9	P11712	358	Y	C		0	1r9o	A	358	HAson
VAR_048508	DSG2	Q14126	89	Y	C		0	2yqg	A	50	Eason
VAR_025431	DUSP13	Q9UII6	156	Y	C		0	2gwo	A	156	HAsOn
VAR_025431	DUSP13	Q9UII6	156	Y	C		0	2gwo	B	156	HaSOn
VAR_025431	DUSP13	Q9UII6	156	Y	C		0	2gwo	C	156	HaSOn
VAR_025431	DUSP13	Q9UII6	156	Y	C		0	2gwo	D	156	HasOn
VAR_025431	DUSP13	Q9UII6	156	Y	C		0	2pq5	A	156	HAson
VAR_025431	DUSP13	Q9UII6	156	Y	C		0	2pq5	B	156	HAson
VAR_025431	DUSP13	Q9UII6	156	Y	C		0	2pq5	C	156	HASon
VAR_025431	DUSP13	Q9UII6	156	Y	C		0	2pq5	D	156	HASon
VAR_004341	HLA-A	P01892	123	Y	C		0	1ao7	A	99	EASon
VAR_004341	HLA-A	P01892	123	Y	C		0	1akj	A	99	EASon
VAR_004341	HLA-A	P01892	123	Y	C		0	1b0r	A	99	EASon
VAR_004341	HLA-A	P01892	123	Y	C		0	1b0g	A	99	EAson
VAR_004341	HLA-A	P01892	123	Y	C		0	1b0g	D	99	EAson
VAR_004341	HLA-A	P01892	123	Y	C		0	1bd2	A	99	EASon
VAR_004341	HLA-A	P01892	123	Y	C		0	1duy	A	99	EASon
VAR_004341	HLA-A	P01892	123	Y	C		0	1duy	D	99	EASon
VAR_004341	HLA-A	P01892	123	Y	C		0	1duz	A	99	EASon
VAR_004341	HLA-A	P01892	123	Y	C		0	1duz	D	99	EASon
VAR_004341	HLA-A	P01892	123	Y	C		0	1eez	A	99	EASon
VAR_004341	HLA-A	P01892	123	Y	C		0	1eez	D	99	EASon
VAR_004341	HLA-A	P01892	123	Y	C		0	1eey	A	99	EASon
VAR_004341	HLA-A	P01892	123	Y	C		0	1eey	D	99	EASon
VAR_004341	HLA-A	P01892	123	Y	C		0	1hhj	A	99	EASon
VAR_004341	HLA-A	P01892	123	Y	C		0	1hhj	D	99	EASon
VAR_004341	HLA-A	P01892	123	Y	C		0	1hhg	A	99	EASon
VAR_004341	HLA-A	P01892	123	Y	C		0	1hhg	D	99	EASon
VAR_004341	HLA-A	P01892	123	Y	C		0	1hhk	A	99	EASon
VAR_004341	HLA-A	P01892	123	Y	C		0	1hhk	D	99	EASon
VAR_004341	HLA-A	P01892	123	Y	C		0	1hhh	A	99	EAson
VAR_004341	HLA-A	P01892	123	Y	C		0	1i1y	A	99	EASon
VAR_004341	HLA-A	P01892	123	Y	C		0	1i1y	D	99	EASon
VAR_004341	HLA-A	P01892	123	Y	C		0	1hhi	A	99	EASon
VAR_004341	HLA-A	P01892	123	Y	C		0	1hhi	D	99	EASon
VAR_004341	HLA-A	P01892	123	Y	C		0	1i4f	A	99	EASon
VAR_004341	HLA-A	P01892	123	Y	C		0	1i7r	A	99	EAson
VAR_004341	HLA-A	P01892	123	Y	C		0	1i7r	D	99	EAson
VAR_004341	HLA-A	P01892	123	Y	C		0	1i7t	A	99	EASon
VAR_004341	HLA-A	P01892	123	Y	C		0	1i7t	D	99	EASon
VAR_004341	HLA-A	P01892	123	Y	C		0	1i1f	A	99	EASon
VAR_004341	HLA-A	P01892	123	Y	C		0	1i1f	D	99	EASon
VAR_004341	HLA-A	P01892	123	Y	C		0	1im3	A	99	EASon
VAR_004341	HLA-A	P01892	123	Y	C		0	1im3	E	99	EASon
VAR_004341	HLA-A	P01892	123	Y	C		0	1im3	I	99	EASon
VAR_004341	HLA-A	P01892	123	Y	C		0	1im3	M	99	EASon
VAR_004341	HLA-A	P01892	123	Y	C		0	1i7u	A	99	EAson
VAR_004341	HLA-A	P01892	123	Y	C		0	1i7u	D	99	EAson
VAR_004341	HLA-A	P01892	123	Y	C		0	1jf1	A	99	EASon
VAR_004341	HLA-A	P01892	123	Y	C		0	1jht	A	99	EASon
VAR_004341	HLA-A	P01892	123	Y	C		0	1lp9	A	99	EASon
VAR_004341	HLA-A	P01892	123	Y	C		0	1lp9	H	99	EASon
VAR_004341	HLA-A	P01892	123	Y	C		0	1oga	A	99	EASon
VAR_004341	HLA-A	P01892	123	Y	C		0	1qr1	A	99	EASon
VAR_004341	HLA-A	P01892	123	Y	C		0	1qr1	D	99	EASon
VAR_004341	HLA-A	P01892	123	Y	C		0	1qsf	A	99	EASon
VAR_004341	HLA-A	P01892	123	Y	C		0	1qew	A	99	EAson
VAR_004341	HLA-A	P01892	123	Y	C		0	1qse	A	99	EASon
VAR_004341	HLA-A	P01892	123	Y	C		0	1s9w	A	99	EASon
VAR_004341	HLA-A	P01892	123	Y	C		0	1t20	A	99	EASon
VAR_004341	HLA-A	P01892	123	Y	C		0	1s9y	A	99	EASon
VAR_004341	HLA-A	P01892	123	Y	C		0	1t1x	A	99	EASon
VAR_004341	HLA-A	P01892	123	Y	C		0	1t1y	A	99	EASon
VAR_004341	HLA-A	P01892	123	Y	C		0	1t1z	A	99	EASon
VAR_004341	HLA-A	P01892	123	Y	C		0	1t1w	A	99	EASon
VAR_004341	HLA-A	P01892	123	Y	C		0	1t22	A	99	EASon
VAR_004341	HLA-A	P01892	123	Y	C		0	1tvb	A	99	EASon
VAR_004341	HLA-A	P01892	123	Y	C		0	1tvb	D	99	EASon
VAR_004341	HLA-A	P01892	123	Y	C		0	1tvh	A	99	EASon
VAR_004341	HLA-A	P01892	123	Y	C		0	1tvh	D	99	EASon
VAR_004341	HLA-A	P01892	123	Y	C		0	1p7q	A	99	EASon
VAR_004341	HLA-A	P01892	123	Y	C		0	1qrn	A	99	EASon
VAR_004341	HLA-A	P01892	123	Y	C		0	2av1	A	99	EASon
VAR_004341	HLA-A	P01892	123	Y	C		0	2av1	D	99	EASon
VAR_004341	HLA-A	P01892	123	Y	C		0	1s9x	A	99	EASon
VAR_004341	HLA-A	P01892	123	Y	C		0	2c7u	A	99	EASon
VAR_004341	HLA-A	P01892	123	Y	C		0	2c7u	D	99	EASon
VAR_004341	HLA-A	P01892	123	Y	C		0	2av7	A	99	EASon
VAR_004341	HLA-A	P01892	123	Y	C		0	2av7	D	99	EASon
VAR_004341	HLA-A	P01892	123	Y	C		0	1t21	A	99	EASon
VAR_004341	HLA-A	P01892	123	Y	C		0	2bnr	A	99	EASon
VAR_004341	HLA-A	P01892	123	Y	C		0	2f54	A	99	EASon
VAR_004341	HLA-A	P01892	123	Y	C		0	2f54	F	99	EAson
VAR_004341	HLA-A	P01892	123	Y	C		0	2gj6	A	99	EASon
VAR_004341	HLA-A	P01892	123	Y	C		0	2j8u	A	99	EAson
VAR_004341	HLA-A	P01892	123	Y	C		0	2j8u	H	99	EASon
VAR_004341	HLA-A	P01892	123	Y	C		0	2jcc	A	99	EAson
VAR_004341	HLA-A	P01892	123	Y	C		0	2jcc	H	99	EAson
VAR_004341	HLA-A	P01892	123	Y	C		0	2pye	A	99	EAson
VAR_004341	HLA-A	P01892	123	Y	C		0	2p5e	A	99	EAson
VAR_004341	HLA-A	P01892	123	Y	C		0	2p5w	A	99	EASon
VAR_004341	HLA-A	P01892	123	Y	C		0	2vll	A	99	EASon
VAR_004341	HLA-A	P01892	123	Y	C		0	2vll	D	99	EASon
VAR_004341	HLA-A	P01892	123	Y	C		0	2vlr	A	99	EASon
VAR_004341	HLA-A	P01892	123	Y	C		0	2vlr	F	99	EASon
VAR_004341	HLA-A	P01892	123	Y	C		0	2uwe	A	99	EAson
VAR_004341	HLA-A	P01892	123	Y	C		0	2uwe	H	99	EAson
VAR_004341	HLA-A	P01892	123	Y	C		0	2v2x	A	99	EASon
VAR_004341	HLA-A	P01892	123	Y	C		0	2v2x	D	99	EASon
VAR_004341	HLA-A	P01892	123	Y	C		0	2v2w	A	99	EASon
VAR_004341	HLA-A	P01892	123	Y	C		0	2v2w	D	99	EASon
VAR_004341	HLA-A	P01892	123	Y	C		0	2bnq	A	99	EASon
VAR_004341	HLA-A	P01892	123	Y	C		0	2clr	A	99	EASon
VAR_004341	HLA-A	P01892	123	Y	C		0	2clr	D	99	EASon
VAR_004341	HLA-A	P01892	123	Y	C		0	2vlk	A	99	EASon
VAR_004341	HLA-A	P01892	123	Y	C		0	2f53	A	99	EASon
VAR_004341	HLA-A	P01892	123	Y	C		0	2vlj	A	99	EASon
VAR_004341	HLA-A	P01892	123	Y	C		0	3hla	A	99	EASon
VAR_006972	HPGD	P15428	217	Y	C		0	2gdz	A	217	HAson
VAR_048916	HSCB	Q8IWL3	73	Y	C		0	3bvo	A	73	HAson
VAR_048916	HSCB	Q8IWL3	73	Y	C		0	3bvo	B	73	HAson
VAR_043645	MICA	Q29983	231	Y	C		0	1b3j	A	208	CAson
VAR_019233	MSH2	P43246	43	Y	C		0	2o8d	A	43	EAson
VAR_019233	MSH2	P43246	43	Y	C		0	2o8c	A	43	EAson
VAR_019233	MSH2	P43246	43	Y	C		0	2o8b	A	43	EAson
VAR_019233	MSH2	P43246	43	Y	C		0	2o8f	A	43	EAson
VAR_019233	MSH2	P43246	43	Y	C		0	2o8e	A	43	EAson
VAR_041027	PLK4	O00444	86	Y	C		0	3cok	A	85	EaSon
VAR_041027	PLK4	O00444	86	Y	C		0	3cok	B	85	EaSon
VAR_046795	PRSS3	P35030	232	Y	C		0	1h4w	A	172	CasON
VAR_046795	PRSS3	P35030	232	Y	C		0	2r9p	A	172	CasON
VAR_046795	PRSS3	P35030	232	Y	C		0	2r9p	B	172	CasON
VAR_046795	PRSS3	P35030	232	Y	C		0	2r9p	C	172	CasON
VAR_046795	PRSS3	P35030	232	Y	C		0	2r9p	D	172	CasON
VAR_007055	SERPINC1	P01008	190	Y	C		0	1ath	A	158	Hason
VAR_007055	SERPINC1	P01008	190	Y	C		0	1ath	B	158	Hason
VAR_007055	SERPINC1	P01008	190	Y	C		0	1ant	L	158	HAson
VAR_007055	SERPINC1	P01008	190	Y	C		0	1ant	I	158	HAsOn
VAR_007055	SERPINC1	P01008	190	Y	C		0	1azx	I	158	HasOn
VAR_007055	SERPINC1	P01008	190	Y	C		0	1azx	L	158	Hason
VAR_007055	SERPINC1	P01008	190	Y	C		0	1br8	L	158	Hason
VAR_007055	SERPINC1	P01008	190	Y	C		0	1br8	I	158	Hason
VAR_007055	SERPINC1	P01008	190	Y	C		0	1e03	I	158	HasOn
VAR_007055	SERPINC1	P01008	190	Y	C		0	1e03	L	158	Hason
VAR_007055	SERPINC1	P01008	190	Y	C		0	1dzg	I	158	HasOn
VAR_007055	SERPINC1	P01008	190	Y	C		0	1dzg	L	158	Hason
VAR_007055	SERPINC1	P01008	190	Y	C		0	1e05	I	158	HasOn
VAR_007055	SERPINC1	P01008	190	Y	C		0	1e05	L	158	Hason
VAR_007055	SERPINC1	P01008	190	Y	C		0	1e04	I	158	HasOn
VAR_007055	SERPINC1	P01008	190	Y	C		0	1e04	L	158	Hason
VAR_007055	SERPINC1	P01008	190	Y	C		0	1dzh	I	158	HasOn
VAR_007055	SERPINC1	P01008	190	Y	C		0	1dzh	L	158	Hason
VAR_007055	SERPINC1	P01008	190	Y	C		0	1jvq	L	158	Hason
VAR_007055	SERPINC1	P01008	190	Y	C		0	1jvq	I	158	Hason
VAR_007055	SERPINC1	P01008	190	Y	C		0	1lk6	L	158	Hason
VAR_007055	SERPINC1	P01008	190	Y	C		0	1lk6	I	158	HasOn
VAR_007055	SERPINC1	P01008	190	Y	C		0	1nq9	I	158	HasOn
VAR_007055	SERPINC1	P01008	190	Y	C		0	1nq9	L	158	Hason
VAR_007055	SERPINC1	P01008	190	Y	C		0	1oyh	I	158	HasOn
VAR_007055	SERPINC1	P01008	190	Y	C		0	1oyh	L	158	Hason
VAR_007055	SERPINC1	P01008	190	Y	C		0	1r1l	L	158	Hason
VAR_007055	SERPINC1	P01008	190	Y	C		0	1r1l	I	158	Hason
VAR_007055	SERPINC1	P01008	190	Y	C		0	1sr5	A	158	HasOn
VAR_007055	SERPINC1	P01008	190	Y	C		0	1t1f	A	158	Hason
VAR_007055	SERPINC1	P01008	190	Y	C		0	1t1f	B	158	Hason
VAR_007055	SERPINC1	P01008	190	Y	C		0	1t1f	C	158	Hason
VAR_007055	SERPINC1	P01008	190	Y	C		0	1tb6	I	158	HasOn
VAR_007055	SERPINC1	P01008	190	Y	C		0	2ant	L	158	Hason
VAR_007055	SERPINC1	P01008	190	Y	C		0	2ant	I	158	HasOn
VAR_007055	SERPINC1	P01008	190	Y	C		0	2b5t	I	158	HasOn
VAR_007055	SERPINC1	P01008	190	Y	C		0	2b4x	I	158	HasOn
VAR_007055	SERPINC1	P01008	190	Y	C		0	2b4x	L	158	Hason
VAR_007055	SERPINC1	P01008	190	Y	C		0	2beh	I	158	HasOn
VAR_007055	SERPINC1	P01008	190	Y	C		0	2beh	L	158	Hason
VAR_007055	SERPINC1	P01008	190	Y	C		0	2gd4	I	158	HasOn
VAR_007055	SERPINC1	P01008	190	Y	C		0	2gd4	C	158	HasOn
VAR_007055	SERPINC1	P01008	190	Y	C		0	2hij	I	158	HasOn
VAR_007055	SERPINC1	P01008	190	Y	C		0	2hij	L	158	Hason
VAR_033732	SULT1C3	Q6IMI6	148	Y	C		0	2h8k	A	148	HasOn
VAR_033732	SULT1C3	Q6IMI6	148	Y	C		0	2h8k	B	148	HasOn
VAR_033732	SULT1C3	Q6IMI6	148	Y	C		0	2reo	A	148	HasOn
VAR_041413	TGFBR1	P36897	291	Y	C		0	1b6c	B	291	HAson
VAR_041413	TGFBR1	P36897	291	Y	C		0	1b6c	D	291	HAson
VAR_041413	TGFBR1	P36897	291	Y	C		0	1b6c	F	291	HAson
VAR_041413	TGFBR1	P36897	291	Y	C		0	1b6c	H	291	HAson
VAR_041413	TGFBR1	P36897	291	Y	C		0	1ias	A	291	HAson
VAR_041413	TGFBR1	P36897	291	Y	C		0	1ias	B	291	HAson
VAR_041413	TGFBR1	P36897	291	Y	C		0	1ias	C	291	HAson
VAR_041413	TGFBR1	P36897	291	Y	C		0	1ias	D	291	HAson
VAR_041413	TGFBR1	P36897	291	Y	C		0	1ias	E	291	HAson
VAR_041413	TGFBR1	P36897	291	Y	C		0	1py5	A	291	HAson
VAR_041413	TGFBR1	P36897	291	Y	C		0	1rw8	A	291	HAson
VAR_041413	TGFBR1	P36897	291	Y	C		0	1vjy	A	291	HAson
VAR_028129	TLR10	Q9BXR5	736	Y	C		0	2j67	A	736	HAson
VAR_028129	TLR10	Q9BXR5	736	Y	C		0	2j67	B	736	CAson
VAR_028312	UFC1	Q9Y3C8	90	Y	C		0	2z6p	A	90	CaSoN
VAR_028312	UFC1	Q9Y3C8	90	Y	C		0	2k07	A	90	CasoN
VAR_028312	UFC1	Q9Y3C8	90	Y	C		0	2z6o	A	90	CaSoN
VAR_048180	ACO1	P21399	395	A	D		0	2b3y	A	395	CAson
VAR_048180	ACO1	P21399	395	A	D		0	2b3y	B	395	CAson
VAR_048180	ACO1	P21399	395	A	D		0	2b3x	A	395	CAson
VAR_057479	ERCC4	Q92889	860	A	D		0	1z00	B	849	HAson
VAR_057479	ERCC4	Q92889	860	A	D		0	2a1j	A	849	HAson
VAR_057479	ERCC4	Q92889	860	A	D		0	2aq0	A	28	HAson
VAR_057479	ERCC4	Q92889	860	A	D		0	2aq0	B	128	HAson
VAR_008802	FCGR3B	O75015	78	A	D		0	1e4j	A	57	CAson
VAR_008802	FCGR3B	O75015	78	A	D		0	1e4k	C	57	CAson
VAR_008802	FCGR3B	O75015	78	A	D		0	1fnl	A	60	CAson
VAR_008802	FCGR3B	O75015	78	A	D		0	1t83	C	60	CAson
VAR_008802	FCGR3B	O75015	78	A	D		0	1t89	C	60	CAson
VAR_016811	GSTO1	P78417	140	A	D		0	1eem	A	140	HAson
VAR_002875	HBB	P68871	14	A	D		0	1a01	B	13	HAson
VAR_002875	HBB	P68871	14	A	D		0	1a01	D	13	HAson
VAR_002875	HBB	P68871	14	A	D		0	1a0z	B	13	HAson
VAR_002875	HBB	P68871	14	A	D		0	1a0z	D	13	HAson
VAR_002875	HBB	P68871	14	A	D		0	1a3n	B	13	HAson
VAR_002875	HBB	P68871	14	A	D		0	1a3n	D	13	HAson
VAR_002875	HBB	P68871	14	A	D		0	1aby	B	13	HAson
VAR_002875	HBB	P68871	14	A	D		0	1aby	D	13	HAson
VAR_002875	HBB	P68871	14	A	D		0	1a00	B	13	HAson
VAR_002875	HBB	P68871	14	A	D		0	1a00	D	13	HAson
VAR_002875	HBB	P68871	14	A	D		0	1a0u	B	13	HAson
VAR_002875	HBB	P68871	14	A	D		0	1a0u	D	13	HAson
VAR_002875	HBB	P68871	14	A	D		0	1a3o	B	13	HAson
VAR_002875	HBB	P68871	14	A	D		0	1a3o	D	13	HAson
VAR_002875	HBB	P68871	14	A	D		0	1abw	B	13	HAson
VAR_002875	HBB	P68871	14	A	D		0	1abw	D	13	HAson
VAR_002875	HBB	P68871	14	A	D		0	1aj9	B	13	HAson
VAR_002875	HBB	P68871	14	A	D		0	1bab	B	13	HAson
VAR_002875	HBB	P68871	14	A	D		0	1bab	D	13	HAson
VAR_002875	HBB	P68871	14	A	D		0	1bbb	B	13	HAson
VAR_002875	HBB	P68871	14	A	D		0	1bbb	D	13	HAson
VAR_002875	HBB	P68871	14	A	D		0	1b86	B	156	HAson
VAR_002875	HBB	P68871	14	A	D		0	1b86	D	556	HAson
VAR_002875	HBB	P68871	14	A	D		0	1bij	B	13	HAson
VAR_002875	HBB	P68871	14	A	D		0	1bij	D	13	HAson
VAR_002875	HBB	P68871	14	A	D		0	1bzz	B	13	HAson
VAR_002875	HBB	P68871	14	A	D		0	1bzz	D	13	HAson
VAR_002875	HBB	P68871	14	A	D		0	1c7c	B	13	HAson
VAR_002875	HBB	P68871	14	A	D		0	1c7c	D	13	HAson
VAR_002875	HBB	P68871	14	A	D		0	1cbl	A	13	HAson
VAR_002875	HBB	P68871	14	A	D		0	1cbl	B	13	HAson
VAR_002875	HBB	P68871	14	A	D		0	1cbl	C	13	HAson
VAR_002875	HBB	P68871	14	A	D		0	1cbl	D	13	HAson
VAR_002875	HBB	P68871	14	A	D		0	1bz1	B	13	HAson
VAR_002875	HBB	P68871	14	A	D		0	1bz1	D	13	HAson
VAR_002875	HBB	P68871	14	A	D		0	1bz0	B	13	HAson
VAR_002875	HBB	P68871	14	A	D		0	1bz0	D	13	HAson
VAR_002875	HBB	P68871	14	A	D		0	1c7d	B	13	HAson
VAR_002875	HBB	P68871	14	A	D		0	1c7d	D	13	HAson
VAR_002875	HBB	P68871	14	A	D		0	1cls	B	13	HAson
VAR_002875	HBB	P68871	14	A	D		0	1cls	D	13	HAson
VAR_002875	HBB	P68871	14	A	D		0	1cmy	B	13	HAson
VAR_002875	HBB	P68871	14	A	D		0	1cmy	D	13	HAson
VAR_002875	HBB	P68871	14	A	D		0	1cbm	A	13	HAson
VAR_002875	HBB	P68871	14	A	D		0	1cbm	B	13	HAson
VAR_002875	HBB	P68871	14	A	D		0	1cbm	C	13	HAson
VAR_002875	HBB	P68871	14	A	D		0	1cbm	D	13	HAson
VAR_002875	HBB	P68871	14	A	D		0	1c7b	B	13	HAson
VAR_002875	HBB	P68871	14	A	D		0	1c7b	D	13	HAson
VAR_002875	HBB	P68871	14	A	D		0	1ch4	A	13	HAson
VAR_002875	HBB	P68871	14	A	D		0	1ch4	B	13	HAson
VAR_002875	HBB	P68871	14	A	D		0	1ch4	C	13	HAson
VAR_002875	HBB	P68871	14	A	D		0	1ch4	D	13	HAson
VAR_002875	HBB	P68871	14	A	D		0	1coh	B	13	HAson
VAR_002875	HBB	P68871	14	A	D		0	1coh	D	13	HAson
VAR_002875	HBB	P68871	14	A	D		0	1dke	B	13	HAson
VAR_002875	HBB	P68871	14	A	D		0	1dke	D	13	HAson
VAR_002875	HBB	P68871	14	A	D		0	1dxu	B	13	HAson
VAR_002875	HBB	P68871	14	A	D		0	1dxu	D	13	HAson
VAR_002875	HBB	P68871	14	A	D		0	1dxt	B	14	HAson
VAR_002875	HBB	P68871	14	A	D		0	1dxt	D	14	HAson
VAR_002875	HBB	P68871	14	A	D		0	1dxv	B	13	HAson
VAR_002875	HBB	P68871	14	A	D		0	1dxv	D	13	HAson
VAR_002875	HBB	P68871	14	A	D		0	1fn3	B	13	CAson
VAR_002875	HBB	P68871	14	A	D		0	1fn3	D	13	CAson
VAR_002875	HBB	P68871	14	A	D		0	1gbv	B	13	HAson
VAR_002875	HBB	P68871	14	A	D		0	1gbv	D	13	HAson
VAR_002875	HBB	P68871	14	A	D		0	1g9v	B	213	HAson
VAR_002875	HBB	P68871	14	A	D		0	1g9v	D	613	HAson
VAR_002875	HBB	P68871	14	A	D		0	1gbu	B	13	HAson
VAR_002875	HBB	P68871	14	A	D		0	1gbu	D	13	HAson
VAR_002875	HBB	P68871	14	A	D		0	1gli	B	13	HAson
VAR_002875	HBB	P68871	14	A	D		0	1gli	D	13	HAson
VAR_002875	HBB	P68871	14	A	D		0	1hab	B	13	HAson
VAR_002875	HBB	P68871	14	A	D		0	1hab	D	13	HAson
VAR_002875	HBB	P68871	14	A	D		0	1hba	B	13	HAson
VAR_002875	HBB	P68871	14	A	D		0	1hba	D	13	HAson
VAR_002875	HBB	P68871	14	A	D		0	1gzx	B	156	HAson
VAR_002875	HBB	P68871	14	A	D		0	1gzx	D	556	HAson
VAR_002875	HBB	P68871	14	A	D		0	1hga	B	13	HAson
VAR_002875	HBB	P68871	14	A	D		0	1hga	D	13	HAson
VAR_002875	HBB	P68871	14	A	D		0	1hgb	B	13	HAson
VAR_002875	HBB	P68871	14	A	D		0	1hgb	D	13	HAson
VAR_002875	HBB	P68871	14	A	D		0	1hho	B	13	HAson
VAR_002875	HBB	P68871	14	A	D		0	1hac	B	13	HAson
VAR_002875	HBB	P68871	14	A	D		0	1hac	D	13	HAson
VAR_002875	HBB	P68871	14	A	D		0	1hbb	B	13	HAson
VAR_002875	HBB	P68871	14	A	D		0	1hbb	D	13	HAson
VAR_002875	HBB	P68871	14	A	D		0	1hco	B	13	CAson
VAR_002875	HBB	P68871	14	A	D		0	1hbs	B	13	HAson
VAR_002875	HBB	P68871	14	A	D		0	1hbs	D	13	HAson
VAR_002875	HBB	P68871	14	A	D		0	1hbs	F	13	HAson
VAR_002875	HBB	P68871	14	A	D		0	1hbs	H	13	HAson
VAR_002875	HBB	P68871	14	A	D		0	1hgc	B	13	HAson
VAR_002875	HBB	P68871	14	A	D		0	1hgc	D	13	HAson
VAR_002875	HBB	P68871	14	A	D		0	1ird	B	213	HAson
VAR_002875	HBB	P68871	14	A	D		0	1j3z	B	13	HAson
VAR_002875	HBB	P68871	14	A	D		0	1j3z	D	13	HAson
VAR_002875	HBB	P68871	14	A	D		0	1j3z	F	13	HAson
VAR_002875	HBB	P68871	14	A	D		0	1j3z	H	13	HAson
VAR_002875	HBB	P68871	14	A	D		0	1j40	B	13	HAson
VAR_002875	HBB	P68871	14	A	D		0	1j40	D	13	HAson
VAR_002875	HBB	P68871	14	A	D		0	1j40	F	13	HAson
VAR_002875	HBB	P68871	14	A	D		0	1j40	H	13	HAson
VAR_002875	HBB	P68871	14	A	D		0	1j7w	B	13	HAson
VAR_002875	HBB	P68871	14	A	D		0	1j7w	D	13	HAson
VAR_002875	HBB	P68871	14	A	D		0	1j7s	B	13	HAson
VAR_002875	HBB	P68871	14	A	D		0	1j7s	D	13	HAson
VAR_002875	HBB	P68871	14	A	D		0	1j7y	B	13	HAson
VAR_002875	HBB	P68871	14	A	D		0	1j7y	D	13	HAson
VAR_002875	HBB	P68871	14	A	D		0	1j41	B	13	HAson
VAR_002875	HBB	P68871	14	A	D		0	1j41	D	13	HAson
VAR_002875	HBB	P68871	14	A	D		0	1j41	F	13	HAson
VAR_002875	HBB	P68871	14	A	D		0	1j41	H	13	HAson
VAR_002875	HBB	P68871	14	A	D		0	1j3y	B	13	HAson
VAR_002875	HBB	P68871	14	A	D		0	1j3y	D	13	HAson
VAR_002875	HBB	P68871	14	A	D		0	1j3y	F	13	HAson
VAR_002875	HBB	P68871	14	A	D		0	1j3y	H	13	HAson
VAR_002875	HBB	P68871	14	A	D		0	1jy7	B	13	HAson
VAR_002875	HBB	P68871	14	A	D		0	1jy7	D	13	HAson
VAR_002875	HBB	P68871	14	A	D		0	1jy7	Q	13	HAson
VAR_002875	HBB	P68871	14	A	D		0	1jy7	S	13	HAson
VAR_002875	HBB	P68871	14	A	D		0	1jy7	V	13	HAson
VAR_002875	HBB	P68871	14	A	D		0	1jy7	X	13	HAson
VAR_002875	HBB	P68871	14	A	D		0	1kd2	B	13	HAson
VAR_002875	HBB	P68871	14	A	D		0	1kd2	D	13	HAson
VAR_002875	HBB	P68871	14	A	D		0	1k1k	B	13	HAson
VAR_002875	HBB	P68871	14	A	D		0	1k0y	B	213	HAson
VAR_002875	HBB	P68871	14	A	D		0	1k0y	D	613	HAson
VAR_002875	HBB	P68871	14	A	D		0	1lfy	B	13	HAson
VAR_002875	HBB	P68871	14	A	D		0	1lft	B	13	HAson
VAR_002875	HBB	P68871	14	A	D		0	1ljw	B	13	HAson
VAR_002875	HBB	P68871	14	A	D		0	1lfv	B	13	HAson
VAR_002875	HBB	P68871	14	A	D		0	1lfq	B	13	HAson
VAR_002875	HBB	P68871	14	A	D		0	1lfz	B	13	HAson
VAR_002875	HBB	P68871	14	A	D		0	1m9p	B	13	HAson
VAR_002875	HBB	P68871	14	A	D		0	1m9p	D	13	HAson
VAR_002875	HBB	P68871	14	A	D		0	1nih	B	13	HAson
VAR_002875	HBB	P68871	14	A	D		0	1nih	D	13	HAson
VAR_002875	HBB	P68871	14	A	D		0	1o1n	B	13	HAson
VAR_002875	HBB	P68871	14	A	D		0	1o1n	D	13	HAson
VAR_002875	HBB	P68871	14	A	D		0	1o1j	B	13	HAson
VAR_002875	HBB	P68871	14	A	D		0	1o1j	D	13	HAson
VAR_002875	HBB	P68871	14	A	D		0	1o1p	B	13	HAson
VAR_002875	HBB	P68871	14	A	D		0	1o1p	D	13	HAson
VAR_002875	HBB	P68871	14	A	D		0	1o1m	B	13	HAson
VAR_002875	HBB	P68871	14	A	D		0	1o1m	D	13	HAson
VAR_002875	HBB	P68871	14	A	D		0	1nej	B	13	HAson
VAR_002875	HBB	P68871	14	A	D		0	1nej	D	13	HAson
VAR_002875	HBB	P68871	14	A	D		0	1nqp	B	13	HAson
VAR_002875	HBB	P68871	14	A	D		0	1o1i	B	13	HAson
VAR_002875	HBB	P68871	14	A	D		0	1o1o	B	13	HAson
VAR_002875	HBB	P68871	14	A	D		0	1o1o	D	13	HAson
VAR_002875	HBB	P68871	14	A	D		0	1o1l	B	13	HAson
VAR_002875	HBB	P68871	14	A	D		0	1o1l	D	13	HAson
VAR_002875	HBB	P68871	14	A	D		0	1lfl	B	13	HAson
VAR_002875	HBB	P68871	14	A	D		0	1lfl	D	13	HAson
VAR_002875	HBB	P68871	14	A	D		0	1lfl	Q	13	HAson
VAR_002875	HBB	P68871	14	A	D		0	1lfl	S	13	HAson
VAR_002875	HBB	P68871	14	A	D		0	1qsi	B	13	HAson
VAR_002875	HBB	P68871	14	A	D		0	1qsi	D	13	HAson
VAR_002875	HBB	P68871	14	A	D		0	1r1y	B	13	HAson
VAR_002875	HBB	P68871	14	A	D		0	1r1y	D	13	HAson
VAR_002875	HBB	P68871	14	A	D		0	1mko	B	13	HAson
VAR_002875	HBB	P68871	14	A	D		0	1mko	D	13	HAson
VAR_002875	HBB	P68871	14	A	D		0	1qxe	B	13	HAson
VAR_002875	HBB	P68871	14	A	D		0	1qxe	D	13	HAson
VAR_002875	HBB	P68871	14	A	D		0	1qsh	B	13	HAson
VAR_002875	HBB	P68871	14	A	D		0	1qsh	D	13	HAson
VAR_002875	HBB	P68871	14	A	D		0	1r1x	B	13	HAson
VAR_002875	HBB	P68871	14	A	D		0	1rvw	B	13	HAson
VAR_002875	HBB	P68871	14	A	D		0	1qxd	B	13	HAson
VAR_002875	HBB	P68871	14	A	D		0	1qxd	D	13	HAson
VAR_002875	HBB	P68871	14	A	D		0	1rps	B	13	HAson
VAR_002875	HBB	P68871	14	A	D		0	1rps	D	13	HAson
VAR_002875	HBB	P68871	14	A	D		0	1rq4	B	13	HAson
VAR_002875	HBB	P68871	14	A	D		0	1rq4	D	13	HAson
VAR_002875	HBB	P68871	14	A	D		0	1rqa	B	13	HAson
VAR_002875	HBB	P68871	14	A	D		0	1rqa	D	13	HAson
VAR_002875	HBB	P68871	14	A	D		0	1sdl	B	13	HAson
VAR_002875	HBB	P68871	14	A	D		0	1sdl	D	13	HAson
VAR_002875	HBB	P68871	14	A	D		0	1thb	B	13	HAson
VAR_002875	HBB	P68871	14	A	D		0	1thb	D	13	HAson
VAR_002875	HBB	P68871	14	A	D		0	1o1k	B	13	HAson
VAR_002875	HBB	P68871	14	A	D		0	1o1k	D	13	HAson
VAR_002875	HBB	P68871	14	A	D		0	1vwt	B	13	HAson
VAR_002875	HBB	P68871	14	A	D		0	1vwt	D	13	HAson
VAR_002875	HBB	P68871	14	A	D		0	1y46	B	13	HAson
VAR_002875	HBB	P68871	14	A	D		0	1y46	D	13	HAson
VAR_002875	HBB	P68871	14	A	D		0	1y4p	B	13	HAson
VAR_002875	HBB	P68871	14	A	D		0	1y4p	D	13	HAson
VAR_002875	HBB	P68871	14	A	D		0	1y4v	B	13	HAson
VAR_002875	HBB	P68871	14	A	D		0	1y4v	D	13	HAson
VAR_002875	HBB	P68871	14	A	D		0	1y5f	B	13	HAson
VAR_002875	HBB	P68871	14	A	D		0	1y5f	D	13	HAson
VAR_002875	HBB	P68871	14	A	D		0	1y7g	B	13	HAson
VAR_002875	HBB	P68871	14	A	D		0	1y7g	D	13	HAson
VAR_002875	HBB	P68871	14	A	D		0	1y7z	B	13	HAson
VAR_002875	HBB	P68871	14	A	D		0	1y7z	D	13	HAson
VAR_002875	HBB	P68871	14	A	D		0	1y85	B	13	HAson
VAR_002875	HBB	P68871	14	A	D		0	1y85	D	13	HAson
VAR_002875	HBB	P68871	14	A	D		0	1y8w	B	13	HAson
VAR_002875	HBB	P68871	14	A	D		0	1y8w	D	13	HAson
VAR_002875	HBB	P68871	14	A	D		0	1ye2	B	13	HAson
VAR_002875	HBB	P68871	14	A	D		0	1ye2	D	13	HAson
VAR_002875	HBB	P68871	14	A	D		0	1ygd	B	13	HAson
VAR_002875	HBB	P68871	14	A	D		0	1ygd	D	13	HAson
VAR_002875	HBB	P68871	14	A	D		0	1yh9	B	13	HAson
VAR_002875	HBB	P68871	14	A	D		0	1yh9	D	13	HAson
VAR_002875	HBB	P68871	14	A	D		0	1yhr	B	13	HAson
VAR_002875	HBB	P68871	14	A	D		0	1yhr	D	13	HAson
VAR_002875	HBB	P68871	14	A	D		0	1xye	B	13	HAson
VAR_002875	HBB	P68871	14	A	D		0	1xye	D	13	HAson
VAR_002875	HBB	P68871	14	A	D		0	1xzu	B	13	HAson
VAR_002875	HBB	P68871	14	A	D		0	1xzu	D	13	HAson
VAR_002875	HBB	P68871	14	A	D		0	1y31	B	13	HAson
VAR_002875	HBB	P68871	14	A	D		0	1y31	D	13	HAson
VAR_002875	HBB	P68871	14	A	D		0	1y4f	B	13	HAson
VAR_002875	HBB	P68871	14	A	D		0	1y4f	D	13	HAson
VAR_002875	HBB	P68871	14	A	D		0	1y5j	B	13	HAson
VAR_002875	HBB	P68871	14	A	D		0	1y5j	D	13	HAson
VAR_002875	HBB	P68871	14	A	D		0	1xz5	B	13	HAson
VAR_002875	HBB	P68871	14	A	D		0	1xz5	D	13	HAson
VAR_002875	HBB	P68871	14	A	D		0	1y0a	B	13	HAson
VAR_002875	HBB	P68871	14	A	D		0	1y0a	D	13	HAson
VAR_002875	HBB	P68871	14	A	D		0	1y0t	B	13	HAson
VAR_002875	HBB	P68871	14	A	D		0	1y0t	D	13	HAson
VAR_002875	HBB	P68871	14	A	D		0	1y7d	B	13	HAson
VAR_002875	HBB	P68871	14	A	D		0	1y7d	D	13	HAson
[truncated: 31,625 more rows]
