# Supplementary material for: Structural and Functional Restraints on the Occurrence of Single Amino Acid Variations in Human Proteins
Source: PLoS One. 2010 Feb 12;5(2):e9186. doi: 10.1371/journal.pone.0009186 (PMC2820541; doi:10.1371/journal.pone.0009186)
Supplement: Dataset S4 — Function annotations for SVP dataset. (0.04 MB TXT) [file pone.0009186.s009.zip › pone.0009186.s009.txt]

#Functional annotations for SVP dataset
#variant_id	uniprot	uniprot_res_num	wt	mut	type	disease_name	mim
VAR_011771	P23946	66	H	R	ACT_SITE		0
VAR_020385	P11245	122	D	N	ACT_SITE		0
VAR_029154	O96017	347	D	N	ACT_SITE		0
VAR_028964	Q6MZZ7	249	H	Y	ACT_SITE		0
VAR_046594	Q9BXM7	362	D	H	ACT_SITE		0
VAR_051854	Q9Y337	153	D	N	ACT_SITE		0
VAR_038322	Q5FVE4	624	R	K	BINDING		0
VAR_002858	P68871	3	H	Q	BINDING		0
VAR_000427	P00325	370	R	C	BINDING		0
VAR_002857	P68871	3	H	L	BINDING		0
VAR_033653	P00747	134	R	K	BINDING		0
VAR_009071	P18440	214	S	A	BINDING		0
VAR_028782	P11245	208	Y	H	BINDING		0
VAR_026683	P54577	170	Q	H	BINDING		0
VAR_021239	Q9UNA4	71	R	G	BINDING		0
VAR_011982	P06703	27	H	R	CA_BIND		0
VAR_047545	Q9NZT1	58	S	G	CA_BIND		0
VAR_011967	Q15293	188	R	P	CA_BIND		0
VAR_048667	Q6NXP0	215	R	G	CA_BIND		0
VAR_020020	Q9NP86	128	V	A	CA_BIND		0
VAR_042710	O76038	216	A	V	CA_BIND		0
VAR_011983	P06703	69	N	S	CA_BIND		0
VAR_036962	Q75LS8	125	V	G	CA_BIND		0
VAR_031484	Q9BSW2	98	A	T	CA_BIND		0
VAR_048638	Q13938	39	R	G	CA_BIND		0
VAR_055632	O95843	72	V	I	CA_BIND		0
VAR_047529	Q08043	776	Q	R	CA_BIND		0
VAR_001371	P13796	24	D	E	CA_BIND		0
VAR_009127	Q9UMX6	155	E	D	CA_BIND		0
VAR_048664	O43745	127	R	P	CA_BIND		0
VAR_022199	O14815	611	M	I	CA_BIND		0
VAR_047519	Q07283	63	L	R	CA_BIND		0
VAR_047563	O00206	306	C	W	DISULFID		0
VAR_036760	Q96BH3	100	C	W	DISULFID		0
VAR_055055	Q8NGI3	106	C	R	DISULFID		0
VAR_025105	Q6W5P4	197	C	F	DISULFID		0
VAR_008885	P38570	1041	C	S	DISULFID		0
VAR_020392	P05112	27	C	R	DISULFID		0
VAR_055731	P35555	2053	C	F	DISULFID		0
VAR_024132	Q8NGS8	189	C	Y	DISULFID		0
VAR_008170	P02749	325	C	G	DISULFID		0
VAR_042920	Q7RTY5	65	C	Y	DISULFID		0
VAR_052018	Q99983	353	C	W	DISULFID		0
VAR_055257	P28908	297	C	R	DISULFID		0
VAR_019382	P16109	230	C	F	DISULFID		0
VAR_041437	P14616	246	C	R	DISULFID		0
VAR_055733	P35555	2170	C	F	DISULFID		0
VAR_014926	P60022	67	C	S	DISULFID		0
VAR_044085	Q9H342	100	C	Y	DISULFID		0
VAR_011777	P03951	339	C	F	DISULFID		0
VAR_043629	Q29983	59	C	Y	DISULFID		0
VAR_011790	P16581	130	C	W	DISULFID		0
VAR_054213	P28908	273	C	F	DISULFID		0
VAR_006632	P26927	212	C	F	DISULFID		0
VAR_055720	P23142	509	C	S	DISULFID		0
VAR_018753	P28908	273	C	Y	DISULFID		0
VAR_055729	P35555	1672	C	F	DISULFID		0
VAR_029173	P24855	231	C	Y	DISULFID		0
VAR_021982	O15178	177	G	D	DNA_BIND		0
VAR_049131	O75603	117	A	V	DNA_BIND		0
VAR_047178	P04637	217	V	M	DNA_BIND		0
VAR_049558	O15347	51	T	A	DNA_BIND		0
VAR_054885	O43316	200	R	H	DNA_BIND		0
VAR_048954	Q9Y603	250	A	V	DNA_BIND		0
VAR_018150	Q12948	161	M	K	DNA_BIND		0
VAR_010558	P20823	254	L	M	DNA_BIND		0
VAR_034103	Q96JY0	41	S	A	DNA_BIND		0
VAR_055962	P09017	178	N	S	DNA_BIND		0
VAR_053614	Q9UJV8	143	E	K	DNA_BIND		0
VAR_052325	Q96G23	115	E	A	DNA_BIND		0
VAR_003780	P28069	227	D	Y	DNA_BIND		0
VAR_028179	Q12950	152	I	V	DNA_BIND		0
VAR_055341	Q96SF7	156	H	N	DNA_BIND		0
VAR_054886	O43316	200	R	S	DNA_BIND		0
VAR_014627	P06401	625	R	I	DNA_BIND		0
VAR_034065	Q9HA82	119	R	Q	DNA_BIND		0
VAR_015185	P55317	186	R	Q	DNA_BIND		0
VAR_027836	O95947	178	S	F	DNA_BIND		0
VAR_021899	P38935	694	R	W	DNA_BIND		0
VAR_020147	P38935	671	T	A	DNA_BIND		0
VAR_052264	Q16650	289	H	Q	DNA_BIND		0
VAR_028178	Q12950	136	G	D	DNA_BIND		0
VAR_039104	Q9UPW0	162	A	V	DNA_BIND		0
VAR_057243	Q06330	296	M	K	DNA_BIND		0
VAR_032112	Q9NQ87	47	H	R	DNA_BIND		0
VAR_028177	Q12950	134	I	F	DNA_BIND		0
VAR_014878	P54277	632	N	S	DNA_BIND		0
VAR_052262	O75333	160	Q	H	DNA_BIND		0
VAR_028443	P56177	136	S	C	DNA_BIND		0
VAR_052281	P29084	133	I	T	DNA_BIND		0
VAR_021833	Q9Y458	187	E	K	DNA_BIND		0
VAR_016111	Q07869	162	L	V	DNA_BIND		0
VAR_053615	Q9UJV8	241	E	A	DNA_BIND		0
VAR_028417	Q00056	251	T	P	DNA_BIND		0
VAR_020316	Q06546	345	E	K	DNA_BIND		0
VAR_055961	P09017	158	R	L	DNA_BIND		0
VAR_052238	Q14966	1462	S	N	DNA_BIND		0
VAR_018340	O75469	98	R	C	DNA_BIND		0
VAR_036637	O60393	360	R	Q	DNA_BIND		0
VAR_011880	O43364	196	M	L	DNA_BIND		0
VAR_011901	Q14653	96	R	Q	DNA_BIND		0
VAR_049595	Q9Y6X8	649	R	K	DNA_BIND		0
VAR_055951	Q8WW32	59	K	R	DNA_BIND		0
VAR_049643	Q14653	107	Y	F	DNA_BIND		0
VAR_049130	O75603	53	D	N	DNA_BIND		0
VAR_049597	Q9H4I2	310	N	S	DNA_BIND		0
VAR_032588	Q7Z591	1119	R	Q	DNA_BIND		0
VAR_010376	O15353	283	A	V	DNA_BIND		0
VAR_048945	P78545	317	Q	K	DNA_BIND		0
VAR_049362	Q92786	584	H	R	DNA_BIND		0
VAR_018195	P51608	197	T	M	DNA_BIND		0
VAR_046453	P09429	156	E	Q	DNA_BIND		0
VAR_021984	O75333	101	K	T	DNA_BIND		0
VAR_049591	O95231	101	E	K	DNA_BIND		0
VAR_010400	Q9UBX0	125	N	S	DNA_BIND		0
VAR_014714	P09874	188	A	T	DNA_BIND		0
VAR_028412	P78424	631	E	K	DNA_BIND		0
VAR_019558	Q8N5B7	75	C	R	DNA_BIND		0
VAR_054884	O43316	191	R	C	DNA_BIND		0
VAR_018194	P51608	196	T	S	DNA_BIND		0
VAR_019171	P09874	334	V	I	DNA_BIND		0
VAR_016110	Q07869	127	R	Q	DNA_BIND		0
VAR_034510	P23497	699	E	G	DNA_BIND		0
VAR_031631	O95475	141	H	N	DNA_BIND		0
VAR_028731	Q6PJQ5	286	V	A	DNA_BIND		0
VAR_032450	Q2M1V0	83	R	Q	DNA_BIND		0
VAR_028994	Q06330	291	K	E	DNA_BIND		0
VAR_050460	P09874	54	F	L	DNA_BIND		0
VAR_027837	O95947	179	P	S	DNA_BIND		0
VAR_024525	O15296	676	I	V	METAL		0
VAR_006054	P02743	155	E	G	METAL		0
VAR_043568	A4D2B0	114	H	N	METAL		0
VAR_025039	P22894	193	D	V	METAL		0
VAR_034110	P47944	30	C	Y	METAL		0
VAR_022655	P28332	102	C	G	METAL		0
VAR_028242	P17516	250	R	Q	NP_BIND		0
VAR_021092	Q9H4B4	68	L	F	NP_BIND		0
VAR_046774	P14619	282	N	S	NP_BIND		0
VAR_042704	Q8NB90	673	S	Y	NP_BIND		0
VAR_046549	P31323	335	E	D	NP_BIND		0
VAR_014743	P15121	15	I	F	NP_BIND		0
VAR_051974	P08134	120	D	H	NP_BIND		0
VAR_014542	P63000	59	A	T	NP_BIND		0
VAR_009272	Q92781	33	I	V	NP_BIND		0
VAR_042106	P21860	717	S	L	NP_BIND		0
VAR_026638	Q8IXI1	425	R	C	NP_BIND		0
VAR_016157	P24941	15	Y	S	NP_BIND		0
VAR_021988	O00204	240	V	I	NP_BIND		0
VAR_038027	P43246	670	P	L	NP_BIND		0
VAR_051778	Q9NNW7	66	A	S	NP_BIND		0
VAR_046679	P35968	848	V	E	NP_BIND		0
VAR_040348	Q2M2I8	59	I	V	NP_BIND		0
VAR_034599	Q9UBK8	477	P	R	NP_BIND		0
VAR_052307	Q9BPX1	31	N	D	NP_BIND		0
VAR_043606	Q6P461	227	K	R	NP_BIND		0
VAR_007425	P50225	213	R	H	NP_BIND		0
VAR_048145	Q96J66	546	T	M	NP_BIND		0
VAR_014843	Q99518	195	S	L	NP_BIND		0
VAR_027580	Q8N139	1322	N	S	NP_BIND		0
VAR_040583	Q9Y616	171	I	V	NP_BIND		0
VAR_033333	Q5TAH2	934	R	S	NP_BIND		0
VAR_045577	P21127	452	V	A	NP_BIND		0
VAR_035234	Q8N3Y7	62	R	W	NP_BIND		0
VAR_055477	O95255	665	V	A	NP_BIND		0
VAR_040615	Q96QS6	72	G	D	NP_BIND		0
VAR_040900	Q96PY6	10	I	F	NP_BIND		0
VAR_056854	Q96M20	208	T	A	NP_BIND		0
VAR_051632	Q13976	267	N	S	NP_BIND		0
VAR_011800	O43913	37	G	R	NP_BIND		0
VAR_009303	P50225	223	M	V	NP_BIND		0
VAR_053927	P24941	18	V	L	NP_BIND		0
VAR_020443	Q9HAQ2	96	G	A	NP_BIND		0
VAR_041247	Q6SA08	33	H	Y	NP_BIND		0
VAR_046773	P14619	264	I	V	NP_BIND		0
VAR_023742	Q969Q4	22	S	L	NP_BIND		0
VAR_055481	P49327	1888	I	V	NP_BIND		0
VAR_024961	Q5S007	2119	P	L	NP_BIND		0
VAR_027268	O75648	10	A	S	NP_BIND		0
VAR_049715	Q16620	545	G	V	NP_BIND		0
VAR_048317	P18085	68	V	A	NP_BIND		0
VAR_008547	P13804	171	T	I	PPI		0
VAR_019838	P36222	145	R	G	PPI		0
VAR_016369	P30464	91	S	Y	PPI		0
VAR_031213	P00747	676	V	D	PPI		0
VAR_010368	P01891	140	D	V	PPI		0
VAR_013481	Q04760	111	E	A	PPI		0
VAR_014632	P04637	47	P	S	PPI		0
VAR_041140	O75716	41	H	R	PPI		0
VAR_016504	P30460	101	S	N	PPI		0
VAR_007905	P20823	27	I	L	PPI		0
VAR_047677	P28698	51	R	H	PPI		0
VAR_051910	P06400	569	L	F	PPI		0
VAR_017205	Q96EY8	186	R	W	PPI		0
VAR_007055	P01008	190	Y	C	PPI		0
VAR_007165	P04179	82	I	T	PPI		0
VAR_016394	P30685	48	A	S	PPI		0
VAR_014654	P05362	397	R	Q	PPI		0
VAR_048709	Q92583	67	V	M	PPI		0
VAR_002248	P05091	504	E	K	PPI		0
VAR_004343	P01892	131	W	G	PPI		0
VAR_014772	Q92889	912	G	E	PPI		0
VAR_004078	P04626	655	I	V	PPI		0
VAR_050360	P28068	28	T	A	PPI		0
VAR_034007	O75822	141	A	T	PPI		0
VAR_049345	P10746	124	K	R	PPI		0
VAR_020825	P05062	207	E	Q	PPI		0
VAR_048595	Q9UI42	183	R	L	PPI		0
VAR_016379	P03989	83	Y	H	PPI		0
VAR_033386	P04229	102	A	G	PPI		0
VAR_016467	P30481	140	D	Y	PPI		0
VAR_029281	P06703	90	G	D	PPI		0
VAR_016735	P13746	187	R	T	PPI		0
VAR_051805	Q03154	179	N	S	PPI		0
VAR_016741	P04229	74	G	R	PPI		0
VAR_051854	Q9Y337	153	D	N	PPI		0
VAR_026584	Q58F21	62	Q	K	PPI		0
VAR_033392	P04229	178	Q	H	PPI		0
VAR_016740	P04229	39	Q	E	PPI		0
VAR_055635	O95843	159	M	V	PPI		0
VAR_042093	P78368	217	R	C	PPI		0
VAR_007002	P01009	360	A	T	PPI		0
VAR_055358	P21980	324	Q	R	PPI		0
VAR_004348	P01892	180	L	Q	PPI		0
VAR_022053	P55211	185	I	M	PPI		0
VAR_021915	Q15274	158	A	V	PPI		0
VAR_011690	P00995	55	P	S	PPI		0
VAR_011982	P06703	27	H	R	PPI		0
VAR_037883	P30566	31	S	N	PPI		0
VAR_010369	P01891	175	H	L	PPI		0
VAR_014872	P51659	106	R	H	PPI		0
VAR_049272	P69905	92	L	F	PPI		0
VAR_012008	P13726	163	R	W	PPI		0
VAR_050109	Q9H2X3	251	Y	C	PPI		0
VAR_016994	Q8NHL6	142	I	T	PPI		0
VAR_008370	P10635	237	A	S	PPI		0
VAR_033393	P04229	195	R	Q	PPI		0
VAR_024291	P12544	121	T	M	PPI		0
VAR_031547	P06756	783	V	I	PPI		0
VAR_019685	O15194	132	V	G	PPI		0
VAR_025051	P32119	153	D	E	PPI		0
VAR_056027	Q7Z6A9	124	I	V	PPI		0
VAR_017418	O95154	323	T	A	PPI		0
VAR_050390	P01907	103	Y	S	PPI		0
VAR_028101	Q15257	28	K	R	PPI		0
VAR_008363	P08684	222	S	P	PPI		0
VAR_031919	Q15399	315	P	L	PPI		0
VAR_024450	O00602	126	Y	H	PPI		0
VAR_033421	P01907	48	Y	F	PPI		0
VAR_033419	P01907	34	C	Y	PPI		0
VAR_008346	P11712	417	G	D	PPI		0
VAR_020393	Q9UI42	157	P	T	PPI		0
VAR_011998	P02787	277	G	S	PPI		0
VAR_007523	P29965	219	G	R	PPI		0
VAR_016380	P03989	101	D	N	PPI		0
VAR_034444	P04090	28	M	K	PPI		0
VAR_056255	P13746	94	Q	H	PPI		0
VAR_040140	Q8WZ42	12679	K	E	PPI		0
VAR_006486	P00790	353	L	V	PPI		0
VAR_020452	Q03154	386	R	C	PPI		0
VAR_050219	Q15274	195	A	T	PPI		0
VAR_004336	P01892	67	Q	R	PPI		0
VAR_040801	Q9BUB5	49	K	Q	PPI		0
VAR_055224	P36952	187	V	L	PPI		0
VAR_017017	P02647	92	T	I	PPI		0
VAR_052431	Q15819	36	E	G	PPI		0
VAR_025040	P22894	246	N	Y	PPI		0
VAR_016675	P13760	99	Q	D	PPI		0
VAR_004337	P01892	90	K	N	PPI		0
VAR_021401	P16083	47	F	L	PPI		0
VAR_056260	P13746	169	R	H	PPI		0
VAR_049125	Q9NP97	71	I	F	PPI		0
VAR_015233	P01233	28	R	W	PPI		0
VAR_049879	P05362	34	S	C	PPI		0
VAR_056251	P30443	166	I	T	PPI		0
VAR_014873	P51659	511	W	R	PPI		0
VAR_032762	Q9UBQ7	170	R	Q	PPI		0
VAR_049074	Q15485	236	T	M	PPI		0
VAR_051606	Q14691	97	V	I	PPI		0
VAR_009902	P13569	654	S	G	PPI		0
VAR_048618	P55210	255	D	E	PPI		0
VAR_016715	P04229	115	G	V	PPI		0
VAR_013900	P05154	121	P	A	PPI		0
VAR_037973	P49638	172	T	S	PPI		0
VAR_021399	P16083	16	K	R	PPI		0
VAR_002812	P69905	92	L	P	PPI		0
VAR_030690	Q9HBL8	252	P	L	PPI		0
VAR_038983	P02766	124	R	H	PPI		0
VAR_020002	P10912	162	V	F	PPI		0
VAR_017415	O43488	214	C	Y	PPI		0
VAR_007010	P01009	400	E	D	PPI		0
VAR_014854	P35568	209	M	T	PPI		0
VAR_049073	Q15485	117	G	S	PPI		0
VAR_020392	P05112	27	C	R	PPI		0
VAR_049996	P24071	113	D	N	PPI		0
VAR_057350	P00488	351	M	K	PPI		0
VAR_038030	P43246	835	N	H	PPI		0
VAR_018476	P14598	258	K	E	PPI		0
VAR_053784	P13010	508	I	V	PPI		0
VAR_051735	P67775	52	V	A	PPI		0
VAR_051628	O14920	736	A	T	PPI		0
VAR_007590	P02766	122	P	R	PPI		0
VAR_016288	P00747	133	H	Q	PPI		0
VAR_038616	P08246	101	V	L	PPI		0
VAR_052621	P19878	419	N	I	PPI		0
VAR_013408	Q92889	875	E	G	PPI		0
VAR_016482	P18464	195	H	Y	PPI		0
VAR_016524	P30491	101	N	D	PPI		0
VAR_014925	P60022	48	A	V	PPI		0
VAR_008336	P10635	34	P	S	PPI		0
VAR_010333	P43626	203	H	R	PPI		0
VAR_016391	P03989	176	V	E	PPI		0
VAR_004358	P05534	180	Q	W	PPI		0
VAR_029453	P19429	79	R	C	PPI		0
VAR_048636	Q99828	106	I	T	PPI		0
VAR_050402	P03992	109	T	R	PPI		0
VAR_021123	O14757	156	R	Q	PPI		0
VAR_013073	P09919	157	L	M	PPI		0
VAR_025824	P11766	309	V	I	PPI		0
VAR_016652	P13747	178	R	G	PPI		0
VAR_033387	P04229	103	A	E	PPI		0
VAR_007000	P01009	288	E	V	PPI		0
VAR_024725	P10635	469	P	A	PPI		0
VAR_024625	P51659	292	T	S	PPI		0
VAR_011786	P37268	45	K	R	PPI		0
VAR_012050	P61626	88	T	N	PPI		0
VAR_014653	P05362	352	P	L	PPI		0
VAR_013087	P05121	209	R	H	PPI		0
VAR_042436	Q96FE5	183	S	F	PPI		0
VAR_019365	P04179	156	R	W	PPI		0
VAR_014602	P01876	176	E	D	PPI		0
VAR_048585	P62158	73	M	T	PPI		0
VAR_033420	P01907	41	F	S	PPI		0
VAR_007068	P01008	391	R	Q	PPI		0
VAR_030637	O75173	304	D	N	PPI		0
VAR_011902	Q14653	377	E	K	PPI		0
VAR_052432	Q15819	40	D	H	PPI		0
VAR_016732	P13746	168	K	E	PPI		0
VAR_023472	P22033	69	I	V	PPI		0
VAR_016714	P04229	114	V	A	PPI		0
VAR_056466	P30504	97	A	T	PPI		0
VAR_019294	P00533	266	P	R	PPI		0
VAR_053029	P42771	83	H	Q	PPI		0
VAR_029133	P12018	122	S	L	PPI		0
VAR_010023	P27986	326	M	I	PPI		0
VAR_007544	P02787	296	D	G	PPI		0
VAR_024726	P10635	478	H	Y	PPI		0
VAR_049485	Q16772	73	N	D	PPI		0
VAR_013022	P45379	249	S	T	PPI		0
VAR_032480	P08581	375	N	S	PPI		0
VAR_016733	P13746	175	H	R	PPI		0
VAR_007586	P02766	110	H	N	PPI		0
VAR_016468	P30481	180	D	L	PPI		0
VAR_015234	P01233	30	R	H	PPI		0
VAR_010916	Q16647	118	S	R	PPI		0
VAR_030797	Q9UGN4	111	R	Q	PPI		0
VAR_023385	O75351	58	I	M	PPI		0
VAR_033394	P04229	210	T	I	PPI		0
VAR_056254	P13746	89	R	G	PPI		0
VAR_033381	P04229	66	S	Y	PPI		0
VAR_016721	P30443	100	A	E	PPI		0
VAR_000622	P02647	171	E	V	PPI		0
VAR_016749	P28067	181	G	A	PPI		0
VAR_014613	P02730	112	R	S	PPI		0
VAR_034603	P12259	2185	K	R	PPI		0
VAR_016383	P03989	104	T	N	PPI		0
VAR_013093	P02675	265	P	L	PPI		0
VAR_041022	P53350	518	R	H	PPI		0
VAR_016405	P30685	140	S	F	PPI		0
VAR_025452	Q8NBP7	237	R	W	PPI		0
VAR_001401	P42574	190	E	D	PPI		0
VAR_050357	Q30154	41	K	T	PPI		0
VAR_004332	P30443	33	F	S	PPI		0
VAR_051170	Q14676	1904	R	Q	PPI		0
VAR_004389	P01891	36	V	M	PPI		0
VAR_042046	P17948	144	E	K	PPI		0
VAR_010367	P01891	140	D	H	PPI		0
VAR_048150	P13569	532	K	E	PPI		0
VAR_011954	P04035	638	I	V	PPI		0
VAR_019236	P27694	351	T	A	PPI		0
VAR_003969	P36959	234	A	T	PPI		0
VAR_015766	P05534	121	M	R	PPI		0
VAR_041747	Q12866	823	E	Q	PPI		0
VAR_016578	P30504	180	R	L	PPI		0
VAR_016710	P04229	96	L	I	PPI		0
VAR_014543	P63000	63	D	G	PPI		0
VAR_015767	P05534	123	F	Y	PPI		0
VAR_017417	O95154	215	N	D	PPI		0
VAR_025386	P25774	161	S	T	PPI		0
VAR_016385	P03989	121	N	S	PPI		0
VAR_025898	P04179	76	G	R	PPI		0
VAR_024503	P12018	76	D	N	PPI		0
VAR_033653	P00747	134	R	K	PPI		0
VAR_023462	P08319	318	R	H	PPI		0
VAR_004349	P01892	187	T	E	PPI		0
VAR_004347	P01892	180	L	W	PPI		0
VAR_016686	P79483	40	R	C	PPI		0
VAR_010209	P06126	30	I	T	PPI		0
VAR_034868	P00746	248	I	M	PPI		0
VAR_020506	P52789	331	T	I	PPI		0
VAR_057131	Q9UII6	190	R	G	PPI		0
VAR_016406	P30685	140	S	Y	PPI		0
VAR_054046	Q96QK1	602	V	D	PPI		0
VAR_050361	P28068	49	D	V	PPI		0
VAR_019772	Q15788	685	E	A	PPI		0
VAR_038429	P05062	134	R	S	PPI		0
VAR_007545	P02787	319	H	R	PPI		0
VAR_021865	Q9P286	511	S	N	PPI		0
VAR_054157	Q07820	231	M	L	PPI		0
VAR_014735	P14598	90	R	H	PPI		0
VAR_014724	P13010	463	L	F	PPI		0
VAR_038522	Q96NY9	350	R	W	PPI		0
VAR_041413	P36897	291	Y	C	PPI		0
VAR_057310	P45379	231	I	T	PPI		0
VAR_040754	P49137	361	A	S	PPI		0
VAR_016297	Q13651	212	R	Q	PPI		0
VAR_011915	P78556	47	V	M	PPI		0
VAR_021071	O15392	129	E	K	PPI		0
VAR_016730	P01892	191	W	G	PPI		0
VAR_021357	P05230	21	G	E	PPI		0
VAR_019201	Q92889	873	I	V	PPI		0
VAR_054011	O43312	725	T	A	PPI		0
VAR_020176	P00742	152	A	T	PPI		0
VAR_016407	P30685	180	L	R	PPI		0
VAR_040600	Q96NX5	259	E	Q	PPI		0
VAR_011579	P11509	485	R	L	PPI		0
VAR_016533	P30491	195	Y	H	PPI		0
VAR_019131	P14778	124	A	G	PPI		0
VAR_032424	P08253	210	D	Y	PPI		0
VAR_016728	P01892	98	H	D	PPI		0
VAR_016372	P30464	121	R	T	PPI		0
VAR_048706	Q99616	29	N	S	PPI		0
VAR_004395	P13747	104	G	R	PPI		0
VAR_012478	P14598	166	D	N	PPI		0
VAR_019379	P06400	436	Q	K	PPI		0
VAR_028365	Q9Y5K2	197	Q	H	PPI		0
VAR_033384	P04229	99	Q	E	PPI		0
VAR_016720	P30443	91	M	V	PPI		0
VAR_013835	Q16696	257	R	C	PPI		0
VAR_041830	P12931	237	A	T	PPI		0
VAR_056576	P02751	1467	S	R	PPI		0
VAR_037613	P11086	217	L	Q	PPI		0
VAR_011973	Q16620	338	N	Y	PPI		0
VAR_013936	P08709	295	V	D	PPI		0
VAR_050583	P19793	398	A	V	PPI		0
VAR_016722	P30443	114	D	A	PPI		0
VAR_052692	P55854	38	P	S	PPI		0
VAR_013008	P06702	20	H	R	PPI		0
VAR_014314	P23141	75	S	N	PPI		0
VAR_018861	Q99259	228	I	L	PPI		0
VAR_040590	Q9NWZ3	391	R	H	PPI		0
VAR_016403	P30685	133	L	F	PPI		0
VAR_052308	Q9BPX1	130	R	W	PPI		0
VAR_025431	Q9UII6	156	Y	C	PPI		0
VAR_034159	Q9UKK9	123	I	T	PPI		0
VAR_011910	P07359	254	A	S	PPI		0
VAR_050356	Q30154	33	R	Q	PPI		0
VAR_012070	P05412	297	T	M	PPI		0
VAR_014294	P02768	420	E	K	PPI		0
VAR_011882	Q99259	474	V	G	PPI		0
VAR_041685	Q05397	1030	D	E	PPI		0
VAR_000169	P13569	507	I	V	PPI		0
VAR_015854	Q16665	796	T	A	PPI		0
VAR_033383	P04229	89	Y	S	PPI		0
VAR_037902	P01011	267	K	R	PPI		0
VAR_018098	O94813	636	S	P	PPI		0
VAR_019378	P01375	84	P	L	PPI		0
VAR_033930	P02679	140	Y	H	PPI		0
VAR_033382	P04229	76	Y	F	PPI		0
VAR_004393	P01891	140	D	Y	PPI		0
VAR_049493	P09211	169	G	D	PPI		0
VAR_011782	P00734	386	P	T	PPI		0
VAR_007589	P02766	121	G	S	PPI		0
VAR_033913	Q13011	217	G	R	PPI		0
VAR_016404	P30685	138	D	N	PPI		0
VAR_002787	P69905	69	N	K	PPI		0
VAR_010363	P01891	94	Q	H	PPI		0
VAR_016396	P30685	87	N	E	PPI		0
VAR_041130	O14965	373	M	V	PPI		0
VAR_016132	P55211	192	R	C	PPI		0
VAR_014542	P63000	59	A	T	PPI		0
VAR_004927	P00480	270	Q	R	PPI		0
VAR_038731	P00749	231	K	Q	PPI		0
VAR_010370	P01891	180	W	L	PPI		0
VAR_013089	P04141	115	T	I	PPI		0
VAR_001983	P01024	102	R	G	PPI		0
VAR_028784	O00187	155	H	R	PPI		0
VAR_056465	P30504	90	K	N	PPI		0
VAR_051999	P63208	14	F	L	PPI		0
VAR_004392	P01891	138	R	H	PPI		0
VAR_011776	P03951	308	I	F	PPI		0
VAR_040436	Q9UIK4	60	R	W	PPI		0
VAR_011999	P02787	377	W	C	PPI		0
VAR_056259	P13746	166	I	T	PPI		0
VAR_029763	Q9UJ70	38	W	R	PPI		0
VAR_024295	Q04756	644	R	Q	PPI		0
VAR_005257	P07359	161	T	M	PPI		0
VAR_049780	O75874	178	V	I	PPI		0
VAR_012080	P10997	53	S	G	PPI		0
VAR_020971	P01133	981	D	E	PPI		0
VAR_016679	P13760	115	G	V	PPI		0
VAR_016742	P04229	100	R	A	PPI		0
VAR_016157	P24941	15	Y	S	PPI		0
VAR_019173	P09874	940	K	R	PPI		0
VAR_016993	Q8NHL6	68	L	P	PPI		0
VAR_006722	P00749	141	P	L	PPI		0
VAR_005805	P04275	1399	R	H	PPI		0
VAR_014605	P69905	11	V	F	PPI		0
VAR_006412	P26885	97	C	Y	PPI		0
VAR_015478	P78324	95	E	D	PPI		0
VAR_050372	P01912	106	N	T	PPI		0
VAR_012479	P14598	262	G	S	PPI		0
VAR_016511	P30460	180	D	R	PPI		0
VAR_056256	P13746	101	D	N	PPI		0
VAR_004344	P01892	162	M	K	PPI		0
VAR_017414	O43488	157	Q	H	PPI		0
VAR_014548	P63000	133	K	E	PPI		0
VAR_015765	P05534	119	L	V	PPI		0
VAR_015471	P78324	57	V	A	PPI		0
VAR_049601	O14732	88	A	T	PPI		0
VAR_019055	P07741	121	Q	R	PPI		0
VAR_021407	P17655	677	K	Q	PPI		0
VAR_004339	P01892	119	V	L	PPI		0
VAR_051900	P62826	95	R	I	PPI		0
VAR_002866	P68871	8	E	G	PPI		0
VAR_055087	P40337	110	H	Y	PPI		0
VAR_051659	P53350	297	N	D	PPI		0
VAR_014500	P09211	114	A	V	PPI		0
VAR_013091	P02675	100	P	S	PPI		0
VAR_013937	P10912	179	R	H	PPI		0
VAR_016532	P30491	176	V	E	PPI		0
VAR_013567	P16219	171	R	W	PPI		0
VAR_007591	P02766	124	R	C	PPI		0
VAR_001975	P04141	117	I	T	PPI		0
VAR_016669	P18465	121	V	R	PPI		0
VAR_057130	Q9UII6	62	R	Q	PPI		0
VAR_004340	P01892	121	R	M	PPI		0
VAR_018405	P60022	38	V	I	PPI		0
VAR_038041	P52701	1321	R	G	PPI		0
VAR_016678	P13760	103	A	E	PPI		0
VAR_019364	P04179	66	E	V	PPI		0
VAR_002354	P09104	264	P	A	PPI		0
VAR_012477	P14598	160	T	S	PPI		0
VAR_016677	P13760	100	K	R	PPI		0
VAR_046922	P35520	69	A	P	PPI		0
VAR_049878	P15814	120	P	L	PPI		0
VAR_051808	P02786	677	R	H	PPI		0
VAR_052435	Q13564	101	S	F	PPI		0
VAR_049956	Q9Y279	108	R	W	PPI		0
VAR_014754	P16455	166	E	D	PPI		0
VAR_017260	P21802	186	M	T	PPI		0
VAR_014746	P15121	204	G	S	PPI		0
VAR_031237	O60603	753	R	Q	PPI		0
VAR_041978	Q00534	110	D	N	PPI		0
VAR_034801	Q99497	163	E	K	PPI		0
VAR_029445	O15273	74	L	H	PPI		0
VAR_016676	P13760	100	K	E	PPI		0
VAR_014578	P01127	88	I	V	PPI		0
VAR_033397	P79483	114	V	A	PPI		0
VAR_033390	P04229	169	A	T	PPI		0
VAR_002861	P68871	6	P	R	PPI		0
VAR_002858	P68871	3	H	Q	PPI		0
VAR_016334	P42575	172	V	L	PPI		0
VAR_013102	P00749	214	M	I	PPI		0
VAR_050577	P10828	216	D	G	PPI		0
VAR_049072	Q15485	113	H	Y	PPI		0
VAR_016502	P30460	87	N	D	PPI		0
VAR_025034	Q16853	749	A	V	PPI		0
VAR_013081	P05154	64	N	S	PPI		0
VAR_052316	Q92506	190	H	R	PPI		0
VAR_003617	P09488	173	K	N	PPI		0
VAR_040570	O14920	734	F	L	PPI		0
VAR_008555	O96017	157	I	T	PPI		0
VAR_048234	O15382	186	T	R	PPI		0
VAR_026568	P15529	59	R	Q	PPI		0
VAR_000615	P02647	131	K	M	PPI		0
VAR_033303	P63000	135	T	I	PPI		0
VAR_056304	P01891	89	R	G	PPI		0
VAR_004350	P01892	260	A	E	PPI		0
VAR_002863	P68871	7	E	V	PPI		0
VAR_052640	Q15046	179	G	A	PPI		0
VAR_020141	P25054	1496	T	S	PPI		0
VAR_022212	P09467	218	K	R	PPI		0
VAR_016713	P04229	106	T	N	PPI		0
VAR_002759	P69905	45	P	L	PPI		0
VAR_037614	P11086	254	R	H	PPI		0
VAR_016531	P30491	140	S	F	PPI		0
VAR_020269	Q9UGP5	438	R	W	PPI		0
VAR_033844	P56545	47	E	D	PPI		0
VAR_009077	P11245	282	K	T	PPI		0
VAR_016503	P30460	91	F	S	PPI		0
VAR_020494	Q99497	98	R	Q	PPI		0
VAR_033391	P04229	171	V	M	PPI		0
VAR_004353	P13746	43	E	K	PPI		0
VAR_016388	P03989	140	D	H	PPI		0
VAR_037547	P08684	96	K	E	PPI		0
VAR_021024	P03956	191	I	V	PPI		0
VAR_025822	Q9NUW8	569	T	A	PPI		0
VAR_024690	P06396	129	A	T	PPI		0
VAR_004390	P01891	121	M	R	PPI		0
VAR_038040	P52701	1234	E	Q	PPI		0
VAR_034569	P02787	42	R	L	PPI		0
VAR_016674	P13760	96	L	I	PPI		0
VAR_011742	P01011	407	D	G	PPI		0
VAR_050400	P03992	41	F	Y	PPI		0
VAR_001384	P00918	252	N	D	PPI		0
VAR_002398	P02671	66	S	T	PPI		0
VAR_016465	P30481	101	N	S	PPI		0
VAR_011771	P23946	66	H	R	PPI		0
VAR_016367	P30464	87	E	N	PPI		0
VAR_031922	P09622	104	T	K	PPI		0
VAR_025030	Q16853	426	R	H	PPI		0
VAR_004346	P01892	176	V	E	PPI		0
VAR_016505	P30460	119	L	W	PPI		0
VAR_023996	P05164	604	R	C	PPI		0
VAR_016723	P30443	121	I	M	PPI		0
VAR_004338	P01892	97	T	I	PPI		0
VAR_019299	P00533	962	R	G	PPI		0
VAR_016496	P18465	140	S	Y	PPI		0
VAR_016520	P30460	140	Y	D	PPI		0
VAR_025039	P22894	193	D	V	PPI		0
VAR_024364	P40394	80	G	A	PPI		0
VAR_018333	P11509	203	R	S	PPI		0
VAR_051693	P00519	247	K	R	PPI		0
VAR_011993	Q06323	55	S	N	PPI		0
VAR_041678	P41240	45	P	L	PPI		0
VAR_034136	Q15080	153	R	H	PPI		0
VAR_043043	P13501	24	S	F	PPI		0
VAR_008905	P19878	395	R	W	PPI		0
VAR_002875	P68871	14	A	D	PPI		0
VAR_022312	Q13426	134	I	T	PPI		0
VAR_016381	P03989	101	D	S	PPI		0
VAR_011901	Q14653	96	R	Q	PPI		0
VAR_013608	Q01094	276	V	M	PPI		0
VAR_016945	P53634	401	E	K	PPI		0
VAR_016481	P18464	191	W	G	PPI		0
VAR_048707	Q16627	61	K	E	PPI		0
VAR_003964	O75015	106	I	V	PPI		0
VAR_016323	Q03405	86	T	A	PPI		0
VAR_014662	P07148	54	A	T	PPI		0
VAR_016497	P18465	180	L	R	PPI		0
VAR_042521	P32927	249	E	Q	PPI		0
VAR_022214	P09467	255	R	L	PPI		0
VAR_033388	P04229	107	Y	H	PPI		0
VAR_052570	P12643	387	D	G	PPI		0
VAR_040078	Q8WZ42	60	D	Y	PPI		0
VAR_016387	P03989	138	H	D	PPI		0
VAR_016115	Q07869	409	R	T	PPI		0
VAR_019684	O15194	127	N	S	PPI		0
VAR_050578	Q07869	395	G	R	PPI		0
VAR_016114	Q07869	304	D	N	PPI		0
VAR_033379	P04229	33	R	K	PPI		0
VAR_025341	Q96NY9	481	Q	H	PPI		0
VAR_010366	P01891	138	R	E	PPI		0
VAR_034567	O60784	264	M	V	PPI		0
VAR_055034	P11509	203	R	C	PPI		0
VAR_025028	Q16853	371	I	T	PPI		0
VAR_016506	P30460	121	S	R	PPI		0
VAR_000430	Q00796	239	L	Q	PPI		0
VAR_016336	P42575	441	R	G	PPI		0
VAR_029451	P45379	279	N	Y	PPI		0
VAR_002873	P68871	12	V	D	PPI		0
VAR_034570	P02787	76	A	V	PPI		0
VAR_052698	Q03405	297	D	A	PPI		0
VAR_052554	P21980	536	P	S	PPI		0
VAR_015470	P78324	54	H	R	PPI		0
VAR_049486	P28161	173	S	N	PPI		0
VAR_049484	Q16772	71	I	L	PPI		0
VAR_038035	P52701	468	R	H	PPI		0
VAR_025453	Q8NBP7	253	L	F	PPI		0
VAR_025236	P20701	214	R	W	PPI		0
VAR_004341	P01892	123	Y	C	PPI		0
VAR_015468	P78324	52	I	T	PPI		0
VAR_016365	P30464	48	A	S	PPI		0
VAR_021067	P30519	137	R	Q	PPI		0
VAR_056753	P51587	1542	V	M	PPI		0
VAR_011302	P05091	496	E	K	PPI		0
VAR_040060	P68871	68	V	G	PPI		0
VAR_051911	P06400	697	D	E	PPI		0
VAR_016946	P53634	453	I	V	PPI		0
VAR_056325	P30460	97	T	A	PPI		0
VAR_022192	O14815	239	A	T	PPI		0
VAR_007611	P45379	263	K	R	PPI		0
VAR_052274	P14678	79	S	P	PPI		0
VAR_015769	P05534	180	Q	L	PPI		0
VAR_018381	P10144	247	Y	H	PPI		0
VAR_050371	P01912	55	Y	F	PPI		0
VAR_016389	P03989	140	D	Y	PPI		0
VAR_033389	P04229	164	G	D	PPI		0
VAR_020566	P07098	348	P	T	PPI		0
VAR_032478	P08581	238	L	S	PPI		0
VAR_004357	P05534	89	G	R	PPI		0
VAR_016495	P18465	138	D	N	PPI		0
VAR_020054	P14780	127	N	K	PPI		0
VAR_033385	P04229	99	Q	H	PPI		0
VAR_033423	P01907	57	Q	E	PPI		0
VAR_036893	P17900	69	M	V	PPI		0
VAR_000212	P13569	668	R	C	PPI		0
VAR_047792	P47736	107	A	T	PPI		0
VAR_030442	Q07889	977	Q	R	PPI		0
VAR_012103	P15157	221	K	Q	PPI		0
VAR_016374	P30464	180	W	L	PPI		0
VAR_042104	P21860	204	T	I	PPI		0
VAR_014637	Q16647	500	P	S	PPI		0
VAR_051783	Q13469	446	H	R	PPI		0
VAR_023200	P78380	167	K	N	PPI		0
VAR_002857	P68871	3	H	L	PPI		0
VAR_016575	P30504	45	R	H	PPI		0
VAR_023074	Q16531	427	L	F	PPI		0
VAR_040437	Q9UIK4	271	R	W	PPI		0
VAR_023430	P12821	244	Y	C	PPI		0
VAR_016527	P30491	118	I	T	PPI		0
VAR_015380	Q92934	107	A	S	PPI		0
VAR_033380	P04229	33	R	Q	PPI		0
VAR_040525	P43250	73	T	M	PPI		0
VAR_016295	Q13651	113	V	I	PPI		0
VAR_018479	P14598	99	S	G	PPI		0
VAR_000548	P02774	432	D	E	PPI		0
VAR_034534	Q9Y2Z4	191	G	V	PPI		0
VAR_016572	P30504	35	S	A	PPI		0
VAR_016528	P30491	123	Y	S	PPI		0
VAR_027799	P08567	340	K	R	PPI		0
VAR_014609	P02647	184	R	P	PPI		0
VAR_014726	P13489	170	P	L	PPI		0
VAR_012064	Q16853	317	Y	H	PPI		0
VAR_004342	P01892	123	Y	F	PPI		0
VAR_031078	Q04760	19	C	Y	PPI		0
VAR_020344	Q16548	82	G	D	PPI		0
VAR_023989	P47989	1109	N	T	PPI		0
VAR_011997	P02787	142	G	S	PPI		0
VAR_016469	P30481	180	D	R	PPI		0
VAR_056305	P01891	101	D	N	PPI		0
VAR_017208	Q96EY8	239	M	K	PPI		0
VAR_013455	P27695	51	Q	H	PPI		0
VAR_007101	P05154	105	K	E	PPI		0
VAR_041432	P06213	1065	L	V	PPI		0
VAR_000172	P13569	508	F	C	PPI		0
VAR_032028	Q9UHN1	169	A	T	PPI		0
VAR_014851	P53004	56	Q	R	PPI		0
VAR_004017	P01579	29	K	Q	PPI		0
VAR_021075	P35558	184	V	L	PPI		0
VAR_001425	P42771	56	S	I	PPI		0
VAR_016322	Q03405	55	E	G	PPI		0
VAR_048891	Q9H816	510	N	Y	PPI		0
VAR_016711	P04229	99	Q	D	PPI		0
VAR_024022	Q07820	227	A	V	PPI		0
VAR_020952	P09238	226	F	L	PPI		0
VAR_056252	P30443	169	R	H	PPI		0
VAR_011777	P03951	339	C	F	PPI		0
VAR_025031	Q16853	441	R	W	PPI		0
VAR_016368	P30464	91	S	C	PPI		0
VAR_011578	P11509	471	I	T	PPI		0
VAR_016573	P30504	38	W	R	PPI		0
VAR_006518	P08709	413	R	Q	PPI		0
VAR_048851	P01040	96	T	M	PPI		0
VAR_019237	P08246	219	V	I	PPI		0
VAR_040071	Q08188	654	R	G	PPI		0
VAR_000611	P02647	113	D	E	PPI		0
VAR_047961	P15309	124	F	V	PPI		0
VAR_047409	P10144	94	P	A	PPI		0
VAR_019333	Q9NP99	25	T	S	PPI		0
VAR_014755	P16455	178	K	R	PPI		0
VAR_045679	P10635	231	L	P	PPI		0
VAR_038027	P43246	670	P	L	PPI		0
VAR_053845	O60784	84	R	H	PPI		0
VAR_054543	P20062	348	S	F	PPI		0
VAR_028241	P17516	170	C	Y	PPI		0
VAR_049961	P13591	679	E	D	PPI		0
VAR_032396	P04062	92	M	T	PPI		0
VAR_025033	Q16853	700	G	S	PPI		0
VAR_010371	P01891	180	W	Q	PPI		0
VAR_021957	Q9H2X3	291	D	N	PPI		0
VAR_048201	Q53FA7	223	E	K	PPI		0
VAR_050358	Q30154	62	N	H	PPI		0
VAR_029488	Q16666	202	K	E	PPI		0
VAR_049172	P16471	100	I	V	PPI		0
VAR_032049	Q8TBX8	84	V	A	PPI		0
VAR_052312	P51659	491	A	T	PPI		0
VAR_020188	Q92730	44	P	R	PPI		0
VAR_016727	P01892	94	H	Q	PPI		0
VAR_053927	P24941	18	V	L	PPI		0
VAR_038960	P02766	33	M	I	PPI		0
VAR_048179	P45954	376	E	G	PPI		0
VAR_056326	P30460	137	H	Y	PPI		0
VAR_016508	P30460	138	N	D	PPI		0
VAR_000018	P05067	713	A	V	PPI		0
VAR_057328	P16662	378	N	S	PPI		0
VAR_019355	Q9NWZ3	390	H	R	PPI		0
VAR_002780	P69905	61	K	N	PPI		0
VAR_016371	P30464	119	L	W	PPI		0
VAR_020465	Q96F10	126	R	C	PPI		0
VAR_019839	P36222	311	I	T	PPI		0
VAR_015770	P05534	187	T	R	PPI		0
VAR_053027	P42771	58	R	Q	PPI		0
VAR_010204	P05362	56	K	M	PPI		0
VAR_023461	P08319	309	V	I	PPI		0
VAR_016651	P13747	128	R	G	PPI		0
VAR_016734	P13746	176	A	E	PPI		0
VAR_016479	P18464	176	E	V	PPI		0
VAR_016335	P42575	178	P	A	PPI		0
VAR_018671	P08709	367	T	S	PPI		0
VAR_020091	P12319	84	K	R	PPI		0
VAR_050359	Q30154	106	T	N	PPI		0
VAR_022156	P09601	106	P	L	PPI		0
VAR_046528	O15492	137	R	H	PPI		0
VAR_016752	P28068	45	S	F	PPI		0
VAR_019218	P43351	70	R	W	PPI		0
VAR_016729	P01892	190	E	D	PPI		0
VAR_016470	P30481	187	L	T	PPI		0
VAR_016397	P30685	91	F	S	PPI		0
VAR_057343	O75396	108	R	Q	PPI		0
VAR_014652	P05362	315	V	M	PPI		0
VAR_051571	P14735	612	E	K	PPI		0
VAR_055779	P24821	850	D	H	PPI		0
VAR_002882	P68871	18	K	E	PPI		0
VAR_012066	P05164	717	I	V	PPI		0
VAR_054783	Q9UJ71	278	V	A	PPI		0
VAR_004345	P01892	173	A	T	PPI		0
VAR_011605	P08684	218	P	R	PPI		0
VAR_022313	Q13426	142	E	Q	PPI		0
VAR_015479	P78324	96	S	L	PPI		0
VAR_009314	Q15080	147	L	I	PPI		0
VAR_012003	P60896	17	D	G	PPI		0
VAR_056091	P43626	66	F	Y	PPI		0
VAR_014588	P01233	97	N	D	PPI		0
VAR_016507	P30460	121	S	T	PPI		0
VAR_016525	P30491	101	N	S	PPI		0
VAR_013924	P26441	182	H	R	PPI		0
VAR_016464	P30481	87	E	N	PPI		0
VAR_016510	P30460	180	D	L	PPI		0
VAR_021964	Q10588	125	R	H	PPI		0
VAR_016509	P30460	176	V	E	PPI		0
VAR_032767	P42330	66	R	Q	PPI		0
VAR_003821	P08833	253	I	M	PPI		0
VAR_010364	P01891	97	T	I	PPI		0
VAR_056247	P30443	89	R	G	PPI		0
VAR_016571	P30504	33	S	Y	PPI		0
VAR_016398	P30685	98	Y	D	PPI		0
VAR_011869	P05091	337	E	V	PPI		0
VAR_000196	P13569	576	G	A	PPI		0
VAR_016401	P30685	121	R	S	PPI		0
VAR_014586	P01233	22	K	R	PPI		0
VAR_051953	P05546	87	S	N	PPI		0
VAR_007471	P00488	565	P	L	PPI		0
VAR_016289	P00747	261	R	H	PPI		0
VAR_048151	P13569	605	S	F	PPI		0
VAR_016170	P15559	139	R	W	PPI		0
VAR_020262	P01024	469	E	D	PPI		0
VAR_000549	P02774	436	K	T	PPI		0
VAR_016673	P13760	86	D	S	PPI		0
VAR_042736	Q16873	142	R	Q	PPI		0
VAR_001204	P00451	2242	V	M	PPI		0
VAR_013123	P08709	445	E	K	PPI		0
VAR_010365	P01891	98	D	H	PPI		0
VAR_016277	P00751	565	K	E	PPI		0
VAR_014499	P09211	105	I	V	PPI		0
VAR_046794	P35030	188	T	A	PPI		0
VAR_029230	Q92820	31	A	T	PPI		0
VAR_017689	Q9UBT2	307	L	R	PPI		0
VAR_049091	P19883	152	E	Q	PPI		0
VAR_016724	P30443	180	R	L	PPI		0
VAR_022213	P09467	233	F	I	PPI		0
VAR_011819	P22102	752	D	G	PPI		0
VAR_004334	P01892	33	F	Y	PPI		0
VAR_016480	P18464	180	L	D	PPI		0
VAR_019565	Q99828	44	S	T	PPI		0
VAR_051031	O75146	943	N	S	PPI		0
VAR_013084	P05154	217	G	R	PPI		0
VAR_007105	P05543	191	D	N	PPI		0
VAR_016232	P11586	134	R	K	PPI		0
VAR_033458	P16219	383	R	H	PPI		0
VAR_016712	P04229	100	R	E	PPI		0
VAR_051868	Q9NQT4	33	C	W	PPI		0
VAR_019079	P00390	153	R	C	PPI		0
VAR_022191	O14815	234	I	T	PPI		0
VAR_024461	Q9Y3R4	11	S	R	PPI		0
