# Supplementary material for: Structural and Functional Restraints on the Occurrence of Single Amino Acid Variations in Human Proteins
Source: PLoS One. 2010 Feb 12;5(2):e9186. doi: 10.1371/journal.pone.0009186 (PMC2820541; doi:10.1371/journal.pone.0009186)
Supplement: Dataset S5 — Annotations of structural environments for SAP dataset. (1.05 MB TXT) [file pone.0009186.s010.zip]

Archive with 1 entries (1 files):
- pone.0009186.s010.txt
