# Supplementary material for: Structural and Functional Restraints on the Occurrence of Single Amino Acid Variations in Human Proteins
Source: PLoS One. 2010 Feb 12;5(2):e9186. doi: 10.1371/journal.pone.0009186 (PMC2820541; doi:10.1371/journal.pone.0009186)
Supplement: Dataset S5 — Annotations of structural environments for SAP dataset. (1.05 MB TXT) [file pone.0009186.s010.zip › pone.0009186.s010.txt]

#Annotations of structural envrionments for SAP dataset
#Environments (ENVs) are shown using 5-letter code representation: the first letter defines the secondary structure (��-helix (H), ��-strand (E), positive �� mainchain torsion angle (P), and coil (C)); the second defines solvent accessibility (accessible (A) and inaccessible (a)); and the remaining three letters define the existence (upper case) or absence (lower case) of hydrogen-bonds from a si…
#rs_id	allele	pdb	pdb_chain_id	res_num	env
rs1062478	R/H	1p5q	A	13	CAson
rs1062478	R/H	1p5q	B	13	CAson
rs1062478	R/H	1p5q	C	13	CAson
rs1062478	R/H	1q1c	A	137	CASon
rs1062478	R/H	1qz2	A	17	CAson
rs1062478	R/H	1qz2	B	17	CAson
rs1062478	R/H	1qz2	C	17	CAson
rs213950	V/M	1xmj	A	45	Hason
rs213950	V/M	1xmi	A	66	Hason
rs213950	V/M	1xmi	B	68	Hason
rs213950	V/M	1xmi	C	69	Hason
rs213950	V/M	1xmi	D	68	Hason
rs213950	V/M	1xmi	E	65	Hason
rs213950	V/M	2bbo	A	51	Hason
rs213950	V/M	2bbs	A	60	Hason
rs213950	V/M	2bbs	B	44	Hason
rs213950	V/M	2bbt	A	58	Hason
rs213950	V/M	2bbt	B	63	Hason
rs213950	V/M	2pzf	A	51	Hason
rs213950	V/M	2pzf	B	51	Hason
rs213950	V/M	2pzg	A	49	Hason
rs213950	V/M	2pzg	B	52	Hason
rs213950	V/M	2pze	A	53	Hason
rs213950	V/M	2pze	B	50	Hason
rs766874	S/F	1xmj	A	179	CAson
rs766874	S/F	1xmi	A	201	CAson
rs766874	S/F	1xmi	B	192	CAson
rs766874	S/F	1xmi	C	204	CAson
rs766874	S/F	1xmi	D	201	CAson
rs766874	S/F	1xmi	E	200	CAson
rs766874	S/F	2bbo	A	186	CasOn
rs766874	S/F	2bbs	A	190	CaSon
rs766874	S/F	2bbs	B	176	CAson
rs766874	S/F	2bbt	A	190	CAson
rs766874	S/F	2bbt	B	194	CAson
rs766874	S/F	2pzf	A	185	CAson
rs766874	S/F	2pzf	B	185	CAsON
rs766874	S/F	2pzg	A	184	CAsoN
rs766874	S/F	2pzg	B	184	CAson
rs766874	S/F	2pze	A	188	CAsoN
rs766874	S/F	2pze	B	185	CAsoN
rs1800100	R/C	1xmj	A	239	CAson
rs1800100	R/C	1xmi	A	264	HASon
rs1800100	R/C	1xmi	B	255	HASon
rs1800100	R/C	1xmi	C	267	HASon
rs1800100	R/C	1xmi	D	264	HASon
rs1800100	R/C	1xmi	E	263	HASon
rs1800100	R/C	2bbo	A	246	CAson
rs1800100	R/C	2bbs	A	250	HAson
rs1800100	R/C	2bbs	B	229	HAson
rs1800100	R/C	2bbt	A	248	HAson
rs1800100	R/C	2bbt	B	255	CASon
rs11546967	N/H	2bu7	A	137	HAsOn
rs11546967	N/H	2btz	A	137	HAsOn
rs11546967	N/H	2bu6	A	133	HAsOn
rs11546967	N/H	2bu5	A	135	HAsOn
rs11546967	N/H	2bu2	A	135	HAsOn
rs11546967	N/H	2bu8	A	137	HAsOn
rs13343537	H/Q	1yck	A	91	CAson
rs13343537	H/Q	1yck	A	91	CAson
rs13343537	H/Q	1yck	A	91	CAson
rs11559221	L/M	2jam	A	87	HAson
rs11559221	L/M	2jam	B	89	HAson
rs11548081	N/K	1iie	A	32	HAsON
rs11548081	N/K	1iie	A	32	HAsON
rs11548081	N/K	1iie	B	32	HAsON
rs11548081	N/K	1iie	B	32	HAsON
rs11548081	N/K	1iie	C	32	HAsON
rs11548081	N/K	1iie	C	32	HAsON
rs11064419	F/S	1wio	A	202	PAson
rs11064419	F/S	1wio	B	202	PAson
rs11064419	F/S	1wip	A	202	PAson
rs11064419	F/S	1wip	B	202	PAson
rs11064419	F/S	1wiq	A	202	PAson
rs11064419	F/S	1wiq	B	202	PAson
rs11556834	Q/H	1jxv	A	27	HAson
rs11556834	Q/H	1jxv	B	27	HAson
rs11556834	Q/H	1jxv	C	27	HAson
rs11556834	Q/H	1jxv	D	27	HAson
rs11556834	Q/H	1jxv	E	27	HAson
rs11556834	Q/H	1jxv	F	27	HAson
rs11556834	Q/H	1ucn	A	29	HAson
rs11556834	Q/H	1ucn	B	29	HAson
rs11556834	Q/H	1ucn	C	29	HAson
rs11556834	Q/H	2hve	A	29	CAson
rs11556834	Q/H	2hve	B	29	HAson
rs11556834	Q/H	2hve	C	29	HAson
rs11556834	Q/H	2hvd	A	29	HAson
rs11556834	Q/H	2hvd	B	29	HAson
rs11556834	Q/H	2hvd	C	29	HAson
rs4723010	D/N	2a14	A	24	CASoN
rs2302339	M/V	2a14	A	201	EAson
rs2302340	E/G	2a14	A	215	HAson
rs6970210	N/S	2a14	A	242	CASon
rs4720015	F/C	2a14	A	250	EaSOn
rs6970605	R/H	2a14	A	254	EASon
rs11549885	R/W	2ad9	A	16	EASon
rs11549885	R/W	1sjq	A	11	CAson
rs11549886	S/L	2ad9	A	68	HAson
rs11549886	S/L	1sjq	A	63	CAson
rs9449586	T/I	2daw	A	67	EAson
rs9449586	T/I	2daw	A	67	EAson
rs11541509	Q/H	2daw	A	105	HAsOn
rs11541509	Q/H	2daw	A	105	HAsOn
rs1800321	K/R	1c9y	A	13	HAson
rs1800321	K/R	1ep9	A	12	HAson
rs1800321	K/R	1fb5	A	12	HAson
rs1800321	K/R	1fvo	A	13	HAson
rs1800321	K/R	1fvo	B	13	HAson
rs1800321	K/R	1oth	A	13	HAson
rs2275654	I/V	2ha8	A	5	CAson
rs3747073	D/N	1ozn	A	234	PAson
rs3747073	D/N	1p8t	A	233	PAson
rs17697947	I/V	1t0p	B	34	EAson
rs8110904	A/V	2gk2	A	51	EAson
rs8110904	A/V	2gk2	B	53	EAson
rs13168659	M/I	2yu6	A	89	Eason
rs10071816	S/N	2yu6	A	131	Hason
rs5005337	D/V	1wyx	A	10	CAsoN
rs5005337	D/V	1wyx	B	11	CAsoN
rs4149637	P/L	1ext	A	34	CAson
rs4149637	P/L	1ext	B	36	CAson
rs4149637	P/L	1ft4	A	36	CAson
rs4149637	P/L	1ft4	B	33	CAson
rs4149637	P/L	1ncf	A	36	CAson
rs4149637	P/L	1ncf	B	33	CAson
rs4149637	P/L	1tnr	R	32	CAson
rs4149584	R/Q	1ext	A	80	CAsOn
rs4149584	R/Q	1ext	A	80	CAsOn
rs4149584	R/Q	1ext	B	82	CAson
rs4149584	R/Q	1ext	B	82	CAson
rs4149584	R/Q	1ft4	A	82	CAsOn
rs4149584	R/Q	1ft4	A	82	CAsOn
rs4149584	R/Q	1ft4	B	79	CAson
rs4149584	R/Q	1ft4	B	79	CAson
rs4149584	R/Q	1ncf	A	82	CAson
rs4149584	R/Q	1ncf	A	82	CAson
rs4149584	R/Q	1ncf	B	79	CAson
rs4149584	R/Q	1ncf	B	79	CAson
rs4149584	R/Q	1tnr	R	78	CAson
rs4149584	R/Q	1tnr	R	78	CAson
rs8182018	W/G	3b7y	A	64	CasOn
rs8182018	W/G	3b7y	A	64	CasOn
rs8182018	W/G	3b7y	B	71	CasOn
rs8182018	W/G	3b7y	B	71	CasOn
rs2295021	V/M	1x5l	A	15	CAson
rs12847788	V/G	2o23	A	7	Eason
rs12847788	V/G	2o23	A	7	Eason
rs12847788	V/G	2o23	B	12	EAson
rs12847788	V/G	2o23	B	12	EAson
rs12847788	V/G	1so8	A	7	Eason
rs12847788	V/G	1so8	A	7	Eason
rs12847788	V/G	1u7t	A	6	Eason
rs12847788	V/G	1u7t	A	6	Eason
rs12847788	V/G	1u7t	B	6	EAson
rs12847788	V/G	1u7t	B	6	EAson
rs12847788	V/G	1u7t	C	6	Eason
rs12847788	V/G	1u7t	C	6	Eason
rs12847788	V/G	1u7t	D	6	Eason
rs12847788	V/G	1u7t	D	6	Eason
rs4787952	V/G	1iar	B	106	EAson
rs4787952	V/G	3bpl	B	109	Eason
rs4787952	V/G	3bpn	B	107	EAson
rs4787952	V/G	3bpo	B	108	Eason
rs3739124	M/V	2oc3	A	179	CASon
rs3742264	A/T	3d68	A	147	CAson
rs3742264	A/T	3d68	B	147	CAson
rs3742264	A/T	3d68	C	147	CAson
rs3742264	A/T	3d67	A	147	CAson
rs3742264	A/T	3d67	B	147	CAson
rs3742264	A/T	3d67	C	147	CAsOn
rs3742264	A/T	3d66	A	147	CAson
rs3742264	A/T	3d66	B	147	CAson
rs3742264	A/T	3d66	C	147	CAson
rs1926447	I/T	3d68	A	325	HAson
rs1926447	I/T	3d68	A	325	HAson
rs1926447	I/T	3d68	B	325	HAson
rs1926447	I/T	3d68	B	325	HAson
rs1926447	I/T	3d68	C	325	HAson
rs1926447	I/T	3d68	C	325	HAson
rs1926447	I/T	3d67	A	325	HAson
rs1926447	I/T	3d67	A	325	HAson
rs1926447	I/T	3d67	B	325	HAson
rs1926447	I/T	3d67	B	325	HAson
rs1926447	I/T	3d67	C	325	HAson
rs1926447	I/T	3d67	C	325	HAson
rs1926447	I/T	3d66	A	325	HAsOn
rs1926447	I/T	3d66	A	325	HAsOn
rs1926447	I/T	3d66	B	325	HAsOn
rs1926447	I/T	3d66	B	325	HAsOn
rs1926447	I/T	3d66	C	325	HAsOn
rs1926447	I/T	3d66	C	325	HAsOn
rs1129808	S/Y	2nna	A	79	CAsON
rs1129808	S/Y	2nna	A	79	CAsON
rs1129808	S/Y	2nna	A	79	CAsON
rs707952	I/T	2nna	A	106	EAson
rs707952	I/T	2nna	A	106	EAson
rs707952	I/T	2nna	A	106	EAson
rs1129808	S/Y	1jk8	A	77	CAsON
rs1129808	S/Y	1jk8	A	77	CAsON
rs1129808	S/Y	1jk8	A	77	CAsON
rs707952	I/T	1jk8	A	104	EAson
rs707952	I/T	1jk8	A	104	EAson
rs707952	I/T	1jk8	A	104	EAson
rs2206342	T/P	1xpw	A	71	EAsON
rs2206342	T/P	1tvg	A	68	EASon
rs1695	I/V	14gs	A	89	HAson
rs1695	I/V	14gs	B	89	HAson
rs1695	I/V	17gs	A	105	HAson
rs1695	I/V	17gs	B	103	HAson
rs1695	I/V	10gs	A	103	HAson
rs1695	I/V	10gs	B	103	HAson
rs1695	I/V	12gs	A	103	HAson
rs1695	I/V	12gs	B	103	HAson
rs1695	I/V	13gs	A	105	HAson
rs1695	I/V	13gs	B	103	HAson
rs1695	I/V	11gs	A	103	HAson
rs1695	I/V	11gs	B	103	HAson
rs1695	I/V	16gs	A	103	HAson
rs1695	I/V	16gs	B	103	HAson
rs1695	I/V	19gs	A	103	HAson
rs1695	I/V	19gs	B	103	HAson
rs1695	I/V	18gs	A	103	HAson
rs1695	I/V	18gs	B	103	HAson
rs1695	I/V	1aqx	A	103	HAson
rs1695	I/V	1aqx	B	103	CAson
rs1695	I/V	1aqx	C	103	HAson
rs1695	I/V	1aqx	D	103	HAson
rs1695	I/V	1aqv	A	104	HAson
rs1695	I/V	1aqv	B	104	HAson
rs1695	I/V	1aqw	A	104	HAson
rs1695	I/V	1aqw	B	104	HAson
rs1695	I/V	1aqw	C	104	HAson
rs1695	I/V	1aqw	D	104	HAson
rs1695	I/V	1eog	A	103	HAson
rs1695	I/V	1eog	B	103	HAson
rs1695	I/V	1eoh	A	104	HAson
rs1695	I/V	1eoh	B	104	HAson
rs1695	I/V	1eoh	C	104	HAson
rs1695	I/V	1eoh	D	104	HAson
rs1695	I/V	1eoh	E	104	HAson
rs1695	I/V	1eoh	F	104	HAson
rs1695	I/V	1eoh	G	104	HAson
rs1695	I/V	1eoh	H	104	HAson
rs1695	I/V	1gss	A	104	HAson
rs1695	I/V	1gss	B	104	HAson
rs1695	I/V	1kbn	A	104	HAson
rs1695	I/V	1kbn	B	104	HAson
rs1695	I/V	1md4	A	103	HAson
rs1695	I/V	1md4	B	103	HAson
rs1695	I/V	1md3	A	103	HAson
rs1695	I/V	1md3	B	103	HAson
rs1695	I/V	1pgt	A	105	HAson
rs1695	I/V	1pgt	B	104	HAson
rs1695	I/V	1px7	A	104	HAson
rs1695	I/V	1px7	B	103	HAson
rs1695	I/V	1px6	A	104	HAson
rs1695	I/V	1px6	B	104	HAson
rs1695	I/V	2a2r	A	105	HAson
rs1695	I/V	2a2r	B	104	HAson
rs1695	I/V	20gs	A	103	HAson
rs1695	I/V	20gs	B	103	HAson
rs1695	I/V	22gs	A	103	HAson
rs1695	I/V	22gs	B	103	HAson
rs1695	I/V	1zgn	A	103	HAson
rs1695	I/V	1zgn	B	103	HAson
rs1695	I/V	2j9h	A	104	HAson
rs1695	I/V	2j9h	B	104	HAson
rs1695	I/V	2pgt	A	105	HAson
rs1695	I/V	2pgt	B	104	HAson
rs1695	I/V	2a2s	A	105	HAson
rs1695	I/V	2a2s	B	104	HAson
rs1695	I/V	3csh	A	104	HAson
rs1695	I/V	3csh	B	104	HAson
rs1695	I/V	3csi	A	104	HAson
rs1695	I/V	3csi	B	104	HAson
rs1695	I/V	3csi	C	104	HAson
rs1695	I/V	3csi	D	104	HAson
rs1695	I/V	3csj	A	104	HAson
rs1695	I/V	3csj	B	104	HAson
rs1695	I/V	3pgt	A	105	HAson
rs1695	I/V	3pgt	B	104	HAson
rs1695	I/V	5gss	A	103	HAson
rs1695	I/V	5gss	B	103	HAson
rs1695	I/V	4pgt	A	105	HAson
rs1695	I/V	4pgt	B	104	HAson
rs1695	I/V	4gss	A	103	HAson
rs1695	I/V	4gss	B	103	HAson
rs1695	I/V	6gss	A	103	HAson
rs1695	I/V	6gss	B	103	HAson
rs1695	I/V	2gss	A	103	HAson
rs1695	I/V	2gss	B	103	HAson
rs1695	I/V	3gss	A	103	HAson
rs1695	I/V	3gss	B	103	HAson
rs1695	I/V	8gss	A	104	HAson
rs1695	I/V	8gss	B	104	HAson
rs1695	I/V	8gss	C	104	HAson
rs1695	I/V	7gss	A	104	HAson
rs1695	I/V	7gss	B	104	HAson
rs1695	I/V	9gss	A	103	HAson
rs1695	I/V	9gss	B	103	HAson
rs4986948	T/S	14gs	A	94	CAsOn
rs4986948	T/S	14gs	B	94	CAsOn
rs4986948	T/S	17gs	A	110	HAson
rs4986948	T/S	17gs	B	108	HAson
rs4986948	T/S	10gs	A	108	HAsOn
rs4986948	T/S	10gs	B	108	HAsOn
rs4986948	T/S	12gs	A	108	HAson
rs4986948	T/S	12gs	B	108	HAson
rs4986948	T/S	13gs	A	110	HAsOn
rs4986948	T/S	13gs	B	108	HAsOn
rs4986948	T/S	11gs	A	108	HAsOn
rs4986948	T/S	11gs	B	108	HAsOn
rs4986948	T/S	16gs	A	108	CASOn
rs4986948	T/S	16gs	B	108	CASOn
rs4986948	T/S	19gs	A	108	HAson
rs4986948	T/S	19gs	B	108	HAson
rs4986948	T/S	18gs	A	108	HAson
rs4986948	T/S	18gs	B	108	HAson
rs4986948	T/S	1aqx	A	108	HAsOn
rs4986948	T/S	1aqx	B	108	CAsOn
rs4986948	T/S	1aqx	C	108	CAsOn
rs4986948	T/S	1aqx	D	108	HAsOn
rs4986948	T/S	1aqv	A	109	HAsOn
rs4986948	T/S	1aqv	B	109	HAsOn
rs4986948	T/S	1aqw	A	109	HAsOn
rs4986948	T/S	1aqw	B	109	HAsOn
rs4986948	T/S	1aqw	C	109	HAsOn
rs4986948	T/S	1aqw	D	109	CAsOn
rs4986948	T/S	1eog	A	108	HAsOn
rs4986948	T/S	1eog	B	108	HAson
rs4986948	T/S	1eoh	A	109	HAson
rs4986948	T/S	1eoh	B	109	HAson
rs4986948	T/S	1eoh	C	109	HAsOn
rs4986948	T/S	1eoh	D	109	HAson
rs4986948	T/S	1eoh	E	109	HAson
rs4986948	T/S	1eoh	F	109	HAson
rs4986948	T/S	1eoh	G	109	HAson
rs4986948	T/S	1eoh	H	109	HAson
rs4986948	T/S	1gss	A	109	HAson
rs4986948	T/S	1gss	B	109	HAson
rs4986948	T/S	1kbn	A	109	HAsOn
rs4986948	T/S	1kbn	B	109	HAsOn
rs4986948	T/S	1md4	A	108	HAson
rs4986948	T/S	1md4	B	108	HAson
rs4986948	T/S	1md3	A	108	HAson
rs4986948	T/S	1md3	B	108	HAson
rs4986948	T/S	1pgt	A	110	HAsOn
rs4986948	T/S	1pgt	B	109	HAsOn
rs4986948	T/S	1px7	A	109	HASOn
rs4986948	T/S	1px7	B	108	HASOn
rs4986948	T/S	1px6	A	109	HASOn
rs4986948	T/S	1px6	B	109	HASOn
rs4986948	T/S	2a2r	A	110	HASOn
rs4986948	T/S	2a2r	B	109	HAsOn
rs4986948	T/S	20gs	A	108	HAson
rs4986948	T/S	20gs	B	108	HAsOn
rs4986948	T/S	22gs	A	108	HAson
rs4986948	T/S	22gs	B	108	HAson
rs4986948	T/S	1zgn	A	108	HAsOn
rs4986948	T/S	1zgn	B	108	HAsOn
rs4986948	T/S	2j9h	A	109	HAson
rs4986948	T/S	2j9h	B	109	HAson
rs4986948	T/S	2pgt	A	110	HAsOn
rs4986948	T/S	2pgt	B	109	HAsOn
rs4986948	T/S	2a2s	A	110	HAsOn
rs4986948	T/S	2a2s	B	109	HAsOn
rs4986948	T/S	3csh	A	109	HASOn
rs4986948	T/S	3csh	B	109	HASOn
rs4986948	T/S	3csi	A	109	HAsOn
rs4986948	T/S	3csi	B	109	HAsOn
rs4986948	T/S	3csi	C	109	HASOn
rs4986948	T/S	3csi	D	109	HASOn
rs4986948	T/S	3csj	A	109	HAson
rs4986948	T/S	3csj	B	109	HAson
rs4986948	T/S	3pgt	A	110	HAsOn
rs4986948	T/S	3pgt	B	109	HASOn
rs4986948	T/S	5gss	A	108	HAson
rs4986948	T/S	5gss	B	108	HAson
rs4986948	T/S	4pgt	A	110	CAson
rs4986948	T/S	4pgt	B	109	CAson
rs4986948	T/S	4gss	A	108	HAson
rs4986948	T/S	4gss	B	108	HAson
rs4986948	T/S	6gss	A	108	HAsOn
rs4986948	T/S	6gss	B	108	HAsOn
rs4986948	T/S	2gss	A	108	HASOn
rs4986948	T/S	2gss	B	108	HAsOn
rs4986948	T/S	3gss	A	108	HASOn
rs4986948	T/S	3gss	B	108	HAson
rs4986948	T/S	8gss	A	109	HASOn
rs4986948	T/S	8gss	B	109	HASOn
rs4986948	T/S	8gss	C	109	HASOn
rs4986948	T/S	7gss	A	109	HAsOn
rs4986948	T/S	7gss	B	109	HAsOn
rs4986948	T/S	9gss	A	108	HAson
rs4986948	T/S	9gss	B	108	HAson
rs1138272	A/V	14gs	A	98	HAson
rs1138272	A/V	14gs	B	98	HAson
rs1138272	A/V	17gs	A	114	HAson
rs1138272	A/V	17gs	B	112	HAson
rs1138272	A/V	10gs	A	112	HAson
rs1138272	A/V	10gs	B	112	HAson
rs1138272	A/V	12gs	A	112	HAson
rs1138272	A/V	12gs	B	112	HAson
rs1138272	A/V	13gs	A	114	HAson
rs1138272	A/V	13gs	B	112	HAson
rs1138272	A/V	11gs	A	112	HAson
rs1138272	A/V	11gs	B	112	HAson
rs1138272	A/V	16gs	A	112	HAson
rs1138272	A/V	16gs	B	112	HAson
rs1138272	A/V	19gs	A	112	HAson
rs1138272	A/V	19gs	B	112	HAson
rs1138272	A/V	18gs	A	112	HAson
rs1138272	A/V	18gs	B	112	HAson
rs1138272	A/V	1aqx	A	112	CAson
rs1138272	A/V	1aqx	B	112	CAson
rs1138272	A/V	1aqx	C	112	CAson
rs1138272	A/V	1aqx	D	112	CAson
rs1138272	A/V	1aqv	A	113	HAson
rs1138272	A/V	1aqv	B	113	HAson
rs1138272	A/V	1aqw	A	113	HAson
rs1138272	A/V	1aqw	B	113	HAson
rs1138272	A/V	1aqw	C	113	HAson
rs1138272	A/V	1aqw	D	113	HAson
rs1138272	A/V	1eog	A	112	HAson
rs1138272	A/V	1eog	B	112	HAson
rs1138272	A/V	1eoh	A	113	HAson
rs1138272	A/V	1eoh	B	113	HAson
rs1138272	A/V	1eoh	C	113	HAson
rs1138272	A/V	1eoh	D	113	HAson
rs1138272	A/V	1eoh	E	113	HAson
rs1138272	A/V	1eoh	F	113	HAson
rs1138272	A/V	1eoh	G	113	HAson
rs1138272	A/V	1eoh	H	113	HAson
rs1138272	A/V	1gss	A	113	HAson
rs1138272	A/V	1gss	B	113	HAson
rs1138272	A/V	1kbn	A	113	HAson
rs1138272	A/V	1kbn	B	113	HAson
rs1138272	A/V	1md4	A	112	HAson
rs1138272	A/V	1md4	B	112	HAson
rs1138272	A/V	1md3	A	112	HAson
rs1138272	A/V	1md3	B	112	HAson
rs1138272	A/V	1pgt	A	114	HAson
rs1138272	A/V	1pgt	B	113	HAson
rs1138272	A/V	1px7	A	113	HAson
rs1138272	A/V	1px7	B	112	HAson
rs1138272	A/V	1px6	A	113	HAson
rs1138272	A/V	1px6	B	113	HAson
rs1138272	A/V	2a2r	A	114	HAson
rs1138272	A/V	2a2r	B	113	HAson
rs1138272	A/V	20gs	A	112	HAson
rs1138272	A/V	20gs	B	112	HAson
rs1138272	A/V	22gs	A	112	HAson
rs1138272	A/V	22gs	B	112	HAson
rs1138272	A/V	1zgn	A	112	HAson
rs1138272	A/V	1zgn	B	112	HAson
rs1138272	A/V	2j9h	A	113	HAson
rs1138272	A/V	2j9h	B	113	HAson
rs1138272	A/V	2pgt	A	114	HAson
rs1138272	A/V	2pgt	B	113	HAson
rs1138272	A/V	2a2s	A	114	HAson
rs1138272	A/V	2a2s	B	113	HAson
rs1138272	A/V	3csh	A	113	HAson
rs1138272	A/V	3csh	B	113	HAson
rs1138272	A/V	3csi	A	113	HAson
rs1138272	A/V	3csi	B	113	HAson
rs1138272	A/V	3csi	C	113	HAson
rs1138272	A/V	3csi	D	113	HAson
rs1138272	A/V	3csj	A	113	HAson
rs1138272	A/V	3csj	B	113	HAson
rs1138272	A/V	3pgt	A	114	HAson
rs1138272	A/V	3pgt	B	113	HAson
rs1138272	A/V	5gss	A	112	HAson
rs1138272	A/V	5gss	B	112	HAson
rs1138272	A/V	4pgt	A	114	HAson
rs1138272	A/V	4pgt	B	113	HAson
rs1138272	A/V	4gss	A	112	HAson
rs1138272	A/V	4gss	B	112	HAson
rs1138272	A/V	6gss	A	112	HAson
rs1138272	A/V	6gss	B	112	HAson
rs1138272	A/V	2gss	A	112	HAson
rs1138272	A/V	2gss	B	112	HAson
rs1138272	A/V	3gss	A	112	HAson
rs1138272	A/V	3gss	B	112	HAson
rs1138272	A/V	8gss	A	113	HAson
rs1138272	A/V	8gss	B	113	HAson
rs1138272	A/V	8gss	C	113	HAson
rs1138272	A/V	7gss	A	113	HAson
rs1138272	A/V	7gss	B	113	HAson
rs1138272	A/V	9gss	A	112	HAson
rs1138272	A/V	9gss	B	112	HAson
rs4986949	D/Y	14gs	A	131	CAson
rs4986949	D/Y	14gs	B	131	CAson
rs4986949	D/Y	17gs	A	147	CAson
rs4986949	D/Y	17gs	B	145	CAson
rs4986949	D/Y	10gs	A	145	CAson
rs4986949	D/Y	10gs	B	145	CAson
rs4986949	D/Y	12gs	A	145	CAson
rs4986949	D/Y	12gs	B	145	CAson
rs4986949	D/Y	13gs	A	147	CAson
rs4986949	D/Y	13gs	B	145	CAson
rs4986949	D/Y	11gs	A	145	CAson
rs4986949	D/Y	11gs	B	145	CAson
rs4986949	D/Y	16gs	A	145	CAson
rs4986949	D/Y	16gs	B	145	CAson
rs4986949	D/Y	19gs	A	145	CAson
rs4986949	D/Y	19gs	B	145	CAson
rs4986949	D/Y	18gs	A	145	CAson
rs4986949	D/Y	18gs	B	145	CAson
rs4986949	D/Y	1aqx	A	145	CAson
rs4986949	D/Y	1aqx	B	145	CASon
rs4986949	D/Y	1aqx	C	145	CASon
rs4986949	D/Y	1aqx	D	145	CASon
rs4986949	D/Y	1aqv	A	146	CAson
rs4986949	D/Y	1aqv	B	146	CAson
rs4986949	D/Y	1aqw	A	146	CAson
rs4986949	D/Y	1aqw	B	146	CASon
rs4986949	D/Y	1aqw	C	146	CASon
rs4986949	D/Y	1aqw	D	146	CASon
rs4986949	D/Y	1eog	A	145	CAson
rs4986949	D/Y	1eog	B	145	CAson
rs4986949	D/Y	1eoh	A	146	CASon
rs4986949	D/Y	1eoh	B	146	CAson
rs4986949	D/Y	1eoh	C	146	CAson
rs4986949	D/Y	1eoh	D	146	CAson
rs4986949	D/Y	1eoh	E	146	CAson
rs4986949	D/Y	1eoh	F	146	CAson
rs4986949	D/Y	1eoh	G	146	CAson
rs4986949	D/Y	1eoh	H	146	CASon
rs4986949	D/Y	1gss	A	146	CAson
rs4986949	D/Y	1gss	B	146	CASon
rs4986949	D/Y	1kbn	A	146	CAson
rs4986949	D/Y	1kbn	B	146	CAson
rs4986949	D/Y	1md4	A	145	CAson
rs4986949	D/Y	1md4	B	145	CAson
rs4986949	D/Y	1md3	A	145	CAson
rs4986949	D/Y	1md3	B	145	CAson
rs4986949	D/Y	1pgt	A	147	CAson
rs4986949	D/Y	1pgt	B	146	CAson
rs4986949	D/Y	1px7	A	146	CASon
rs4986949	D/Y	1px7	B	145	CAson
rs4986949	D/Y	1px6	A	146	CAson
rs4986949	D/Y	1px6	B	146	CAson
rs4986949	D/Y	2a2r	A	147	CAson
rs4986949	D/Y	2a2r	B	146	CAson
rs4986949	D/Y	20gs	A	145	CAson
rs4986949	D/Y	20gs	B	145	CAson
rs4986949	D/Y	22gs	A	145	CAson
rs4986949	D/Y	22gs	B	145	CAson
rs4986949	D/Y	1zgn	A	145	CAson
rs4986949	D/Y	1zgn	B	145	CASon
rs4986949	D/Y	2j9h	A	146	CAson
rs4986949	D/Y	2j9h	B	146	CAson
rs4986949	D/Y	2pgt	A	147	CASon
rs4986949	D/Y	2pgt	B	146	CASon
rs4986949	D/Y	2a2s	A	147	CAson
rs4986949	D/Y	2a2s	B	146	CAson
rs4986949	D/Y	3csh	A	146	CAson
rs4986949	D/Y	3csh	B	146	CASon
rs4986949	D/Y	3csi	A	146	CAson
rs4986949	D/Y	3csi	B	146	CASon
rs4986949	D/Y	3csi	C	146	CAson
rs4986949	D/Y	3csi	D	146	CASon
rs4986949	D/Y	3csj	A	146	CAson
rs4986949	D/Y	3csj	B	146	CAson
rs4986949	D/Y	3pgt	A	147	CAson
rs4986949	D/Y	3pgt	B	146	CAson
rs4986949	D/Y	5gss	A	145	CAson
rs4986949	D/Y	5gss	B	145	CAson
rs4986949	D/Y	4pgt	A	147	CAsOn
rs4986949	D/Y	4pgt	B	146	CAson
rs4986949	D/Y	4gss	A	145	CAson
rs4986949	D/Y	4gss	B	145	CAson
rs4986949	D/Y	6gss	A	145	CAson
rs4986949	D/Y	6gss	B	145	CAson
rs4986949	D/Y	2gss	A	145	CAson
rs4986949	D/Y	2gss	B	145	CAson
rs4986949	D/Y	3gss	A	145	CAson
rs4986949	D/Y	3gss	B	145	CAson
rs4986949	D/Y	8gss	A	146	CAson
rs4986949	D/Y	8gss	B	146	CAson
rs4986949	D/Y	8gss	C	146	CASon
rs4986949	D/Y	7gss	A	146	CAson
rs4986949	D/Y	7gss	B	146	CAson
rs4986949	D/Y	9gss	A	145	CAson
rs4986949	D/Y	9gss	B	145	CAson
rs11657833	D/V	1qg3	A	151	CAson
rs11657833	D/V	1qg3	B	150	CAson
rs5881	G/S	2obd	A	310	CAson
rs5880	A/P	2obd	A	369	EAson
rs5882	V/I	2obd	A	401	HAson
rs2228667	V/M	2obd	A	434	HAson
rs2303790	D/G	2obd	A	438	EAson
rs1800777	R/Q	2obd	A	447	EAson
rs5887	V/M	2obd	A	465	HAson
rs16982149	L/S	1q20	A	34	HAson
rs16982149	L/S	1q1q	A	25	HAson
rs16982149	L/S	1q1z	A	26	HAson
rs16982149	L/S	1q22	A	34	HAson
rs2302947	V/I	1q20	A	223	Hason
rs2302947	V/I	1q20	A	223	Hason
rs2302947	V/I	1q1q	A	207	Hason
rs2302947	V/I	1q1q	A	207	Hason
rs2302947	V/I	1q1z	A	213	Hason
rs2302947	V/I	1q1z	A	213	Hason
rs2302947	V/I	1q22	A	220	Hason
rs2302947	V/I	1q22	A	220	Hason
rs11538949	C/G	1zmc	A	269	EasOn
rs11538949	C/G	1zmc	B	268	EasOn
rs11538949	C/G	1zmc	C	268	EasOn
rs11538949	C/G	1zmc	D	271	EasOn
rs11538949	C/G	1zmc	E	269	EasON
rs11538949	C/G	1zmc	F	268	EasON
rs11538949	C/G	1zmc	G	269	EasOn
rs11538949	C/G	1zmc	H	268	EasON
rs11538949	C/G	1zy8	A	271	EasON
rs11538949	C/G	1zy8	B	271	EasON
rs11538949	C/G	1zy8	C	271	EasON
rs11538949	C/G	1zy8	D	271	EasON
rs11538949	C/G	1zy8	E	271	EasON
rs11538949	C/G	1zy8	F	271	EasON
rs11538949	C/G	1zy8	G	271	EasOn
rs11538949	C/G	1zy8	H	271	EasON
rs11538949	C/G	1zy8	I	271	EasOn
rs11538949	C/G	1zy8	J	271	EasON
rs11538949	C/G	1zmd	A	269	EasOn
rs11538949	C/G	1zmd	B	268	EasOn
rs11538949	C/G	1zmd	C	268	EasOn
rs11538949	C/G	1zmd	D	269	EasON
rs11538949	C/G	1zmd	E	270	EasOn
rs11538949	C/G	1zmd	F	268	EasOn
rs11538949	C/G	1zmd	G	269	EasOn
rs11538949	C/G	1zmd	H	268	EasOn
rs11538949	C/G	2f5z	A	269	EasOn
rs11538949	C/G	2f5z	B	268	EasON
rs11538949	C/G	2f5z	C	269	EasOn
rs11538949	C/G	2f5z	D	268	EasON
rs11538949	C/G	2f5z	E	269	EasON
rs11538949	C/G	2f5z	F	268	EasOn
rs11538949	C/G	2f5z	G	269	EasOn
rs11538949	C/G	2f5z	H	269	EasON
rs11538949	C/G	2f5z	I	267	EasON
rs11538949	C/G	2f5z	J	269	EasON
rs17624	L/V	1zmc	A	294	CAson
rs17624	L/V	1zmc	B	293	CAson
rs17624	L/V	1zmc	C	293	CAson
rs17624	L/V	1zmc	D	296	CAson
rs17624	L/V	1zmc	E	294	CAson
rs17624	L/V	1zmc	F	293	CAson
rs17624	L/V	1zmc	G	294	CAson
rs17624	L/V	1zmc	H	293	CAson
rs17624	L/V	1zy8	A	296	CAson
rs17624	L/V	1zy8	B	296	CAson
rs17624	L/V	1zy8	C	296	CAson
rs17624	L/V	1zy8	D	296	CAson
rs17624	L/V	1zy8	E	296	CAson
rs17624	L/V	1zy8	F	296	CAson
rs17624	L/V	1zy8	G	296	CAson
rs17624	L/V	1zy8	H	296	CAson
rs17624	L/V	1zy8	I	296	CAson
rs17624	L/V	1zy8	J	296	CAson
rs17624	L/V	1zmd	A	294	CAson
rs17624	L/V	1zmd	B	293	CAson
rs17624	L/V	1zmd	C	293	CAson
rs17624	L/V	1zmd	D	294	CAson
rs17624	L/V	1zmd	E	295	CAson
rs17624	L/V	1zmd	F	293	CAson
rs17624	L/V	1zmd	G	294	CAson
rs17624	L/V	1zmd	H	293	CAson
rs17624	L/V	2f5z	A	294	CAson
rs17624	L/V	2f5z	B	293	CAson
rs17624	L/V	2f5z	C	294	CAson
rs17624	L/V	2f5z	D	293	CAson
rs17624	L/V	2f5z	E	294	CAson
rs17624	L/V	2f5z	F	293	CAson
rs17624	L/V	2f5z	G	294	CAson
rs17624	L/V	2f5z	H	294	CAson
rs17624	L/V	2f5z	I	292	CAson
rs17624	L/V	2f5z	J	294	CAson
rs1801692	S/N	1c1z	A	88	EAson
rs1801692	S/N	1qub	A	88	EAson
rs8178847	R/H	1c1z	A	135	EAson
rs8178847	R/H	1qub	A	135	EASon
rs11551960	S/F	1c1z	A	145	EaSon
rs11551960	S/F	1qub	A	145	EaSon
rs1801689	C/G	1c1z	A	306	CAson
rs1801689	C/G	1g4g	A	66	CAson
rs1801689	C/G	1g4f	A	66	CAson
rs1801689	C/G	1qub	A	306	CAson
rs1801690	W/S	1c1z	A	316	CAson
rs1801690	W/S	1g4g	A	76	CAson
rs1801690	W/S	1g4f	A	76	PAson
rs6267	A/S	3bwm	A	21	HAson
rs13306281	V/M	3bwm	A	41	Cason
rs5031015	A/T	3bwm	A	51	HAson
rs4986871	A/V	3bwm	A	95	Hason
rs4680	V/M	3bwm	A	107	CAson
rs1573496	G/A	1agn	A	79	PAson
rs1573496	G/A	1agn	B	79	PAson
rs1573496	G/A	1agn	C	79	PAson
rs1573496	G/A	1agn	D	79	PAson
rs1573496	G/A	1d1t	A	79	PAson
rs1573496	G/A	1d1t	B	79	PAson
rs1573496	G/A	1d1t	C	79	PAson
rs1573496	G/A	1d1t	D	79	PAson
rs1573496	G/A	1d1s	A	79	PAson
rs1573496	G/A	1d1s	B	79	PAson
rs1573496	G/A	1d1s	C	79	PAson
rs1573496	G/A	1d1s	D	79	PAson
rs284797	R/H	1agn	A	119	CASOn
rs284797	R/H	1agn	B	119	CAson
rs284797	R/H	1agn	C	119	CAsOn
rs284797	R/H	1agn	D	119	CASOn
rs284797	R/H	1d1t	A	119	CAson
rs284797	R/H	1d1t	B	119	CAson
rs284797	R/H	1d1t	C	119	CAson
rs284797	R/H	1d1t	D	119	CAson
rs284797	R/H	1d1s	A	119	CAson
rs284797	R/H	1d1s	B	119	CAson
rs284797	R/H	1d1s	C	119	CAsOn
rs284797	R/H	1d1s	D	119	CAson
rs10425108	E/D	1dhs	A	149	HASon
rs10425108	E/D	1dhs	A	149	HASon
rs10425108	E/D	1rlz	A	149	HAson
rs10425108	E/D	1rlz	A	149	HAson
rs10425108	E/D	1rqd	A	147	HASon
rs10425108	E/D	1rqd	A	147	HASon
rs10425108	E/D	1rqd	B	132	HAson
rs10425108	E/D	1rqd	B	132	HAson
rs10425108	E/D	1roz	A	147	HASon
rs10425108	E/D	1roz	A	147	HASon
rs10425108	E/D	1roz	B	132	HAson
rs10425108	E/D	1roz	B	132	HAson
rs9517	Q/E	1dhs	A	169	HAsON
rs9517	Q/E	1dhs	A	169	HAsON
rs9517	Q/E	1rlz	A	169	HAsON
rs9517	Q/E	1rlz	A	169	HAsON
rs9517	Q/E	1rqd	A	167	HAsON
rs9517	Q/E	1rqd	A	167	HAsON
rs9517	Q/E	1rqd	B	152	HAsON
rs9517	Q/E	1rqd	B	152	HAsON
rs9517	Q/E	1roz	A	167	HAsON
rs9517	Q/E	1roz	A	167	HAsON
rs9517	Q/E	1roz	B	152	HAsON
rs9517	Q/E	1roz	B	152	HAsON
rs1052661	I/L	1tdi	A	68	Hason
rs1052661	I/L	1tdi	B	68	Hason
rs3752109	R/H	2fi2	A	17	CASon
rs3752109	R/H	2fi2	A	17	CASon
rs3752109	R/H	2fi2	A	17	CASon
rs3752109	R/H	2fi2	A	17	CASon
rs3752109	R/H	2fi2	B	17	CASon
rs3752109	R/H	2fi2	B	17	CASon
rs3752109	R/H	2fi2	B	17	CASon
rs3752109	R/H	2fi2	B	17	CASon
rs3752110	R/H	2fi2	A	69	HAson
rs3752110	R/H	2fi2	A	69	HAson
rs3752110	R/H	2fi2	A	69	HAson
rs3752110	R/H	2fi2	A	69	HAson
rs3752110	R/H	2fi2	B	69	HAson
rs3752110	R/H	2fi2	B	69	HAson
rs3752110	R/H	2fi2	B	69	HAson
rs3752110	R/H	2fi2	B	69	HAson
rs11542069	L/V	1jmj	A	27	HAson
rs11542069	L/V	1jmj	A	27	HAson
rs11542069	L/V	1jmj	B	17	Hason
rs11542069	L/V	1jmj	B	17	Hason
rs11542069	L/V	1jmo	A	55	Hason
rs11542069	L/V	1jmo	A	55	Hason
rs5907	R/H	1jmj	A	106	HASon
rs5907	R/H	1jmj	A	106	HASon
rs5907	R/H	1jmj	B	96	HAson
rs5907	R/H	1jmj	B	96	HAson
rs5907	R/H	1jmo	A	134	HASon
rs5907	R/H	1jmo	A	134	HASon
rs1042435	K/R	1jmj	A	135	HAson
rs1042435	K/R	1jmj	A	135	HAson
rs1042435	K/R	1jmj	B	125	HAsOn
rs1042435	K/R	1jmj	B	125	HAsOn
rs1042435	K/R	1jmo	A	163	HAsOn
rs1042435	K/R	1jmo	A	163	HAsOn
rs5904	T/M	1jmj	A	340	Eason
rs5904	T/M	1jmj	A	340	Eason
rs5904	T/M	1jmj	B	330	Eason
rs5904	T/M	1jmj	B	330	Eason
rs5904	T/M	1jmo	A	368	EASon
rs5904	T/M	1jmo	A	368	EASon
rs12571	G/D	1zkh	A	86	PAson
rs1801198	R/P	2bb5	A	241	CAson
rs1801198	R/P	2bb5	B	241	CAson
rs9621049	S/F	2bb5	A	330	EAson
rs9621049	S/F	2bb5	B	330	EAson
rs1131603	L/S	2bb5	A	358	CAson
rs1131603	L/S	2bb5	B	358	CAson
rs4820889	R/Q	2bb5	A	381	EASon
rs4820889	R/Q	2bb5	B	381	EASon
rs16986560	A/S	1ytq	A	51	CAson
rs2330992	Q/R	1ytq	A	133	CAson
rs9607476	A/P	1hlc	A	22	CAson
rs9607476	A/P	1hlc	A	22	CAson
rs9607476	A/P	1hlc	B	22	CAson
rs9607476	A/P	1hlc	B	22	CAson
rs2235339	V/I	1hlc	A	116	Eason
rs2235339	V/I	1hlc	A	116	Eason
rs2235339	V/I	1hlc	B	116	Eason
rs2235339	V/I	1hlc	B	116	Eason
rs11704758	E/Q	1gzw	A	115	CAson
rs11704758	E/Q	1gzw	B	115	CAson
rs11704758	E/Q	1w6m	A	115	CAson
rs11704758	E/Q	1w6m	B	115	CAson
rs11704758	E/Q	1w6p	A	115	CAson
rs11704758	E/Q	1w6p	B	115	CAson
rs11704758	E/Q	1w6q	A	115	CAson
rs11704758	E/Q	1w6q	B	115	CAson
rs11704758	E/Q	1w6o	A	115	CAson
rs11704758	E/Q	1w6o	B	115	CAson
rs11704758	E/Q	1w6n	A	115	CAson
rs11704758	E/Q	1w6n	B	115	CAson
rs11539846	F/S	1gzw	A	133	PASon
rs11539846	F/S	1gzw	B	133	EAson
rs11539846	F/S	1w6m	A	133	CAson
rs11539846	F/S	1w6m	B	133	EAson
rs11539846	F/S	1w6p	A	133	PASon
rs11539846	F/S	1w6p	B	133	EAson
rs11539846	F/S	1w6q	A	133	PAson
rs11539846	F/S	1w6q	B	133	EAson
rs11539846	F/S	1w6o	A	133	PASon
rs11539846	F/S	1w6o	B	133	EAson
rs11539846	F/S	1w6n	A	133	CAson
rs11539846	F/S	1w6n	B	133	EAson
rs2227914	M/V	1v5w	A	118	HASon
rs2227914	M/V	1v5w	B	118	HASon
rs2071747	D/H	1ni6	C	7	PASon
rs9282702	P/L	1n3u	A	97	CAson
rs9282702	P/L	1n3u	B	97	CAson
rs9282702	P/L	1n45	A	97	CAson
rs9282702	P/L	1n45	B	97	CAson
rs9282702	P/L	1ni6	A	97	CAson
rs9282702	P/L	1ni6	B	97	CAson
rs9282702	P/L	1ni6	C	106	CAson
rs9282702	P/L	1ni6	D	96	CAson
rs9282702	P/L	1oyl	A	97	CAson
rs9282702	P/L	1oyl	B	97	CAson
rs9282702	P/L	1oze	A	97	CAson
rs9282702	P/L	1oze	B	97	CAson
rs9282702	P/L	1ozl	A	97	CAson
rs9282702	P/L	1ozl	B	97	CAson
rs9282702	P/L	1ozr	A	97	CAson
rs9282702	P/L	1ozr	B	97	CAson
rs9282702	P/L	1oyk	A	97	CAson
rs9282702	P/L	1oyk	B	97	CAson
rs9282702	P/L	1ozw	A	97	CAson
rs9282702	P/L	1ozw	B	97	CAson
rs9282702	P/L	1s13	A	97	CAson
rs9282702	P/L	1s13	B	97	CAson
rs9282702	P/L	1s8c	A	97	CAson
rs9282702	P/L	1s8c	B	97	CAson
rs9282702	P/L	1s8c	C	97	CAson
rs9282702	P/L	1s8c	D	96	CAson
rs9282702	P/L	1t5p	A	86	CAson
rs9282702	P/L	1t5p	B	81	CAson
rs9282702	P/L	1twr	A	97	CAson
rs9282702	P/L	1twr	B	97	CAson
rs9282702	P/L	1xk1	A	97	CAson
rs9282702	P/L	1xk1	B	97	CAson
rs9282702	P/L	1xk0	A	97	CAson
rs9282702	P/L	1xk0	B	97	CAson
rs9282702	P/L	1xjz	A	97	CAson
rs9282702	P/L	1xjz	B	97	CAson
rs9282702	P/L	1xk3	A	97	CAson
rs9282702	P/L	1xk3	B	97	CAson
rs9282702	P/L	1twn	A	97	CAson
rs9282702	P/L	1twn	B	97	CAson
rs9282702	P/L	1xk2	A	97	CAson
rs9282702	P/L	1xk2	B	97	CAson
rs6151415	W/C	1auk	A	174	CAson
rs6151415	W/C	1e2s	P	175	CAson
rs6151415	W/C	1e1z	P	175	CAson
rs6151415	W/C	1e3c	P	175	CAson
rs6151415	W/C	1e33	P	174	CAson
rs6151415	W/C	1n2l	A	174	CAson
rs6151415	W/C	1n2k	A	174	CAson
rs2071421	N/S	1auk	A	331	CAson
rs2071421	N/S	1e2s	P	332	CAson
rs2071421	N/S	1e1z	P	332	CAson
rs2071421	N/S	1e3c	P	332	CAson
rs2071421	N/S	1e33	P	331	CAson
rs2071421	N/S	1n2l	A	331	CAson
rs2071421	N/S	1n2k	A	331	CAson
rs6151422	F/V	1auk	A	337	CAson
rs6151422	F/V	1e2s	P	338	CAson
rs6151422	F/V	1e1z	P	338	CAson
rs6151422	F/V	1e3c	P	338	CAson
rs6151422	F/V	1e33	P	337	CAson
rs6151422	F/V	1n2l	A	337	CAson
rs6151422	F/V	1n2k	A	337	CAson
rs743616	T/S	1auk	A	372	EASon
rs743616	T/S	1e2s	P	373	EASon
rs743616	T/S	1e1z	P	373	EASon
rs743616	T/S	1e3c	P	373	EASon
rs743616	T/S	1e33	P	372	EASon
rs743616	T/S	1n2l	A	372	EASon
rs743616	T/S	1n2k	A	372	EASon
rs6151427	N/S	1auk	A	421	CAsoN
rs6151427	N/S	1e2s	P	422	CAsoN
rs6151427	N/S	1e1z	P	422	CAsON
rs6151427	N/S	1e3c	P	422	CAsON
rs6151427	N/S	1e33	P	421	CAsoN
rs6151427	N/S	1n2l	A	421	CAsON
rs6151427	N/S	1n2k	A	421	CAsON
rs6151428	R/H	1auk	A	473	CAsOn
rs6151428	R/H	1e2s	P	474	CAsOn
rs6151428	R/H	1e1z	P	474	CAsOn
rs6151428	R/H	1e3c	P	474	CAsOn
rs6151428	R/H	1e33	P	473	CAsOn
rs6151428	R/H	1n2l	A	474	CAsOn
rs6151428	R/H	1n2k	A	473	CASOn
rs17001096	D/E	2pop	A	180	CAsoN
rs17001096	D/E	2pop	C	179	CAsoN
rs17001096	D/E	2pom	A	209	CAsoN
rs17001096	D/E	2j4o	A	209	CAsoN
rs8192454	D/E	2j91	A	7	CAson
rs8192454	D/E	2j91	B	7	CAson
rs8192454	D/E	2j91	C	7	CAson
rs8192454	D/E	2j91	D	7	CAson
rs8192454	D/E	2vd6	A	7	CAson
rs8192454	D/E	2vd6	B	7	CASon
rs8192454	D/E	2vd6	C	7	CAson
rs8192454	D/E	2vd6	D	7	CAson
rs5757921	S/N	2j91	A	27	CAsON
rs5757921	S/N	2j91	B	27	CAsON
rs5757921	S/N	2j91	C	27	CAsON
rs5757921	S/N	2j91	D	27	CAsON
rs5757921	S/N	2vd6	A	27	CAsON
rs5757921	S/N	2vd6	B	27	CAsON
rs5757921	S/N	2vd6	C	27	CAsON
rs5757921	S/N	2vd6	D	27	CAsON
rs11089991	K/M	2j91	A	143	HAson
rs11089991	K/M	2j91	B	141	HAson
rs11089991	K/M	2j91	C	143	HAson
rs11089991	K/M	2j91	D	140	HAson
rs11089991	K/M	2vd6	A	143	HAson
rs11089991	K/M	2vd6	B	143	HAson
rs11089991	K/M	2vd6	C	143	HAson
rs11089991	K/M	2vd6	D	143	HAson
rs2735668	M/I	2j91	A	274	Eason
rs2735668	M/I	2j91	B	272	Eason
rs2735668	M/I	2j91	C	274	Eason
rs2735668	M/I	2j91	D	271	Eason
rs2735668	M/I	2vd6	A	274	Eason
rs2735668	M/I	2vd6	B	274	Eason
rs2735668	M/I	2vd6	C	274	Eason
rs2735668	M/I	2vd6	D	274	Eason
rs2277846	R/W	3cey	A	124	HASon
rs2277846	R/W	3cey	B	123	HASon
rs999980	F/L	2fuc	A	155	Hason
rs999980	F/L	2fuc	A	155	Hason
rs999980	F/L	2fue	A	154	Hason
rs999980	F/L	2fue	A	154	Hason
rs8192917	R/Q	1fq3	A	35	EASon
rs8192917	R/Q	1fq3	B	35	EAsoN
rs8192917	R/Q	1iau	A	35	EASon
rs2236338	Y/H	1fq3	A	227	PAson
rs2236338	Y/H	1fq3	B	227	CAson
rs946616	V/I	1em6	A	200	Eason
rs946616	V/I	1em6	B	200	Eason
rs946616	V/I	1exv	A	199	EAson
rs946616	V/I	1exv	B	199	EAson
rs946616	V/I	1fc0	A	199	EAson
rs946616	V/I	1fc0	B	199	EAson
rs946616	V/I	1fa9	A	217	EAson
rs946616	V/I	1l5r	A	200	EAson
rs946616	V/I	1l7x	A	200	Eason
rs946616	V/I	1l5r	B	200	EAson
rs946616	V/I	1l7x	B	202	EAson
rs946616	V/I	1l5q	A	200	EAson
rs946616	V/I	1l5q	B	199	EAson
rs946616	V/I	1l5s	A	200	EAson
rs946616	V/I	1l5s	B	199	EAson
rs946616	V/I	1xoi	A	199	EAson
rs946616	V/I	1xoi	B	199	EAson
rs946616	V/I	2ati	A	199	EAson
rs946616	V/I	2ati	B	199	EAson
rs946616	V/I	2qll	A	214	EAson
rs946616	V/I	3cej	A	199	EAson
rs946616	V/I	3cej	B	199	Eason
rs946616	V/I	3ceh	A	199	EAson
rs946616	V/I	3ceh	B	199	Eason
rs946616	V/I	3cem	A	199	Eason
rs946616	V/I	3cem	B	199	EAson
rs2228499	R/P	1em6	A	384	HASOn
rs2228499	R/P	1em6	B	384	HASOn
rs2228499	R/P	1exv	A	380	HASOn
rs2228499	R/P	1exv	B	380	HASOn
rs2228499	R/P	1fc0	A	385	HASOn
rs2228499	R/P	1fc0	B	386	HASOn
rs2228499	R/P	1fa9	A	420	HAson
rs2228499	R/P	1l5r	A	385	HaSOn
rs2228499	R/P	1l7x	A	388	HASon
rs2228499	R/P	1l5r	B	385	HaSOn
rs2228499	R/P	1l7x	B	389	HASon
rs2228499	R/P	1l5q	A	385	HaSon
rs2228499	R/P	1l5q	B	384	HaSon
rs2228499	R/P	1l5s	A	386	HaSOn
rs2228499	R/P	1l5s	B	385	HASOn
rs2228499	R/P	1xoi	A	390	HASOn
rs2228499	R/P	1xoi	B	390	HASOn
rs2228499	R/P	2ati	A	384	HASOn
rs2228499	R/P	2ati	B	384	HASOn
rs2228499	R/P	2qll	A	392	HAson
rs2228499	R/P	3cej	A	383	CaSon
rs2228499	R/P	3cej	B	383	HaSOn
rs2228499	R/P	3ceh	A	387	HASOn
rs2228499	R/P	3ceh	B	387	HASOn
rs2228499	R/P	3cem	A	387	HASOn
rs2228499	R/P	3cem	B	387	HASOn
rs1042210	R/S	1em6	A	671	CASon
rs1042210	R/S	1em6	A	671	CASon
rs1042210	R/S	1em6	B	671	CASon
rs1042210	R/S	1em6	B	671	CASon
rs1042210	R/S	1exv	A	670	CASon
rs1042210	R/S	1exv	A	670	CASon
rs1042210	R/S	1exv	B	670	CASon
rs1042210	R/S	1exv	B	670	CASon
rs1042210	R/S	1fc0	A	675	CASon
rs1042210	R/S	1fc0	A	675	CASon
rs1042210	R/S	1fc0	B	676	CASon
rs1042210	R/S	1fc0	B	676	CASon
rs1042210	R/S	1fa9	A	710	HAson
rs1042210	R/S	1fa9	A	710	HAson
rs1042210	R/S	1l5r	A	675	CASon
rs1042210	R/S	1l5r	A	675	CASon
rs1042210	R/S	1l7x	A	678	CASon
rs1042210	R/S	1l7x	A	678	CASon
rs1042210	R/S	1l5r	B	675	CASon
rs1042210	R/S	1l5r	B	675	CASon
rs1042210	R/S	1l7x	B	679	CASon
rs1042210	R/S	1l7x	B	679	CASon
rs1042210	R/S	1l5q	A	675	CASon
rs1042210	R/S	1l5q	A	675	CASon
rs1042210	R/S	1l5q	B	674	CASon
rs1042210	R/S	1l5q	B	674	CASon
rs1042210	R/S	1l5s	A	676	CASon
rs1042210	R/S	1l5s	A	676	CASon
rs1042210	R/S	1l5s	B	675	CASon
rs1042210	R/S	1l5s	B	675	CASon
rs1042210	R/S	1xoi	A	680	CASon
rs1042210	R/S	1xoi	A	680	CASon
rs1042210	R/S	1xoi	B	680	CASon
rs1042210	R/S	1xoi	B	680	CASon
rs1042210	R/S	2ati	A	674	CASon
rs1042210	R/S	2ati	A	674	CASon
rs1042210	R/S	2ati	B	674	CASon
rs1042210	R/S	2ati	B	674	CASon
rs1042210	R/S	2qll	A	682	HAson
rs1042210	R/S	2qll	A	682	HAson
rs1042210	R/S	3cej	A	673	CASon
rs1042210	R/S	3cej	A	673	CASon
rs1042210	R/S	3cej	B	673	CASOn
rs1042210	R/S	3cej	B	673	CASOn
rs1042210	R/S	3ceh	A	677	CASon
rs1042210	R/S	3ceh	A	677	CASon
rs1042210	R/S	3ceh	B	677	CAson
rs1042210	R/S	3ceh	B	677	CAson
rs1042210	R/S	3cem	A	677	CASon
rs1042210	R/S	3cem	A	677	CASon
rs1042210	R/S	3cem	B	677	CASon
rs1042210	R/S	3cem	B	677	CASon
rs7972	G/R	1fw1	A	38	PAson
rs1046428	M/T	1fw1	A	78	HAsOn
rs2234955	N/H	1fw1	A	129	HAsOn
rs11539462	T/I	1x53	A	10	EAson
rs11539462	T/I	1x53	A	10	EAson
rs1950902	K/R	1a4i	A	133	HAsOn
rs1950902	K/R	1a4i	B	133	HAson
rs1950902	K/R	1dia	A	133	HAsOn
rs1950902	K/R	1dia	B	133	HAson
rs1950902	K/R	1dig	A	133	HAsOn
rs1950902	K/R	1dig	B	133	HAson
rs1950902	K/R	1dib	A	133	HAsOn
rs1950902	K/R	1dib	B	133	HAson
rs4902283	P/L	1a4i	A	161	CAson
rs4902283	P/L	1a4i	B	161	CAson
rs4902283	P/L	1dia	A	161	CAson
rs4902283	P/L	1dia	B	161	CAson
rs4902283	P/L	1dig	A	161	CAson
rs4902283	P/L	1dig	B	161	CAson
rs4902283	P/L	1dib	A	161	CAson
rs4902283	P/L	1dib	B	161	CAson
rs17093294	V/I	1jsg	A	53	CAson
rs1048945	Q/H	1bix	A	8	CASoN
rs1048945	Q/H	1bix	A	8	CASoN
rs1048945	Q/H	1bix	A	8	CASoN
rs1048945	Q/H	1bix	A	8	CASoN
rs1048945	Q/H	1de8	B	9	CASOn
rs1048945	Q/H	1de8	B	9	CASOn
rs1048945	Q/H	1de8	B	9	CASOn
rs1048945	Q/H	1de8	B	9	CASOn
rs1048945	Q/H	1de8	A	9	CASOn
rs1048945	Q/H	1de8	A	9	CASOn
rs1048945	Q/H	1de8	A	9	CASOn
rs1048945	Q/H	1de8	A	9	CASOn
rs1048945	Q/H	1de9	A	9	CASOn
rs1048945	Q/H	1de9	A	9	CASOn
rs1048945	Q/H	1de9	A	9	CASOn
rs1048945	Q/H	1de9	A	9	CASOn
rs1048945	Q/H	1de9	B	9	CASOn
rs1048945	Q/H	1de9	B	9	CASOn
rs1048945	Q/H	1de9	B	9	CASOn
rs1048945	Q/H	1de9	B	9	CASOn
rs1048945	Q/H	1dew	A	11	CASOn
rs1048945	Q/H	1dew	A	11	CASOn
rs1048945	Q/H	1dew	A	11	CASOn
rs1048945	Q/H	1dew	A	11	CASOn
rs1048945	Q/H	1dew	B	12	CAsOn
rs1048945	Q/H	1dew	B	12	CAsOn
rs1048945	Q/H	1dew	B	12	CAsOn
rs1048945	Q/H	1dew	B	12	CAsOn
rs1048945	Q/H	1e9n	A	9	CASoN
rs1048945	Q/H	1e9n	A	9	CASoN
rs1048945	Q/H	1e9n	A	9	CASoN
rs1048945	Q/H	1e9n	A	9	CASoN
rs1048945	Q/H	1e9n	B	9	CASON
rs1048945	Q/H	1e9n	B	9	CASON
rs1048945	Q/H	1e9n	B	9	CASON
rs1048945	Q/H	1e9n	B	9	CASON
rs1048945	Q/H	1hd7	A	8	CASoN
rs1048945	Q/H	1hd7	A	8	CASoN
rs1048945	Q/H	1hd7	A	8	CASoN
rs1048945	Q/H	1hd7	A	8	CASoN
rs1048945	Q/H	2isi	A	9	CASon
rs1048945	Q/H	2isi	A	9	CASon
rs1048945	Q/H	2isi	A	9	CASon
rs1048945	Q/H	2isi	A	9	CASon
rs1048945	Q/H	2isi	B	9	CASon
rs1048945	Q/H	2isi	B	9	CASon
rs1048945	Q/H	2isi	B	9	CASon
rs1048945	Q/H	2isi	B	9	CASon
rs1048945	Q/H	2isi	C	9	CASON
rs1048945	Q/H	2isi	C	9	CASON
rs1048945	Q/H	2isi	C	9	CASON
rs1048945	Q/H	2isi	C	9	CASON
rs1048945	Q/H	2o3h	A	15	CASON
rs1048945	Q/H	2o3h	A	15	CASON
rs1048945	Q/H	2o3h	A	15	CASON
rs1048945	Q/H	2o3h	A	15	CASON
rs2307486	I/V	1bix	A	21	Eason
rs2307486	I/V	1bix	A	21	Eason
rs2307486	I/V	1bix	A	21	Eason
rs2307486	I/V	1bix	A	21	Eason
rs2307486	I/V	1de8	B	22	Eason
rs2307486	I/V	1de8	B	22	Eason
rs2307486	I/V	1de8	B	22	Eason
rs2307486	I/V	1de8	B	22	Eason
rs2307486	I/V	1de8	A	22	Eason
rs2307486	I/V	1de8	A	22	Eason
rs2307486	I/V	1de8	A	22	Eason
rs2307486	I/V	1de8	A	22	Eason
rs2307486	I/V	1de9	A	22	Eason
rs2307486	I/V	1de9	A	22	Eason
rs2307486	I/V	1de9	A	22	Eason
rs2307486	I/V	1de9	A	22	Eason
rs2307486	I/V	1de9	B	22	Eason
rs2307486	I/V	1de9	B	22	Eason
rs2307486	I/V	1de9	B	22	Eason
rs2307486	I/V	1de9	B	22	Eason
rs2307486	I/V	1dew	A	24	Eason
rs2307486	I/V	1dew	A	24	Eason
rs2307486	I/V	1dew	A	24	Eason
rs2307486	I/V	1dew	A	24	Eason
rs2307486	I/V	1dew	B	25	Eason
rs2307486	I/V	1dew	B	25	Eason
rs2307486	I/V	1dew	B	25	Eason
rs2307486	I/V	1dew	B	25	Eason
rs2307486	I/V	1e9n	A	22	Eason
rs2307486	I/V	1e9n	A	22	Eason
rs2307486	I/V	1e9n	A	22	Eason
rs2307486	I/V	1e9n	A	22	Eason
rs2307486	I/V	1e9n	B	22	Eason
rs2307486	I/V	1e9n	B	22	Eason
rs2307486	I/V	1e9n	B	22	Eason
rs2307486	I/V	1e9n	B	22	Eason
rs2307486	I/V	1hd7	A	21	Eason
rs2307486	I/V	1hd7	A	21	Eason
rs2307486	I/V	1hd7	A	21	Eason
rs2307486	I/V	1hd7	A	21	Eason
rs2307486	I/V	2isi	A	22	Eason
rs2307486	I/V	2isi	A	22	Eason
rs2307486	I/V	2isi	A	22	Eason
rs2307486	I/V	2isi	A	22	Eason
rs2307486	I/V	2isi	B	22	Eason
rs2307486	I/V	2isi	B	22	Eason
rs2307486	I/V	2isi	B	22	Eason
rs2307486	I/V	2isi	B	22	Eason
rs2307486	I/V	2isi	C	22	Eason
rs2307486	I/V	2isi	C	22	Eason
rs2307486	I/V	2isi	C	22	Eason
rs2307486	I/V	2isi	C	22	Eason
rs2307486	I/V	2o3h	A	28	Eason
rs2307486	I/V	2o3h	A	28	Eason
rs2307486	I/V	2o3h	A	28	Eason
rs2307486	I/V	2o3h	A	28	Eason
rs1130409	D/E	1bix	A	105	CASon
rs1130409	D/E	1bix	A	105	CASon
rs1130409	D/E	1bix	A	105	CASon
rs1130409	D/E	1bix	A	105	CASon
rs1130409	D/E	1de8	B	106	CAsoN
rs1130409	D/E	1de8	B	106	CAsoN
rs1130409	D/E	1de8	B	106	CAsoN
rs1130409	D/E	1de8	B	106	CAsoN
rs1130409	D/E	1de8	A	106	CAsoN
rs1130409	D/E	1de8	A	106	CAsoN
rs1130409	D/E	1de8	A	106	CAsoN
rs1130409	D/E	1de8	A	106	CAsoN
rs1130409	D/E	1de9	A	106	CAsoN
rs1130409	D/E	1de9	A	106	CAsoN
rs1130409	D/E	1de9	A	106	CAsoN
rs1130409	D/E	1de9	A	106	CAsoN
rs1130409	D/E	1de9	B	106	CAson
rs1130409	D/E	1de9	B	106	CAson
rs1130409	D/E	1de9	B	106	CAson
rs1130409	D/E	1de9	B	106	CAson
rs1130409	D/E	1dew	A	108	CAsoN
rs1130409	D/E	1dew	A	108	CAsoN
rs1130409	D/E	1dew	A	108	CAsoN
rs1130409	D/E	1dew	A	108	CAsoN
rs1130409	D/E	1dew	B	109	CAsoN
rs1130409	D/E	1dew	B	109	CAsoN
rs1130409	D/E	1dew	B	109	CAsoN
rs1130409	D/E	1dew	B	109	CAsoN
rs1130409	D/E	1e9n	A	104	CAsoN
rs1130409	D/E	1e9n	A	104	CAsoN
rs1130409	D/E	1e9n	A	104	CAsoN
rs1130409	D/E	1e9n	A	104	CAsoN
rs1130409	D/E	1e9n	B	104	CAson
rs1130409	D/E	1e9n	B	104	CAson
rs1130409	D/E	1e9n	B	104	CAson
rs1130409	D/E	1e9n	B	104	CAson
rs1130409	D/E	1hd7	A	89	CAson
rs1130409	D/E	1hd7	A	89	CAson
rs1130409	D/E	1hd7	A	89	CAson
rs1130409	D/E	1hd7	A	89	CAson
rs1130409	D/E	2isi	A	106	CAson
rs1130409	D/E	2isi	A	106	CAson
rs1130409	D/E	2isi	A	106	CAson
rs1130409	D/E	2isi	A	106	CAson
rs1130409	D/E	2isi	B	106	CAsoN
rs1130409	D/E	2isi	B	106	CAsoN
rs1130409	D/E	2isi	B	106	CAsoN
rs1130409	D/E	2isi	B	106	CAsoN
rs1130409	D/E	2isi	C	103	CAsoN
rs1130409	D/E	2isi	C	103	CAsoN
rs1130409	D/E	2isi	C	103	CAsoN
rs1130409	D/E	2isi	C	103	CAsoN
rs1130409	D/E	2o3h	A	110	CAsoN
rs1130409	D/E	2o3h	A	110	CAsoN
rs1130409	D/E	2o3h	A	110	CAsoN
rs1130409	D/E	2o3h	A	110	CAsoN
rs1803120	P/S	1bix	A	268	Cason
rs1803120	P/S	1bix	A	268	Cason
rs1803120	P/S	1bix	A	268	Cason
rs1803120	P/S	1bix	A	268	Cason
rs1803120	P/S	1de8	B	269	Cason
rs1803120	P/S	1de8	B	269	Cason
rs1803120	P/S	1de8	B	269	Cason
rs1803120	P/S	1de8	B	269	Cason
rs1803120	P/S	1de8	A	269	Cason
rs1803120	P/S	1de8	A	269	Cason
rs1803120	P/S	1de8	A	269	Cason
rs1803120	P/S	1de8	A	269	Cason
rs1803120	P/S	1de9	A	269	Cason
rs1803120	P/S	1de9	A	269	Cason
rs1803120	P/S	1de9	A	269	Cason
rs1803120	P/S	1de9	A	269	Cason
rs1803120	P/S	1de9	B	269	Cason
rs1803120	P/S	1de9	B	269	Cason
rs1803120	P/S	1de9	B	269	Cason
rs1803120	P/S	1de9	B	269	Cason
rs1803120	P/S	1dew	A	271	Cason
rs1803120	P/S	1dew	A	271	Cason
rs1803120	P/S	1dew	A	271	Cason
rs1803120	P/S	1dew	A	271	Cason
rs1803120	P/S	1dew	B	272	Cason
rs1803120	P/S	1dew	B	272	Cason
rs1803120	P/S	1dew	B	272	Cason
rs1803120	P/S	1dew	B	272	Cason
rs1803120	P/S	1e9n	A	267	Cason
rs1803120	P/S	1e9n	A	267	Cason
rs1803120	P/S	1e9n	A	267	Cason
rs1803120	P/S	1e9n	A	267	Cason
rs1803120	P/S	1e9n	B	267	Cason
rs1803120	P/S	1e9n	B	267	Cason
rs1803120	P/S	1e9n	B	267	Cason
rs1803120	P/S	1e9n	B	267	Cason
rs1803120	P/S	1hd7	A	252	Cason
rs1803120	P/S	1hd7	A	252	Cason
rs1803120	P/S	1hd7	A	252	Cason
rs1803120	P/S	1hd7	A	252	Cason
rs1803120	P/S	2isi	A	269	Cason
rs1803120	P/S	2isi	A	269	Cason
rs1803120	P/S	2isi	A	269	Cason
rs1803120	P/S	2isi	A	269	Cason
rs1803120	P/S	2isi	B	269	Cason
rs1803120	P/S	2isi	B	269	Cason
rs1803120	P/S	2isi	B	269	Cason
rs1803120	P/S	2isi	B	269	Cason
rs1803120	P/S	2isi	C	266	Cason
rs1803120	P/S	2isi	C	266	Cason
rs1803120	P/S	2isi	C	266	Cason
rs1803120	P/S	2isi	C	266	Cason
rs1803120	P/S	2o3h	A	273	Cason
rs1803120	P/S	2o3h	A	273	Cason
rs1803120	P/S	2o3h	A	273	Cason
rs1803120	P/S	2o3h	A	273	Cason
rs1803118	A/V	1bix	A	274	Cason
rs1803118	A/V	1bix	A	274	Cason
rs1803118	A/V	1bix	A	274	Cason
rs1803118	A/V	1bix	A	274	Cason
rs1803118	A/V	1de8	B	275	Cason
rs1803118	A/V	1de8	B	275	Cason
rs1803118	A/V	1de8	B	275	Cason
rs1803118	A/V	1de8	B	275	Cason
rs1803118	A/V	1de8	A	275	Cason
rs1803118	A/V	1de8	A	275	Cason
rs1803118	A/V	1de8	A	275	Cason
rs1803118	A/V	1de8	A	275	Cason
rs1803118	A/V	1de9	A	275	Cason
rs1803118	A/V	1de9	A	275	Cason
rs1803118	A/V	1de9	A	275	Cason
rs1803118	A/V	1de9	A	275	Cason
rs1803118	A/V	1de9	B	275	Cason
rs1803118	A/V	1de9	B	275	Cason
rs1803118	A/V	1de9	B	275	Cason
rs1803118	A/V	1de9	B	275	Cason
rs1803118	A/V	1dew	A	277	Cason
rs1803118	A/V	1dew	A	277	Cason
rs1803118	A/V	1dew	A	277	Cason
rs1803118	A/V	1dew	A	277	Cason
rs1803118	A/V	1dew	B	278	Cason
rs1803118	A/V	1dew	B	278	Cason
rs1803118	A/V	1dew	B	278	Cason
rs1803118	A/V	1dew	B	278	Cason
rs1803118	A/V	1e9n	A	273	Cason
rs1803118	A/V	1e9n	A	273	Cason
rs1803118	A/V	1e9n	A	273	Cason
rs1803118	A/V	1e9n	A	273	Cason
rs1803118	A/V	1e9n	B	273	Cason
rs1803118	A/V	1e9n	B	273	Cason
rs1803118	A/V	1e9n	B	273	Cason
rs1803118	A/V	1e9n	B	273	Cason
rs1803118	A/V	1hd7	A	258	Cason
rs1803118	A/V	1hd7	A	258	Cason
rs1803118	A/V	1hd7	A	258	Cason
rs1803118	A/V	1hd7	A	258	Cason
rs1803118	A/V	2isi	A	275	Cason
rs1803118	A/V	2isi	A	275	Cason
rs1803118	A/V	2isi	A	275	Cason
rs1803118	A/V	2isi	A	275	Cason
rs1803118	A/V	2isi	B	275	Cason
rs1803118	A/V	2isi	B	275	Cason
rs1803118	A/V	2isi	B	275	Cason
rs1803118	A/V	2isi	B	275	Cason
rs1803118	A/V	2isi	C	272	Cason
rs1803118	A/V	2isi	C	272	Cason
rs1803118	A/V	2isi	C	272	Cason
rs1803118	A/V	2isi	C	272	Cason
rs1803118	A/V	2o3h	A	279	Cason
rs1803118	A/V	2o3h	A	279	Cason
rs1803118	A/V	2o3h	A	279	Cason
rs1803118	A/V	2o3h	A	279	Cason
rs4243927	V/F	1jwh	A	247	HAson
rs4243927	V/F	1jwh	A	247	HAson
rs4243927	V/F	1jwh	B	247	HAson
rs4243927	V/F	1jwh	B	247	HAson
rs4243927	V/F	1na7	A	245	HAson
rs4243927	V/F	1na7	A	245	HAson
rs4243927	V/F	1pjk	A	247	HAson
rs4243927	V/F	1pjk	A	247	HAson
rs4243927	V/F	3bqc	A	246	HAson
rs4243927	V/F	3bqc	A	246	HAson
rs4243927	V/F	3c13	A	246	HAson
rs4243927	V/F	3c13	A	246	HAson
rs4243927	V/F	3bw5	A	247	HAson
rs4243927	V/F	3bw5	A	247	HAson
rs4243927	V/F	2pvr	A	247	HAson
rs4243927	V/F	2pvr	A	247	HAson
rs3178811	M/L	1jwh	A	318	CAson
rs3178811	M/L	1jwh	B	318	CAson
rs3178811	M/L	1na7	A	316	HAson
rs3178811	M/L	1pjk	A	318	HAson
rs3178811	M/L	3bqc	A	317	HAson
rs3178811	M/L	3c13	A	317	HAson
rs3178811	M/L	3bw5	A	318	HaSon
rs3178811	M/L	2pvr	A	318	HAson
rs11554373	P/L	1wwy	A	118	EAson
rs3218778	R/G	1t3n	A	45	HAsOn
rs3218778	R/G	1t3n	B	45	HAsOn
rs3218778	R/G	1zet	A	45	HASOn
rs3218778	R/G	2alz	A	47	HASOn
rs3218778	R/G	2dpj	A	47	HASOn
rs3218778	R/G	2dpi	A	46	HASOn
rs3218778	R/G	2fln	A	46	HAson
rs3218778	R/G	2flp	A	46	HASon
rs3218778	R/G	2fll	A	47	HASOn
rs3218784	I/M	1t3n	A	210	Hason
rs3218784	I/M	1t3n	B	210	Hason
rs3218784	I/M	1zet	A	210	Hason
rs3218784	I/M	2alz	A	212	Hason
rs3218784	I/M	2dpj	A	212	Hason
rs3218784	I/M	2dpi	A	211	Hason
rs3218784	I/M	2fln	A	211	Hason
rs3218784	I/M	2flp	A	211	Hason
rs3218784	I/M	2fll	A	212	Hason
rs3218783	E/K	1t3n	A	225	HAson
rs3218783	E/K	1t3n	B	225	HAsOn
rs3218783	E/K	1zet	A	225	HAson
rs3218783	E/K	2alz	A	227	HAsOn
rs3218783	E/K	2dpj	A	227	HASon
rs3218783	E/K	2dpi	A	226	HAson
rs3218783	E/K	2fln	A	226	HASon
rs3218783	E/K	2flp	A	226	HASon
rs3218783	E/K	2fll	A	227	HAson
rs11558769	Y/N	1t3n	A	323	CAson
rs11558769	Y/N	1t3n	B	323	CAson
rs11558769	Y/N	1zet	A	323	CAson
rs11558769	Y/N	2alz	A	325	CAson
rs11558769	Y/N	2dpj	A	325	CAson
rs11558769	Y/N	2dpi	A	324	CAson
rs11558769	Y/N	2flp	A	324	CAson
rs11558769	Y/N	2fll	A	325	CAson
rs4149751	T/P	1rfn	A	235	CAson
rs3126141	K/R	2bx6	A	111	EAson
rs3126141	K/R	3bh6	B	108	EAson
rs3126141	K/R	3bh7	B	108	EAson
rs1805147	R/W	2bx6	A	246	PASon
rs1805147	R/W	3bh6	B	246	PASon
rs1805147	R/W	3bh7	B	246	PASon
rs12392549	I/S	1r47	A	86	Hason
rs12392549	I/S	1r47	A	86	Hason
rs12392549	I/S	1r47	B	86	Cason
rs12392549	I/S	1r47	B	86	Cason
rs12392549	I/S	1r46	A	86	Hason
rs12392549	I/S	1r46	A	86	Hason
rs12392549	I/S	1r46	B	86	Cason
rs12392549	I/S	1r46	B	86	Cason
rs2305799	V/M	1war	A	133	CAson
rs2305799	V/M	2bq8	X	127	Cason
rs2229531	V/M	1war	A	185	Eason
rs2229531	V/M	2bq8	X	179	Eason
rs2229532	V/I	1war	A	206	HAson
rs2229532	V/I	2bq8	X	200	HAson
rs4643305	V/L	3b7w	A	303	Eason
rs4643305	V/L	3c5e	A	302	Eason
rs4643305	V/L	3day	A	303	Eason
rs5002299	T/A	3b7w	A	304	EasOn
rs5002299	T/A	3c5e	A	303	EasOn
rs5002299	T/A	3day	A	304	EasOn
rs4586421	V/G	3b7w	A	305	CAson
rs4586421	V/G	3c5e	A	304	EAson
rs4586421	V/G	3day	A	305	CAson
rs1133607	S/L	3b7w	A	481	HAson
rs1133607	S/L	3c5e	A	480	HAson
rs1133607	S/L	3day	A	479	HAson
rs1054977	A/T	3b7w	A	529	HAson
rs1054977	A/T	3c5e	A	528	HAson
rs1054977	A/T	3day	A	527	HAson
rs11542001	F/L	1ck7	A	209	EAson
rs11542001	F/L	1eak	A	208	EAson
rs11542001	F/L	1eak	B	208	EAson
rs11542001	F/L	1eak	C	208	CAson
rs11542001	F/L	1eak	D	208	CAson
rs11542001	F/L	1gxd	A	210	EAson
rs11542001	F/L	1gxd	B	209	EAson
rs11542001	F/L	1ks0	A	20	EAson
rs16955280	V/L	1ck7	A	580	Eason
rs16955280	V/L	1gen	A	161	Eason
rs16955280	V/L	1gxd	A	585	Eason
rs16955280	V/L	1gxd	B	584	CAson
rs16955280	V/L	1rtg	A	164	Eason
rs2308313	R/C	1bnk	A	41	EAsOn
rs2308313	R/C	1bnk	A	41	EAsOn
rs2308313	R/C	1ewn	A	39	EASon
rs2308313	R/C	1ewn	A	39	EASon
rs2308313	R/C	1f6o	A	41	EAsOn
rs2308313	R/C	1f6o	A	41	EAsOn
rs2308313	R/C	1f4r	A	39	EASon
rs2308313	R/C	1f4r	A	39	EASon
rs769193	A/V	1bnk	A	163	EAson
rs769193	A/V	1bnk	A	163	EAson
rs769193	A/V	1ewn	A	163	EAson
rs769193	A/V	1ewn	A	163	EAson
rs769193	A/V	1f6o	A	174	EAson
rs769193	A/V	1f6o	A	174	EAson
rs769193	A/V	1f4r	A	163	EAson
rs769193	A/V	1f4r	A	163	EAson
rs11542539	T/A	2qpp	A	23	CAson
rs11542539	T/A	2qpp	A	23	CAson
rs11542539	T/A	2qpp	B	22	CAsOn
rs11542539	T/A	2qpp	B	22	CAsOn
rs11542539	T/A	2q32	A	23	CAson
rs11542539	T/A	2q32	A	23	CAson
rs11542539	T/A	2q32	B	21	CAsON
rs11542539	T/A	2q32	B	21	CAsON
rs11542539	T/A	2rgz	A	23	CAson
rs11542539	T/A	2rgz	A	23	CAson
rs11542539	T/A	2rgz	B	22	CAsOn
rs11542539	T/A	2rgz	B	22	CAsOn
rs11542540	K/N	2qpp	A	61	CAson
rs11542540	K/N	2qpp	A	61	CAson
rs11542540	K/N	2qpp	B	60	CAson
rs11542540	K/N	2qpp	B	60	CAson
rs11542540	K/N	2q32	A	61	CAson
rs11542540	K/N	2q32	A	61	CAson
rs11542540	K/N	2q32	B	59	CAson
rs11542540	K/N	2q32	B	59	CAson
rs11542540	K/N	2rgz	A	61	CAson
rs11542540	K/N	2rgz	A	61	CAson
rs11542540	K/N	2rgz	B	60	CAson
rs11542540	K/N	2rgz	B	60	CAson
rs2303255	A/V	2jbm	A	158	CAson
rs2303255	A/V	2jbm	B	157	CAson
rs2303255	A/V	2jbm	C	158	CAson
rs2303255	A/V	2jbm	D	157	CAson
rs2303255	A/V	2jbm	E	157	CAson
rs2303255	A/V	2jbm	F	157	CAson
rs2303255	A/V	2jbm	G	157	CAson
rs2303255	A/V	2jbm	H	157	CAson
rs2303255	A/V	2jbm	I	157	CAson
rs2303255	A/V	2jbm	J	157	CAson
rs2303255	A/V	2jbm	K	157	CAson
rs2303255	A/V	2jbm	L	157	CAson
rs9932770	T/A	2jbm	A	195	CAson
rs9932770	T/A	2jbm	B	194	CAson
rs9932770	T/A	2jbm	C	195	CAson
rs9932770	T/A	2jbm	D	194	CAson
rs9932770	T/A	2jbm	E	194	CAson
rs9932770	T/A	2jbm	F	194	CAson
rs9932770	T/A	2jbm	G	194	CAson
rs9932770	T/A	2jbm	H	194	CAson
rs9932770	T/A	2jbm	I	194	CAson
rs9932770	T/A	2jbm	J	194	CAson
rs9932770	T/A	2jbm	K	194	CAson
rs9932770	T/A	2jbm	L	194	CAson
rs11548761	F/L	1w73	A	23	Cason
rs11548761	F/L	1w73	B	24	Cason
rs11548761	F/L	1w73	C	22	Cason
rs11548761	F/L	1w73	D	24	Cason
rs11548761	F/L	1w6u	A	23	Cason
rs11548761	F/L	1w6u	B	24	Cason
rs11548761	F/L	1w6u	C	22	Cason
rs11548761	F/L	1w6u	D	24	Cason
rs11548761	F/L	1w8d	A	23	Cason
rs11548761	F/L	1w8d	B	24	Cason
rs11548761	F/L	1w8d	C	22	Cason
rs11548761	F/L	1w8d	D	24	Cason
rs3020630	D/N	1tpg	A	70	CAson
rs8190955	R/C	1bwc	A	92	HAson
rs8190955	R/C	1dnc	A	91	HAson
rs8190955	R/C	1grg	A	91	HAsOn
rs8190955	R/C	1gre	A	92	HAson
rs8190955	R/C	1gra	A	92	HAson
rs8190955	R/C	1grb	A	92	HAson
rs8190955	R/C	1gsn	A	92	HAson
rs8190955	R/C	1grf	A	92	HAson
rs8190955	R/C	1grt	A	93	HAson
rs8190955	R/C	1k4q	A	92	HAson
rs8190955	R/C	1xan	A	92	HAson
rs8190955	R/C	2aaq	A	92	HAson
rs8190955	R/C	2gh5	A	92	HAsOn
rs8190955	R/C	2gh5	B	92	HAsOn
rs8190955	R/C	2grt	A	92	HAson
rs8190955	R/C	3grs	A	92	HAson
rs8190955	R/C	4grt	A	92	HAson
rs8190955	R/C	3grt	A	92	HAson
rs8190955	R/C	4gr1	A	92	HAson
rs8190955	R/C	5grt	A	92	HAson
rs8190997	I/V	1bwc	A	200	Cason
rs8190997	I/V	1dnc	A	199	Cason
rs8190997	I/V	1grg	A	199	EasoN
rs8190997	I/V	1gre	A	200	Cason
rs8190997	I/V	1gra	A	200	Cason
rs8190997	I/V	1grb	A	200	Cason
rs8190997	I/V	1gsn	A	200	CASon
rs8190997	I/V	1grf	A	200	Cason
rs8190997	I/V	1grt	A	201	Cason
rs8190997	I/V	1k4q	A	200	CASon
rs8190997	I/V	1xan	A	200	Cason
rs8190997	I/V	2aaq	A	200	Eason
rs8190997	I/V	2gh5	A	200	Cason
rs8190997	I/V	2gh5	B	200	Cason
rs8190997	I/V	2grt	A	200	Cason
rs8190997	I/V	3grs	A	200	Cason
rs8190997	I/V	4grt	A	200	Cason
rs8190997	I/V	3grt	A	200	Cason
rs8190997	I/V	4gr1	A	200	Cason
rs8190997	I/V	5grt	A	200	Cason
rs8191004	E/D	1bwc	A	236	EAson
rs8191004	E/D	1dnc	A	235	EAson
rs8191004	E/D	1grg	A	235	EAson
rs8191004	E/D	1gre	A	236	EAson
rs8191004	E/D	1gra	A	236	EAson
rs8191004	E/D	1grb	A	236	EAson
rs8191004	E/D	1gsn	A	236	EAson
rs8191004	E/D	1grf	A	236	EAson
rs8191004	E/D	1grt	A	237	EASon
rs8191004	E/D	1k4q	A	236	EAson
rs8191004	E/D	1xan	A	236	EAson
rs8191004	E/D	2aaq	A	236	EAson
rs8191004	E/D	2gh5	A	236	EAson
rs8191004	E/D	2gh5	B	236	EAson
rs8191004	E/D	2grt	A	236	EAson
rs8191004	E/D	3grs	A	236	EAson
rs8191004	E/D	4grt	A	236	EASon
rs8191004	E/D	3grt	A	236	EAson
rs8191004	E/D	4gr1	A	236	EAson
rs8191004	E/D	5grt	A	236	EAson
rs2020916	P/H	1bwc	A	253	CAson
rs2020916	P/H	1dnc	A	252	CAson
rs2020916	P/H	1grg	A	252	CAson
rs2020916	P/H	1gre	A	253	CAson
rs2020916	P/H	1gra	A	253	CAson
rs2020916	P/H	1grb	A	253	CAson
rs2020916	P/H	1gsn	A	253	CAson
rs2020916	P/H	1grf	A	253	CAson
rs2020916	P/H	1grt	A	254	CAson
rs2020916	P/H	1k4q	A	253	CAson
rs2020916	P/H	1xan	A	253	CAson
rs2020916	P/H	2aaq	A	253	CAson
rs2020916	P/H	2gh5	A	253	CAson
rs2020916	P/H	2gh5	B	253	CAson
rs2020916	P/H	2grt	A	253	CAson
rs2020916	P/H	3grs	A	253	CAson
rs2020916	P/H	4grt	A	253	CAson
rs2020916	P/H	3grt	A	253	CAson
rs2020916	P/H	4gr1	A	253	CAson
rs2020916	P/H	5grt	A	253	CAson
rs3180950	E/G	1bwc	A	369	HASoN
rs3180950	E/G	1dnc	A	368	HASoN
rs3180950	E/G	1grg	A	368	HAson
rs3180950	E/G	1gre	A	369	HASoN
rs3180950	E/G	1gra	A	369	HASoN
rs3180950	E/G	1grb	A	369	HASoN
rs3180950	E/G	1gsn	A	369	HAson
rs3180950	E/G	1grf	A	369	HASoN
rs3180950	E/G	1grt	A	370	HAsoN
rs3180950	E/G	1k4q	A	369	HAson
rs3180950	E/G	1xan	A	369	HASoN
rs3180950	E/G	2aaq	A	369	HAsoN
rs3180950	E/G	2gh5	A	369	HASoN
rs3180950	E/G	2gh5	B	369	HASoN
rs3180950	E/G	2grt	A	369	HAson
rs3180950	E/G	3grs	A	369	HAsoN
rs3180950	E/G	4grt	A	369	HAsoN
rs3180950	E/G	3grt	A	369	HAsoN
rs3180950	E/G	4gr1	A	369	HASoN
rs3180950	E/G	5grt	A	369	HAsoN
rs3180949	A/G	1bwc	A	370	Hason
rs3180949	A/G	1dnc	A	369	Hason
rs3180949	A/G	1grg	A	369	HAsoN
rs3180949	A/G	1gre	A	370	Hason
rs3180949	A/G	1gra	A	370	Hason
rs3180949	A/G	1grb	A	370	Hason
rs3180949	A/G	1gsn	A	370	HAson
rs3180949	A/G	1grf	A	370	Hason
rs3180949	A/G	1grt	A	371	Hason
rs3180949	A/G	1k4q	A	370	HAson
rs3180949	A/G	1xan	A	370	Hason
rs3180949	A/G	2aaq	A	370	Hason
rs3180949	A/G	2gh5	A	370	Hason
rs3180949	A/G	2gh5	B	370	Hason
rs3180949	A/G	2grt	A	370	Hason
rs3180949	A/G	3grs	A	370	Hason
rs3180949	A/G	4grt	A	370	Hason
rs3180949	A/G	3grt	A	370	Hason
rs3180949	A/G	4gr1	A	370	Hason
rs3180949	A/G	5grt	A	370	Hason
rs3180947	P/T	1bwc	A	388	Cason
rs3180947	P/T	1dnc	A	387	Cason
rs3180947	P/T	1grg	A	387	CAson
rs3180947	P/T	1gre	A	388	Cason
rs3180947	P/T	1gra	A	388	Cason
rs3180947	P/T	1grb	A	388	Cason
rs3180947	P/T	1gsn	A	388	HaSON
rs3180947	P/T	1grf	A	388	Cason
rs3180947	P/T	1grt	A	389	Cason
rs3180947	P/T	1k4q	A	388	HASon
rs3180947	P/T	1xan	A	388	Cason
rs3180947	P/T	2aaq	A	388	Cason
rs3180947	P/T	2gh5	A	388	Cason
rs3180947	P/T	2gh5	B	388	Cason
rs3180947	P/T	2grt	A	388	Cason
rs3180947	P/T	3grs	A	388	Cason
rs3180947	P/T	4grt	A	388	Cason
rs3180947	P/T	3grt	A	388	Cason
rs3180947	P/T	4gr1	A	388	Cason
rs3180947	P/T	5grt	A	388	Cason
rs11549278	R/L	2vre	A	31	CASOn
rs11549278	R/L	2vre	B	26	CASOn
rs11549278	R/L	2vre	C	27	CASOn
rs2229259	G/R	2vre	A	174	CAson
rs2229259	G/R	2vre	A	174	CAson
rs2229259	G/R	2vre	B	169	CAson
rs2229259	G/R	2vre	B	169	CAson
rs2229259	G/R	2vre	C	170	CAson
rs2229259	G/R	2vre	C	170	CAson
rs11882842	R/K	1exu	A	253	EAson
rs11882842	R/K	1exu	A	253	EAson
rs17357122	T/M	1i0e	A	159	CAson
rs17357122	T/M	1i0e	B	159	CAson
rs17357122	T/M	1i0e	C	159	CAson
rs17357122	T/M	1i0e	D	159	CAson
rs17608	A/V	1g86	A	27	CAson
rs17608	A/V	1hdk	A	27	CAson
rs17608	A/V	1lcl	A	27	CAson
rs17608	A/V	1qkq	A	27	CAson
rs3815780	Q/P	2qsq	A	104	EAson
rs3815780	Q/P	2qsq	B	104	EAson
rs3815780	Q/P	2qst	A	104	EAson
rs3815780	Q/P	2qst	B	104	EASon
rs3815780	Q/P	2ver	N	103	EAson
rs11569681	A/P	1efh	A	60	CAson
rs11569681	A/P	1efh	B	60	CAson
rs11569681	A/P	1j99	A	62	Cason
rs11569681	A/P	1ov4	A	62	CAson
rs11569681	A/P	2qp3	A	62	CAson
rs11569681	A/P	2qp4	A	62	CAson
rs11569679	A/T	1efh	A	256	HAson
rs11569679	A/T	1efh	B	256	HAson
rs11569679	A/T	1j99	A	260	HAson
rs11569679	A/T	1ov4	A	243	HAson
rs11569679	A/T	2qp3	A	243	HAson
rs11569679	A/T	2qp4	A	255	HAson
rs3969860	V/I	2gf9	A	51	EAson
rs13306698	R/G	1v04	A	137	CAson
rs662	Q/R	1v04	A	169	HAson
rs3735051	P/T	2bo9	A	44	EAson
rs3735051	P/T	2bo9	C	44	EAson
rs3735051	P/T	2pcu	A	42	EAson
rs3735051	P/T	2boa	A	140	EAson
rs3735051	P/T	2boa	B	140	EAson
rs3735053	R/L	2bo9	A	70	CAsOn
rs3735053	R/L	2bo9	C	70	CAsOn
rs3735053	R/L	2pcu	A	68	CASOn
rs3735053	R/L	2boa	A	166	CaSOn
rs3735053	R/L	2boa	B	166	CaSOn
rs2171492	G/C	2bo9	A	190	Eason
rs2171492	G/C	2bo9	C	190	Eason
rs2171492	G/C	2pcu	A	188	Eason
rs2171492	G/C	2boa	A	286	Eason
rs2171492	G/C	2boa	B	286	Eason
rs6947097	A/V	2b1w	A	44	Hason
rs6947097	A/V	2dbd	A	46	HAson
rs6947097	A/V	2nz7	A	42	HAson
rs6947097	A/V	2nz7	B	47	HAson
rs6947097	A/V	2nsn	A	40	HAson
rs2302006	I/L	1eig	A	3	CAson
rs2302006	I/L	1eih	A	3	CAson
rs11465293	S/F	1eig	A	5	CAson
rs11465293	S/F	1eih	A	5	PASoN
rs2302007	S/G	1eig	A	23	EAson
rs2302007	S/G	1eih	A	23	EAson
rs2227647	H/P	1a7c	A	1	CAson
rs2227647	H/P	1c5g	A	2	CAson
rs2227647	H/P	1dvn	A	2	CAson
rs2227647	H/P	1lj5	A	2	CAson
rs2227647	H/P	9pai	A	2	CAson
rs2227669	R/H	1a7c	A	185	EAsOn
rs2227669	R/H	1b3k	A	180	CAsOn
rs2227669	R/H	1b3k	B	180	CAsOn
rs2227669	R/H	1b3k	C	180	CAsOn
rs2227669	R/H	1b3k	D	180	CAsOn
rs2227669	R/H	1c5g	A	186	EAson
rs2227669	R/H	1db2	A	184	CAsOn
rs2227669	R/H	1db2	B	184	CAsOn
rs2227669	R/H	1dvm	A	183	EAsOn
rs2227669	R/H	1dvm	B	183	EAsOn
rs2227669	R/H	1dvm	C	182	CAson
rs2227669	R/H	1dvm	D	183	EAson
rs2227669	R/H	1dvn	A	186	EAsOn
rs2227669	R/H	1lj5	A	186	EAsOn
rs2227669	R/H	1oc0	A	181	EAsOn
rs2227669	R/H	9pai	A	186	EAson
rs13306846	Y/C	1a7c	A	219	EAson
rs13306846	Y/C	1b3k	A	214	EAson
rs13306846	Y/C	1b3k	B	214	EAson
rs13306846	Y/C	1b3k	C	214	EAson
rs13306846	Y/C	1b3k	D	214	EAson
rs13306846	Y/C	1c5g	A	220	EASon
rs13306846	Y/C	1db2	A	218	EAson
rs13306846	Y/C	1db2	B	218	EAson
rs13306846	Y/C	1dvm	A	217	EAson
rs13306846	Y/C	1dvm	B	217	EAson
rs13306846	Y/C	1dvm	C	216	EAson
rs13306846	Y/C	1dvm	D	217	EAson
rs13306846	Y/C	1dvn	A	220	EAson
rs13306846	Y/C	1lj5	A	220	EAson
rs13306846	Y/C	1oc0	A	215	EAson
rs13306846	Y/C	9pai	A	220	EAson
rs2227685	T/N	1a7c	A	231	CASon
rs2227685	T/N	1b3k	A	226	CAson
rs2227685	T/N	1b3k	B	226	CAson
rs2227685	T/N	1b3k	C	226	CAsOn
rs2227685	T/N	1b3k	D	226	CAson
rs2227685	T/N	1c5g	A	232	CASOn
rs2227685	T/N	1db2	A	230	CAson
rs2227685	T/N	1db2	B	230	CAson
rs2227685	T/N	1dvm	A	229	CAson
rs2227685	T/N	1dvm	B	229	CAson
rs2227685	T/N	1dvm	C	228	CAson
rs2227685	T/N	1dvm	D	229	CAson
rs2227685	T/N	1dvn	A	232	CASon
rs2227685	T/N	1lj5	A	232	CASon
rs2227685	T/N	1oc0	A	227	CAson
rs2227685	T/N	9pai	A	232	CASon
rs11974041	R/Q	1pc2	A	112	HAson
rs11974041	R/Q	1pc2	A	112	HAson
rs11974041	R/Q	1nzn	A	113	HAson
rs11974041	R/Q	1nzn	A	113	HAson
rs12375815	V/I	3cu7	A	748	EAson
rs12375815	V/I	3cu7	B	748	EAson
rs17611	V/I	3cu7	A	773	Eason
rs17611	V/I	3cu7	B	773	Eason
rs10119768	W/G	3cu7	A	1067	HASon
rs10119768	W/G	3cu7	B	1067	HASon
rs17610	S/N	3cu7	A	1271	CAson
rs17610	S/N	3cu7	B	1271	CAson
rs4599882	S/F	3cu7	A	1277	EAson
rs4599882	S/F	3cu7	B	1277	EAson
rs16910245	V/A	3cu7	A	1326	Eason
rs16910245	V/A	3cu7	B	1326	Eason
rs17612	E/D	3cu7	A	1386	HAson
rs17612	E/D	3cu7	B	1386	HAson
rs11549946	L/M	1x57	A	12	CAson
rs11549946	L/M	1x57	A	12	CAson
rs2759	I/V	1d2v	C	439	CAson
rs2759	I/V	1d2v	C	439	CAson
rs2759	I/V	1d2v	D	439	CAson
rs2759	I/V	1d2v	D	439	CAson
rs2759	I/V	1cxp	C	439	CAson
rs2759	I/V	1cxp	C	439	CAson
rs2759	I/V	1cxp	D	439	CAson
rs2759	I/V	1cxp	D	439	CAson
rs2759	I/V	1d5l	C	439	CAson
rs2759	I/V	1d5l	C	439	CAson
rs2759	I/V	1d5l	D	439	CAson
rs2759	I/V	1d5l	D	439	CAson
rs2759	I/V	1d7w	C	439	CAson
rs2759	I/V	1d7w	C	439	CAson
rs2759	I/V	1d7w	D	439	CAson
rs2759	I/V	1d7w	D	439	CAson
rs2759	I/V	1dnw	C	439	CAson
rs2759	I/V	1dnw	C	439	CAson
rs2759	I/V	1dnw	D	439	CAson
rs2759	I/V	1dnw	D	439	CAson
rs2759	I/V	1dnu	C	439	CAson
rs2759	I/V	1dnu	C	439	CAson
rs2759	I/V	1dnu	D	439	CAson
rs2759	I/V	1dnu	D	439	CAson
rs2759	I/V	1myp	C	438	HAson
rs2759	I/V	1myp	C	438	HAson
rs2759	I/V	1myp	D	438	CAson
rs2759	I/V	1myp	D	438	CAson
rs2759	I/V	1mhl	C	439	CAson
rs2759	I/V	1mhl	C	439	CAson
rs2759	I/V	1mhl	D	439	Cason
rs2759	I/V	1mhl	D	439	Cason
rs1054865	M/V	1x41	A	51	HAson
rs2227329	L/M	1cd9	A	121	CAson
rs2227329	L/M	1cd9	A	121	CAson
rs2227329	L/M	1cd9	C	119	CAson
rs2227329	L/M	1cd9	C	119	CAson
rs2227329	L/M	1gnc	A	125	PAson
rs2227329	L/M	1gnc	A	125	PAson
rs2227329	L/M	1pgr	A	119	CAson
rs2227329	L/M	1pgr	A	119	CAson
rs2227329	L/M	1pgr	C	115	CAson
rs2227329	L/M	1pgr	C	115	CAson
rs2227329	L/M	1pgr	E	121	CAson
rs2227329	L/M	1pgr	E	121	CAson
rs2227329	L/M	1pgr	G	115	CAson
rs2227329	L/M	1pgr	G	115	CAson
rs2227329	L/M	1rhg	A	107	CAson
rs2227329	L/M	1rhg	A	107	CAson
rs2227329	L/M	1rhg	C	107	CAson
rs2227329	L/M	1rhg	C	107	CAson
rs2227329	L/M	2d9q	A	118	CAson
rs2227329	L/M	2d9q	A	118	CAson
rs2227330	A/T	1cd9	A	138	CAson
rs2227330	A/T	1cd9	A	138	CAson
rs2227330	A/T	1cd9	C	136	CAson
rs2227330	A/T	1cd9	C	136	CAson
rs2227330	A/T	1gnc	A	142	PAson
rs2227330	A/T	1gnc	A	142	PAson
rs2227330	A/T	1pgr	A	128	CAson
rs2227330	A/T	1pgr	A	128	CAson
rs2227330	A/T	1pgr	C	132	CAson
rs2227330	A/T	1pgr	C	132	CAson
rs2227330	A/T	1pgr	E	130	CAson
rs2227330	A/T	1pgr	E	130	CAson
rs2227330	A/T	1pgr	G	132	CAson
rs2227330	A/T	1pgr	G	132	CAson
rs2227330	A/T	1rhg	A	114	CAson
rs2227330	A/T	1rhg	A	114	CAson
rs2227330	A/T	1rhg	B	113	CAson
rs2227330	A/T	1rhg	B	113	CAson
rs2227330	A/T	1rhg	C	114	CAson
rs2227330	A/T	1rhg	C	114	CAson
rs2227330	A/T	2d9q	A	135	CAson
rs2227330	A/T	2d9q	A	135	CAson
rs17679445	R/Q	1nrg	A	68	HASon
rs11551698	A/P	1p32	A	99	CAson
rs11551698	A/P	1p32	A	99	CAson
rs11551698	A/P	1p32	A	99	CAson
rs11551699	S/T	1p32	A	101	CAsON
rs11551699	S/T	1p32	A	101	CAsON
rs11551699	S/T	1p32	A	101	CAsON
rs5504	R/H	1zxq	A	175	HASon
rs1133763	K/Q	1esr	A	46	CAson
rs7216623	T/A	2d8n	A	134	CASoN
rs11569705	D/Y	1g3m	A	20	HAson
rs11569705	D/Y	1g3m	B	20	HASon
rs11569705	D/Y	1hy3	A	21	HAson
rs11569705	D/Y	1hy3	B	20	HAson
rs11569712	P/H	1g3m	A	251	CAson
rs11569712	P/H	1g3m	B	246	CAson
rs11569712	P/H	1hy3	A	250	CAson
rs11569712	P/H	1hy3	B	251	CAson
rs3087209	L/R	1irl	A	18	HAson
rs3087209	L/R	1m48	A	15	HAson
rs3087209	L/R	1m48	B	15	HAson
rs3087209	L/R	1m4a	A	12	HAson
rs3087209	L/R	1m47	A	13	HAson
rs3087209	L/R	1m49	A	15	HAson
rs3087209	L/R	1m49	B	15	HAson
rs3087209	L/R	1m4c	A	13	HAson
rs3087209	L/R	1m4c	B	13	HAson
rs3087209	L/R	1nbp	A	13	HAson
rs3087209	L/R	1pw6	A	13	HAson
rs3087209	L/R	1pw6	B	14	HAson
rs3087209	L/R	1py2	A	13	HAson
rs3087209	L/R	1py2	B	13	HAson
rs3087209	L/R	1py2	C	12	HAson
rs3087209	L/R	1py2	D	13	HAson
rs3087209	L/R	1m4b	A	14	HAson
rs3087209	L/R	1qvn	A	15	HAson
rs3087209	L/R	1qvn	B	15	HAson
rs3087209	L/R	1qvn	C	15	HAson
rs3087209	L/R	1qvn	D	15	HAson
rs3087209	L/R	1z92	A	13	Hason
rs3087209	L/R	2b5i	A	13	HAson
rs3087209	L/R	2erj	D	16	HAson
rs3087209	L/R	2erj	H	16	HAson
rs3087209	L/R	3ink	C	13	HAson
rs3087209	L/R	3ink	D	13	HAson
rs11553866	E/K	1i10	A	15	CASoN
rs11553866	E/K	1i10	B	15	PAson
rs11553866	E/K	1i10	C	15	CAson
rs11553866	E/K	1i10	D	15	CASon
rs11553866	E/K	1i10	E	15	PAsoN
rs11553866	E/K	1i10	F	15	CASon
rs11553866	E/K	1i10	G	15	CAson
rs11553866	E/K	1i10	H	15	CAson
rs1044267	Q/H	1k3b	B	49	CAson
rs1044267	Q/H	2djg	B	49	CAson
rs1044267	Q/H	2djf	B	49	CAson
rs3888798	I/V	1k3b	C	59	CAson
rs3888798	I/V	2djg	C	58	CAson
rs3888798	I/V	2djf	C	58	CAson
rs4252303	V/I	1j7v	R	91	EAson
rs4252303	V/I	1lqs	R	91	EAson
rs4252303	V/I	1lqs	S	91	EAson
rs4252303	V/I	1y6n	R	91	EAson
rs4252303	V/I	1y6m	R	90	EAson
rs4252303	V/I	1y6k	R	91	EAson
rs3135932	S/G	1j7v	R	137	HAsOn
rs3135932	S/G	1lqs	R	137	HAsOn
rs3135932	S/G	1lqs	S	137	HAsOn
rs3135932	S/G	1y6n	R	137	HAson
rs3135932	S/G	1y6m	R	136	HAsOn
rs3135932	S/G	1y6k	R	137	HAsOn
rs4252273	R/Q	1j7v	R	190	CAson
rs4252273	R/Q	1lqs	R	190	CASon
rs4252273	R/Q	1lqs	S	190	CASon
rs4252273	R/Q	1y6n	R	190	CAson
rs4252273	R/Q	1y6m	R	189	CAson
rs4252273	R/Q	1y6k	R	190	CAson
rs11539202	T/A	2dnc	A	52	EAson
rs3741457	T/A	1exz	A	26	EAson
rs3741457	T/A	1exz	B	28	EAson
rs3741457	T/A	1exz	C	21	EAson
rs3741457	T/A	1exz	D	21	EAson
rs3741457	T/A	1scf	A	19	EAson
rs3741457	T/A	1scf	B	19	EAson
rs3741457	T/A	1scf	C	19	EAson
rs3741457	T/A	1scf	D	19	EAson
rs3741457	T/A	2e9w	C	28	EAson
rs3741457	T/A	2e9w	D	27	EAson
[truncated: 22,237 more rows]
