# Supplementary material for: Structural and Functional Restraints on the Occurrence of Single Amino Acid Variations in Human Proteins
Source: PLoS One. 2010 Feb 12;5(2):e9186. doi: 10.1371/journal.pone.0009186 (PMC2820541; doi:10.1371/journal.pone.0009186)
Supplement: Dataset S6 — Function annotations for SAP dataset. (0.03 MB TXT) [file pone.0009186.s011.zip › pone.0009186.s011.txt]

#Functional annotations for SAP dataset
#rs_id	uniprot	uniprot_res_num	uniprot_res	allele	type
rs5247	P23946	66	H	H/R	ACT_SITE
rs4986996	P11245	122	D	D/N	ACT_SITE
rs17010210	Q6MZZ7	249	H	H/Y	ACT_SITE
rs11544004	Q9BV23	148	S	S/Y	ACT_SITE
rs3134626	P04075	230	K	K/N	ACT_SITE
rs183854	Q9Y337	153	D	N/D	ACT_SITE
rs1055859	Q7L211	298	H	H/P	ACT_SITE
rs13306281	P21964	92	V	V/M	BINDING
rs3218778	Q9UNA4	71	R	R/G	BINDING
rs11538809	Q99519	78	R	R/C	BINDING
rs17856650	Q5FVE4	624	R	R/K	BINDING
rs3750824	P16455	128	R	R/Q	BINDING
rs2066702	P00325	370	R	R/C	BINDING
rs2066702	P00326	370	R	R/C	BINDING
rs4986783	P18440	214	S	S/A	BINDING
rs8350	P01009	256	C	C/W	BINDING
rs1054225	P12814	770	E	E/D	CA_BIND
rs7249419	Q13938	39	R	R/G	CA_BIND
rs17836273	Q9BSW2	98	A	A/T	CA_BIND
rs2715687	O95843	72	V	V/I	CA_BIND
rs11550578	P31949	36	K	K/E	CA_BIND
rs16852683	O14815	611	M	M/I	CA_BIND
rs3745746	Q9NP86	128	V	V/A	CA_BIND
rs2276118	Q9NPB3	94	Q	R/Q	CA_BIND
rs11524166	Q75LS8	125	V	V/G	CA_BIND
rs1320308	Q8WXG8	23	A	E/A	CA_BIND
rs6790768	Q6NXP0	215	R	R/G	CA_BIND
rs2239435	O14829	626	I	I/V	CA_BIND
rs11974	P06703	27	H	H/R	CA_BIND
rs2515663	Q07283	63	L	L/R	CA_BIND
rs11538663	P02585	35	I	I/T	CA_BIND
rs6942245	O76038	216	A	A/V	CA_BIND
rs1801689	P02749	325	C	C/G	DISULFID
rs4986964	P05112	27	C	C/R	DISULFID
rs2276804	P04196	241	C	C/R	DISULFID
rs8176940	P24855	231	C	C/Y	DISULFID
rs13306399	P48546	46	C	C/S	DISULFID
rs3917869	P16109	230	C	C/F	DISULFID
rs1763642	P28908	297	C	R/C	DISULFID
rs5967	P03951	339	C	C/F	DISULFID
rs17165872	Q8N2E2	1298	C	C/F	DISULFID
rs1800562	Q30201	282	C	C/Y	DISULFID
rs340151	Q7RTY8	802	C	S/C	DISULFID
rs7397032	Q8NGI3	106	C	C/R	DISULFID
rs363852	P35555	166	C	C/R	DISULFID
rs363853	P35555	177	C	C/R	DISULFID
rs140599	P35555	1153	C	C/Y	DISULFID
rs140627	P35555	1672	C	C/F	DISULFID
rs363804	P35555	2038	C	C/Y	DISULFID
rs363805	P35555	2053	C	C/F	DISULFID
rs363815	P35555	2111	C	C/R	DISULFID
rs363821	P35555	2170	C	C/F	DISULFID
rs363810	P35555	2500	C	C/S	DISULFID
rs13060028	Q9HCK4	488	C	C/W	DISULFID
rs5360	P16581	130	C	C/W	DISULFID
rs1909261	Q9H342	100	C	C/Y	DISULFID
rs9367097	Q8IWX9	105	C	C/W	DISULFID
rs3745751	Q96BH3	100	C	C/W	DISULFID
rs10431885	A6NDP1	41	C	C/Y	DISULFID
rs4520342	P00451	1922	C	C/W	DISULFID
rs4384155	P00451	1922	C	C/S	DISULFID
rs2770145	O00206	306	C	C/W	DISULFID
rs4117966	Q8NGS8	189	C	C/Y	DISULFID
rs13306812	P16284	431	C	C/W	DISULFID
rs17159388	Q9HA82	119	R	R/Q	DNA_BIND
rs622082	P38935	671	T	T/A	DNA_BIND
rs2236654	P38935	694	R	R/W	DNA_BIND
rs12121210	Q92786	584	H	H/R	DNA_BIND
rs11553022	Q6IQ32	1102	I	I/K	DNA_BIND
rs1800204	Q07869	127	R	R/Q	DNA_BIND
rs1800206	Q07869	162	L	L/V	DNA_BIND
rs937631	Q02818	190	Y	Y/N	DNA_BIND
rs3199388	Q02818	199	R	R/K	DNA_BIND
rs10427371	Q14966	1462	S	S/N	DNA_BIND
rs11540654	P04637	110	R	R/L/P	DNA_BIND
rs11540652	P04637	248	R	R/Q	DNA_BIND
rs12030882	P14859	419	E	E/K	DNA_BIND
rs267738	Q96G23	115	E	E/A	DNA_BIND
rs1061542	Q9UN79	420	E	E/V	DNA_BIND
rs2736721	Q9UN79	473	Y	Y/C	DNA_BIND
rs12925839	O95947	178	S	S/F	DNA_BIND
rs12925838	O95947	179	P	P/S	DNA_BIND
rs9878928	Q9UBX0	125	N	N/S	DNA_BIND
rs2305089	O15178	177	G	G/D	DNA_BIND
rs3748178	Q7Z591	1119	R	R/Q	DNA_BIND
rs12977291	P55318	161	W	W/C	DNA_BIND
rs11835301	P09017	158	R	R/L	DNA_BIND
rs13091100	Q14527	83	V	V/G	DNA_BIND
rs1042835	Q14527	154	E	E/K	DNA_BIND
rs6911720	Q8IVH2	556	T	T/A	DNA_BIND
rs968457	Q14653	96	R	R/Q	DNA_BIND
rs8140287	Q2M1V0	83	R	R/Q	DNA_BIND
rs17265513	Q9H4I2	310	N	N/S	DNA_BIND
rs11542686	Q8WW32	59	K	K/R	DNA_BIND
rs2020874	P06401	625	R	R/I	DNA_BIND
rs7302981	Q8N5B7	75	C	C/R	DNA_BIND
rs3729938	P52952	179	S	S/C	DNA_BIND
rs3758938	O75333	101	K	K/T	DNA_BIND
rs2234080	Q9Y603	250	A	A/V	DNA_BIND
rs2388544	P09429	98	P	P/L	DNA_BIND
rs2388544	Q9UGV6	98	T	P/L	DNA_BIND
rs2066456	P54277	632	N	N/S	DNA_BIND
rs2375465	Q6PJQ5	286	V	V/A	DNA_BIND
rs7804851	P78424	631	E	E/K	DNA_BIND
rs7464560	Q9UJV8	143	E	E/K	DNA_BIND
rs11574151	Q9UJV8	241	E	E/A	DNA_BIND
rs1064371	Q06330	289	Y	Y/D	DNA_BIND
rs5011135	Q06330	296	M	M/K	DNA_BIND
rs1135542	P78545	317	Q	Q/K	DNA_BIND
rs6976847	Q00056	251	T	T/P	DNA_BIND
rs343376	Q9UPW0	162	A	V/A	DNA_BIND
rs3738708	P09874	54	F	F/L	DNA_BIND
rs1805409	P09874	188	A	A/T	DNA_BIND
rs3219057	P09874	334	V	V/I	DNA_BIND
rs12126910	O14896	108	V	V/L	DNA_BIND
rs11578336	Q96JY0	41	S	S/A	DNA_BIND
rs2270192	O95231	101	E	E/K	DNA_BIND
rs10494217	Q96SF7	156	H	H/N	DNA_BIND
rs12034056	Q12857	41	F	F/S	DNA_BIND
rs12044248	Q12857	41	F	F/L	DNA_BIND
rs7026851	Q9UBR4	177	N	N/D	DNA_BIND
rs3197824	P17947	199	F	F/C	DNA_BIND
rs11963186	O75603	53	D	D/N	DNA_BIND
rs11963184	O75603	56	K	K/N	DNA_BIND
rs9502980	Q12948	137	V	V/L	DNA_BIND
rs10959293	Q12950	134	I	I/F	DNA_BIND
rs2492216	Q12950	136	G	D/G	DNA_BIND
rs2352731	P40425	294	W	W/R	DNA_BIND
rs12994035	Q16650	289	H	H/Q	DNA_BIND
rs3803347	Q8IWI9	2035	R	R/H	DNA_BIND
rs763414	Q96QR8	254	Y	Y/S	DNA_BIND
rs13418681	A8MTQ0	164	N	N/K	DNA_BIND
rs9724009	P12525	283	E	E/D	DNA_BIND
rs666636	P47944	30	C	Y/C	METAL
rs3203210	P48740	235	E	E/Q	METAL
rs8125581	P14780	165	D	D/N	METAL
rs7225107	O15296	676	I	I/V	METAL
rs9476080	P49643	287	C	Y/C	METAL
rs12847788	Q99714	12	V	V/G	NP_BIND
rs2302947	O00204	240	V	V/I	NP_BIND
rs4341770	O95255	665	V	V/A	NP_BIND
rs2020862	Q99518	195	S	S/L	NP_BIND
rs6026192	Q9UL26	15	G	G/S	NP_BIND
rs2295908	Q13268	20	T	T/M	NP_BIND
rs11569744	Q6IMI4	102	R	R/Q	NP_BIND
rs12720441	Q12809	784	R	R/W	NP_BIND
rs3751449	P41279	148	A	A/T	NP_BIND
rs4880718	P17516	250	R	Q/R	NP_BIND
rs1139776	P35968	848	V	V/E	NP_BIND
rs16879334	Q9UBK8	477	P	P/R	NP_BIND
rs11552761	P61586	17	G	G/E	NP_BIND
rs7430328	P13861	324	E	E/K	NP_BIND
rs3729873	P31323	187	D	D/H	NP_BIND
rs3729881	P31323	335	E	E/D	NP_BIND
rs1048858	Q14534	139	V	A/V	NP_BIND
rs3087335	P24941	15	Y	Y/S	NP_BIND
rs11554376	P24941	18	V	V/L	NP_BIND
rs11558332	P07864	52	D	D/V	NP_BIND
rs11558539	Q9Y6B6	36	A	A/V	NP_BIND
rs2302134	Q8N139	1322	N	N/S	NP_BIND
rs11538959	P08134	120	D	D/H	NP_BIND
rs5054	P15121	15	I	I/F	NP_BIND
rs11090865	O75648	10	A	A/S	NP_BIND
rs1742399	Q96QI5	192	A	A/T	NP_BIND
rs1056677	O43913	37	G	G/R	NP_BIND
rs12423862	Q5S007	2119	P	P/L	NP_BIND
rs4151643	Q8N3Y7	62	R	R/W	NP_BIND
rs4149416	O43704	204	E	E/D	NP_BIND
rs1075108	Q16620	545	G	G/V	NP_BIND
rs3177338	Q8IXI1	425	R	R/C	NP_BIND
rs1801030	P50225	223	M	V/M	NP_BIND
rs4402951	Q96L42	665	I	I/N	NP_BIND
rs5761170	Q8IUG5	661	R	W/R	NP_BIND
rs11541434	P00387	135	Q	Q/R	NP_BIND
rs11569763	P50226	226	H	H/D	NP_BIND
rs7090248	Q6P461	227	K	K/R	NP_BIND
rs2803140	Q9Y6K8	100	R	R/Q	NP_BIND
rs310453	P0C263	72	R	C/R	NP_BIND
rs11541288	A6NIZ1	59	A	A/V	NP_BIND
rs17822471	Q96J66	546	T	T/M	NP_BIND
rs11549855	Q8NBQ5	48	I	I/M	NP_BIND
rs11544742	Q9UHQ9	199	L	L/P	NP_BIND
rs11554290	P01111	61	Q	Q/R	NP_BIND
rs11189596	Q8N2H3	54	Q	Q/H	NP_BIND
rs6142471	Q96M20	208	T	T/A	NP_BIND
rs12185800	Q96M20	214	D	D/Y	NP_BIND
rs1781935	Q5T2L2	232	R	R/G	NP_BIND
rs12890759	Q15139	596	I	I/S	NP_BIND
rs11556766	Q9BXA7	23	Y	Y/C	NP_BIND
rs2166589	Q8WZA2	393	S	S/F	NP_BIND
rs5748469	Q9NNW7	66	A	A/S	NP_BIND
rs1062478	Q02790	157	R	R/H	PPI
rs766874	P13569	605	S	S/F	PPI
rs1800100	P13569	668	R	R/C	PPI
rs11548081	P04233	165	N	N/K	PPI
rs11556834	P15531	30	Q	Q/H	PPI
rs5005337	P56945	13	D	D/V	PPI
rs4149637	P19438	75	P	P/L	PPI
rs4149584	P19438	121	R	R/Q	PPI
rs1129808	Q5Y7F5	103	S	S/Y	PPI
rs1129808	P04225	80	S	S/Y	PPI
rs1695	P09211	105	I	I/V	PPI
rs4986948	P09211	110	T	T/S	PPI
rs1138272	P09211	114	A	A/V	PPI
rs1573496	P40394	80	G	G/A	PPI
rs1052661	Q16772	71	I	I/L	PPI
rs3752109	P28698	51	R	R/H	PPI
rs9621049	P20062	348	S	S/F	PPI
rs11539846	P09382	134	F	F/S	PPI
rs9282702	P09601	106	P	P/L	PPI
rs8192454	P30566	11	D	D/E	PPI
rs5757921	P30566	31	S	S/N	PPI
rs2236338	P10144	247	Y	Y/H	PPI
rs1950902	P11586	134	R	K/R	PPI
rs1048945	P27695	51	Q	Q/H	PPI
rs11542539	P30519	51	T	T/A	PPI
rs2303255	Q15274	158	A	A/V	PPI
rs9932770	Q15274	195	A	T/A	PPI
rs8190955	P00390	153	R	R/C	PPI
rs2229259	Q13011	217	G	G/R	PPI
rs3735051	Q9UI42	157	P	P/T	PPI
rs3735053	Q9UI42	183	R	R/L	PPI
rs2227669	P05121	209	R	R/H	PPI
rs13306846	P05121	243	Y	Y/C	PPI
rs2759	P05164	717	I	I/V	PPI
rs2227329	P09919	157	L	L/M	PPI
rs3087209	P60568	38	L	L/R	PPI
rs11553866	P00338	16	E	E/K	PPI
rs1044267	P53634	279	Q	Q/H	PPI
rs3888798	P53634	453	I	I/V	PPI
rs4252303	Q13651	113	V	V/I	PPI
rs4252273	Q13651	212	R	R/Q	PPI
rs3176798	Q07108	87	E	E/K	PPI
rs6413484	P10912	162	V	V/F	PPI
rs6181	P10912	179	R	R/H	PPI
rs11542492	P09486	128	T	T/I	PPI
rs4986964	P05112	27	C	C/R	PPI
rs11538034	P63208	14	F	F/L	PPI
rs11538032	P63208	83	D	D/G	PPI
rs11552681	P67775	52	V	V/A	PPI
rs887540	Q03154	179	N	N/S	PPI
rs11544304	Q03154	389	D	D/E	PPI
rs2233384	Q9Y3R4	11	S	S/R	PPI
rs2228139	P14778	124	A	A/G	PPI
rs1063479	P08567	340	K	R/K	PPI
rs741326	Q9UJ71	278	V	V/A	PPI
rs2080391	Q9UJ71	300	A	A/P	PPI
rs2273343	O00187	155	H	H/R	PPI
rs859208	O43488	157	Q	Q/H	PPI
rs859210	O43488	180	E	E/K	PPI
rs11541800	P02766	43	S	S/G	PPI
rs11541790	P02766	44	P	P/S	PPI
rs17688948	O75351	58	I	I/M	PPI
rs11559018	P35080	11	L	L/V	PPI
rs1800203	P10997	53	S	S/G	PPI
rs1056799	P28161	134	M	M/K	PPI
rs550921	P16219	305	T	T/S	PPI
rs6067121	Q16647	134	Q	Q/H	PPI
rs5584	Q16647	500	P	P/S	PPI
rs2234237	Q9NP99	25	T	T/S	PPI
rs2230199	P01024	102	R	R/G	PPI
rs11569422	P01024	469	E	E/D	PPI
rs1043062	Q9UBT2	307	L	L/R	PPI
rs479448	Q9H2X3	251	Y	Y/C	PPI
rs2277998	Q9H2X3	291	D	D/N	PPI
rs11539378	Q04917	110	K	K/N	PPI
rs3191517	P33316	249	T	T/P	PPI
rs5247	P23946	66	H	H/R	PPI
rs3736414	O75146	943	N	N/S	PPI
rs1063543	P17540	74	A	A/S	PPI
rs11546488	P62826	95	R	R/I	PPI
rs5030755	P27694	351	T	T/A	PPI
rs1051268	P60880	65	D	D/N	PPI
rs1051270	P60880	66	Q	Q/H	PPI
rs1051276	P60880	79	T	T/K	PPI
rs6114063	Q9UKK6	112	N	N/K	PPI
rs11545902	P02743	32	R	R/G	PPI
rs880633	P36222	145	R	R/G	PPI
rs25640	P51659	106	R	R/H	PPI
rs1143650	P51659	292	T	T/S	PPI
rs11539471	P51659	511	W	W/R	PPI
rs11745088	P19883	152	E	E/Q	PPI
rs1803127	Q04609	733	Y	Y/S	PPI
rs2229996	P25054	1496	T	T/S	PPI
rs1169288	P20823	27	I	I/L	PPI
rs5743708	O60603	753	R	R/Q	PPI
rs11544039	Q9NQU5	14	A	A/V	PPI
rs10783071	Q58F21	62	Q	Q/K	PPI
rs2230616	P06756	783	V	V/I	PPI
rs16854916	O95843	159	M	M/V	PPI
rs1050625	P30086	145	H	H/Y	PPI
rs1062136	P05091	337	E	E/V	PPI
rs671	P05091	504	E	E/K	PPI
rs2303578	O75822	141	A	A/T	PPI
rs10956	P01011	407	D	D/G	PPI
rs5037	P02730	112	R	R/S	PPI
rs6076347	Q14691	97	V	V/I	PPI
rs11544925	Q06830	138	I	I/T	PPI
rs11544937	Q06830	148	P	P/T	PPI
rs1062846	Q92900	751	P	P/S	PPI
rs16845	P32927	249	E	E/Q	PPI
rs12786651	P22681	892	L	L/H	PPI
rs6832638	P19875	100	M	M/L	PPI
rs5972	P03951	308	I	I/F	PPI
rs5967	P03951	339	C	C/F	PPI
rs5491	P05362	56	K	K/M	PPI
rs5495	P05362	315	V	V/M	PPI
rs5497	P05362	397	R	R/Q	PPI
rs5982	P00488	565	P	P/L	PPI
rs1799899	P02787	277	G	G/S	PPI
rs8177238	P02787	296	D	D/G	PPI
rs2302465	Q10588	125	R	R/H	PPI
rs11555322	P53999	83	I	I/T	PPI
rs3748169	P24821	850	D	D/H	PPI
rs3748170	P24821	851	L	L/V	PPI
rs13126562	Q02224	32	K	K/T	PPI
rs11569086	P01133	981	D	D/E	PPI
rs11554106	Q04837	116	Y	Y/H	PPI
rs1063141	P30044	198	D	D/N	PPI
rs1126671	P08319	309	V	I/V	PPI
rs11552762	P61586	32	E	E/D	PPI
rs9593	Q96EY8	239	M	M/K	PPI
rs3087335	P24941	15	Y	Y/S	PPI
rs11554376	P24941	18	V	V/L	PPI
rs4151534	P06400	436	Q	Q/K	PPI
rs3092895	P06400	569	L	L/F	PPI
rs3092903	P06400	697	D	D/E	PPI
rs3826007	Q16548	82	G	G/D	PPI
rs13894	Q96F10	126	R	R/C	PPI
rs1800371	P04637	47	P	P/S	PPI
rs11540654	P04637	110	R	R/L/P	PPI
rs11540652	P04637	248	R	R/Q	PPI
rs5641	P11086	217	L	L/Q	PPI
rs5642	P11086	254	R	R/H	PPI
rs11542635	O75629	143	Q	Q/R	PPI
rs1049089	P20339	81	R	R/G	PPI
rs7041	P02774	432	D	D/E	PPI
rs4588	P02774	436	K	T/K	PPI
rs3104233	P12544	121	T	M/T	PPI
rs3730089	P27986	326	M	M/I	PPI
rs13238986	O75223	111	K	K/T	PPI
rs13238987	O75223	111	K	K/Q	PPI
rs4619	P08833	253	I	I/M	PPI
rs3747333	Q8N0W4	593	L	L/F	PPI
rs1058200	P16070	109	S	S/Y	PPI
rs3731410	O14757	156	R	R/Q	PPI
rs3190975	Q16827	1161	F	F/I	PPI
rs7483314	Q9UKU7	397	L	L/V	PPI
rs3747582	Q9HBL8	252	P	P/L	PPI
rs1060663	Q15369	98	E	E/Q	PPI
rs2228063	P00918	252	N	N/D	PPI
rs5061	P15121	204	G	G/S	PPI
rs5908	P04035	638	I	I/V	PPI
rs626992	Q5RKV6	63	L	L/V	PPI
rs11548889	P62805	79	R	R/H	PPI
rs2269714	P06126	30	I	T/I	PPI
rs363212	Q13564	101	S	S/F	PPI
rs3730025	P12821	244	Y	Y/C	PPI
rs12684476	Q15485	117	G	G/S	PPI
rs16971802	Q16627	61	K	K/E	PPI
rs11539267	Q9Y316	181	S	S/R	PPI
rs11585341	Q16666	202	K	K/E	PPI
rs11538223	P02768	342	N	N/D	PPI
rs11549511	P30533	100	G	G/C	PPI
rs1050637	P11766	246	F	F/L	PPI
rs17107315	P00995	34	N	N/S	PPI
rs2069640	P04141	115	T	T/I	PPI
rs25882	P04141	117	I	I/T	PPI
rs2738047	P60022	38	V	V/I	PPI
rs2227310	P55210	255	D	D/E	PPI
rs11539626	Q9H9B1	1166	R	R/L	PPI
rs17466213	Q17RV3	1371	I	I/V	PPI
rs28365226	Q17RV3	1375	D	D/E	PPI
rs7133914	Q17RV3	1398	R	R/H	PPI
rs3730477	Q9UGP5	438	R	R/W	PPI
rs4151659	P00751	565	K	K/E	PPI
rs16972799	P53350	297	N	N/D	PPI
rs1041967	P46108	109	L	L/W	PPI
rs1132543	P04183	106	V	V/M	PPI
rs2308320	P16455	166	E	E/D	PPI
rs2308327	P16455	178	K	K/R	PPI
rs11557667	Q15046	94	P	P/T	PPI
rs11557664	Q15046	100	H	H/Y	PPI
rs11557665	Q15046	179	G	G/A	PPI
rs8012891	P10153	100	H	H/Q	PPI
rs1051692	P06213	171	Y	Y/H	PPI
rs11558046	P49773	100	E	E/A	PPI
rs4878	P49773	105	G	G/R	PPI
rs1320	P12018	76	D	D/N	PPI
rs1059043	P35221	473	A	A/P	PPI
rs11550545	P62988	8	L	L/F	PPI
rs1801118	P35568	209	M	M/T	PPI
rs20541	Q4VB50	130	Q	Q/R	PPI
rs2227434	P02675	100	P	P/S	PPI
rs1043726	P02675	192	P	P/A	PPI
rs6054	P02675	265	P	P/L	PPI
rs6413463	P42771	123	H	H/Q	PPI
rs765593	Q96NY9	481	Q	Q/H	PPI
rs11541591	P15104	13	I	I/T	PPI
rs17855559	P15104	155	P	P/T	PPI
rs7947504	Q9H3H3	154	R	Q/R	PPI
rs7474275	Q06187	124	W	W/G	PPI
rs2270577	Q92730	44	P	P/R	PPI
rs5897	P00734	386	P	P/T	PPI
rs13152058	O43704	181	W	W/G	PPI
rs4252186	P00747	133	H	H/Q	PPI
rs4252187	P00747	261	R	R/H	PPI
rs11053646	P78380	167	K	K/N	PPI
rs968457	Q14653	96	R	R/Q	PPI
rs2020957	Q92889	873	I	I/V	PPI
rs1800124	Q92889	875	E	E/G	PPI
rs2020956	Q92889	912	G	G/E	PPI
rs1049210	P42574	190	E	E/D	PPI
rs16932004	Q9UII6	62	R	R/Q	PPI
rs3088142	Q9UII6	156	Y	C/Y	PPI
rs16931996	Q9UII6	190	R	R/G	PPI
rs1065411	P09488	173	K	K/N	PPI
rs11557248	Q04206	96	R	R/L	PPI
rs11606329	Q04206	197	C	C/R	PPI
rs12721572	Q04206	313	M	M/V	PPI
rs2242956	Q30201	35	M	M/T	PPI
rs11655622	Q16853	463	R	R/G	PPI
rs4647297	P42575	172	V	V/L	PPI
rs4647298	P42575	178	P	P/A	PPI
rs3212151	P42575	433	S	S/A	PPI
rs4647338	P42575	441	R	R/G	PPI
rs12002324	Q9UBQ7	170	R	R/Q	PPI
rs381418	P04062	227	N	N/K	PPI
rs364897	P04062	227	N	N/S	PPI
rs381427	P04062	230	V	V/G	PPI
rs1047856	Q16620	338	N	N/Y	PPI
rs7093884	P49458	22	P	P/R	PPI
rs11555120	P49458	28	V	V/A	PPI
rs2275363	P47736	107	A	A/T	PPI
rs596909	P04818	157	G	G/V	PPI
rs2298804	P12319	84	K	K/R	PPI
rs1427463	Q9UHN1	169	A	A/T	PPI
rs17115280	P13591	679	E	E/D	PPI
rs11555215	P15559	119	R	R/P	PPI
rs707555	P35558	184	V	V/L	PPI
rs4146577	Q08209	318	K	K/Q	PPI
rs3829037	O43312	725	T	T/A	PPI
rs2297345	Q9P286	511	S	S/N	PPI
rs6086931	Q9P286	695	L	L/F	PPI
rs2071214	O15392	129	E	E/K	PPI
rs2569527	Q9Y5K2	197	Q	H/Q	PPI
rs11557776	Q15819	36	E	E/G	PPI
rs14890	Q15819	40	D	D/H	PPI
rs6065	P07359	161	T	T/M	PPI
rs382524	P07359	254	A	A/S	PPI
rs1805380	P13010	463	L	L/F	PPI
rs2287558	P13010	508	I	I/V	PPI
rs7839771	Q01523	71	R	R/H	PPI
rs9282624	P55211	185	I	I/M	PPI
rs435728	Q86SZ2	40	G	G/A	PPI
rs435727	Q86SZ2	40	G	G/R	PPI
rs2230216	P00746	248	I	I/M	PPI
rs6115	P05154	64	N	S/N	PPI
rs6119	P05154	105	K	K/E	PPI
rs6120	P05154	121	P	P/A	PPI
rs6114	P05154	217	G	G/R	PPI
rs4345105	P09110	304	L	L/M	PPI
rs4617782	Q13362	216	E	E/Q	PPI
rs16859633	Q7Z6A9	124	I	I/V	PPI
rs5901	P13726	163	R	R/W	PPI
rs11558375	P14618	31	C	C/F	PPI
rs11558370	P14618	310	Q	Q/P	PPI
rs2959910	P14618	339	R	R/P	PPI
rs1051739	P08263	112	C	C/S	PPI
rs11541242	P03950	59	L	L/P	PPI
rs1894263	P02679	114	K	K/I	PPI
rs2066870	P02679	140	Y	Y/H	PPI
rs3182750	P20340	78	L	L/F	PPI
rs5746097	P04179	66	E	E/V	PPI
rs5746129	P04179	156	R	R/W	PPI
rs2397084	Q96PD4	126	G	E/G	PPI
rs17481693	Q15257	28	K	K/R	PPI
rs17856254	P15309	124	F	F/V	PPI
rs183854	Q9Y337	153	D	N/D	PPI
rs1143684	P16083	47	F	L/F	PPI
rs3091339	P08684	96	K	K/E	PPI
rs11558473	O60784	84	R	R/H	PPI
rs11545672	P14678	79	S	S/P	PPI
rs399145	Q03405	86	T	T/A	PPI
rs16976608	Q03405	297	D	D/A	PPI
rs1129808	P01907	103	Y	Y/S	PPI
rs4647901	P11362	261	L	L/F	PPI
rs12568823	Q92540	381	A	A/S	PPI
rs11553038	P61769	42	F	F/L	PPI
rs2803140	Q9Y6K8	100	R	R/Q	PPI
rs4335271	Q14141	280	R	R/W	PPI
rs3729712	P19429	79	R	R/C	PPI
rs15633	P52294	399	E	E/Q	PPI
rs11700812	P35520	369	R	R/H/P	PPI
rs3026760	P07949	710	K	K/E	PPI
rs4879	Q99584	14	E	E/D	PPI
rs12686298	P07711	182	L	L/V	PPI
rs3213173	Q01094	276	V	V/M	PPI
rs17585	P13489	170	P	P/L	PPI
rs17550713	Q8TBX8	84	V	V/A	PPI
rs11666735	P24071	113	D	D/N	PPI
rs11554111	P08559	113	H	H/Y	PPI
rs12077	P01009	373	G	G/W	PPI
rs12233	P01009	386	P	P/S	PPI
rs1303	P01009	400	E	E/D	PPI
rs17855610	P78324	52	I	T/I	PPI
rs11542209	P19793	398	A	A/V	PPI
rs9865746	P10828	216	D	D/G	PPI
rs4251583	Q9NWZ3	390	H	H/R	PPI
rs1064524	P20701	214	R	R/W	PPI
rs153478	P17900	69	M	M/V	PPI
rs755793	P21802	186	M	M/T	PPI
rs2996495	P45379	249	S	S/T	PPI
rs3730238	P45379	263	K	K/R	PPI
rs4523540	P45379	279	N	N/Y	PPI
rs769403	Q99259	474	V	V/G	PPI
rs5758399	P12956	72	I	I/F	PPI
rs12063091	Q3B822	213	I	V/I	PPI
rs11687611	P02751	1467	S	S/R	PPI
rs12483377	P39060	1675	D	D/N	PPI
rs2272111	Q9UGN4	111	R	R/Q	PPI
rs12856307	P26038	264	A	A/D	PPI
rs3826192	P23141	38	V	V/I	PPI
rs2307240	P23141	75	S	S/N	PPI
rs4988962	O75367	280	V	V/G	PPI
rs4988964	O75367	281	W	W/G	PPI
rs855581	P35030	188	T	T/A	PPI
rs11544137	Q8TBC4	255	M	M/V	PPI
rs11551230	P07766	67	G	G/V	PPI
rs5743613	Q15399	315	P	P/L	PPI
rs6266	P26441	182	H	H/R	PPI
rs1738023	O95154	215	N	N/D	PPI
rs1738025	O95154	323	T	T/A	PPI
rs3219145	P09874	940	K	K/R	PPI
rs13306575	P19878	395	R	R/W	PPI
rs1144566	O15492	137	R	H/R	PPI
rs6679078	P12259	2185	K	K/R	PPI
rs12824	P02652	81	T	T/A	PPI
rs17855813	O75173	304	D	D/N	PPI
rs2233868	P29034	3	C	C/S	PPI
rs11974	P06703	27	H	H/R	PPI
rs17153561	P10746	124	K	K/R	PPI
rs11542012	P60903	77	A	A/V	PPI
rs11553554	P04181	51	G	G/D	PPI
rs1059604	P25774	161	S	S/T	PPI
rs11466112	P01138	221	R	R/W	PPI
rs9986555	P01215	65	L	L/I	PPI
rs11544346	O15217	66	V	V/A	PPI
rs11552384	P22307	435	L	L/F	PPI
rs12840135	P78552	279	E	E/V	PPI
rs12030004	Q9BUB5	265	P	P/L	PPI
rs6018612	Q9Y6Q9	1079	P	P/L	PPI
rs3918252	P14780	127	N	N/K	PPI
rs3805118	Q53XS3	398	R	R/L	PPI
rs2227564	P00749	141	P	L/P	PPI
rs2227567	P00749	231	K	K/Q	PPI
rs3805118	P00749	398	R	R/L	PPI
rs17855424	Q04760	19	C	C/Y	PPI
rs2230287	P06396	129	A	A/T	PPI
rs12125701	Q9Y696	187	A	A/S	PPI
rs6926628	P28067	181	G	G/A	PPI
rs2854709	P05062	54	E	E/D	PPI
rs10123355	P05062	134	R	R/S	PPI
rs3739721	P05062	207	E	E/Q	PPI
rs1769259	P09467	218	K	R/K	PPI
rs2297085	P09467	233	F	F/I	PPI
rs3211772	P00742	152	A	A/T	PPI
rs6045	P08709	295	V	V/D	PPI
rs6046	P08709	413	R	R/Q	PPI
rs3093248	P08709	445	E	E/K	PPI
rs11545878	P02462	1467	L	L/F	PPI
rs4645843	P01375	84	P	P/L	PPI
rs11574936	P01375	194	I	I/N	PPI
rs11556834	P22392	30	Q	Q/H	PPI
rs11545154	Q8TEA8	86	L	L/M	PPI
rs11545591	P12643	387	D	D/G	PPI
rs4987102	P42330	106	A	A/T	PPI
rs214830	Q08188	654	R	G/R	PPI
rs12551333	Q9NZQ7	49	D	D/H	PPI
rs618066	P04090	28	M	M/K	PPI
rs580825	P04090	30	E	E/D	PPI
rs8971	P22102	752	D	D/G	PPI
rs2898199	P22102	959	E	E/D	PPI
rs2289520	P36952	187	V	V/L	PPI
rs2498323	Q04756	644	R	R/Q	PPI
rs17583782	P28068	28	T	T/A	PPI
rs17617333	P28068	49	D	D/V	PPI
rs11546030	P01834	70	T	T/S	PPI
rs11553001	P23083	65	E	E/Q	PPI
rs12479626	Q13469	446	H	H/R	PPI
rs6067785	Q13469	612	T	T/N	PPI
rs1061679	Q8NHL6	68	L	L/P	PPI
rs8192671	Q07889	1011	N	N/S	PPI
rs4482466	P63098	49	L	L/S	PPI
