# Supplementary material for: Structural and Functional Restraints on the Occurrence of Single Amino Acid Variations in Human Proteins
Source: PLoS One. 2010 Feb 12;5(2):e9186. doi: 10.1371/journal.pone.0009186 (PMC2820541; doi:10.1371/journal.pone.0009186)
Supplement: Dataset S7 — Annotations of structural environments for CSM dataset. (10.63 MB TXT) [file pone.0009186.s012.zip › pone.0009186.s012.txt]

#Annotations of structural envrionments for CSM dataset
#Environments (ENVs) are shown using 5-letter code representation: the first letter defines the secondary structure (��-helix (H), ��-strand (E), positive �� mainchain torsion angle (P), and coil (C)); the second defines solvent accessibility (accessible (A) and inaccessible (a)); and the remaining three letters define the existence (upper case) or absence (lower case) of hydrogen-bonds from a si…
#mutation_id	primary_histology	histology_subtype	gene	uniprot	position	wt	mut	pdb	pdb_chain_id	pdb_res_num	env
12560	lymphoid_neoplasm	acute_lymphoblastic_leukaemia	ABL1	P00519	315	T	I	1opl	A	334	EAson
12560	lymphoid_neoplasm	acute_lymphoblastic_leukaemia	ABL1	P00519	315	T	I	1opl	B	334	EAson
12560	lymphoid_neoplasm	acute_lymphoblastic_leukaemia	ABL1	P00519	315	T	I	2fo0	A	334	EASoN
12560	lymphoid_neoplasm	acute_lymphoblastic_leukaemia	ABL1	P00519	315	T	I	2e2b	A	315	EAson
12560	lymphoid_neoplasm	acute_lymphoblastic_leukaemia	ABL1	P00519	315	T	I	2e2b	B	315	EAson
12560	lymphoid_neoplasm	acute_lymphoblastic_leukaemia	ABL1	P00519	315	T	I	2g2i	A	315	EAson
12560	lymphoid_neoplasm	acute_lymphoblastic_leukaemia	ABL1	P00519	315	T	I	2g2i	B	315	EAson
12560	lymphoid_neoplasm	acute_lymphoblastic_leukaemia	ABL1	P00519	315	T	I	2gqg	A	315	EAson
12560	lymphoid_neoplasm	acute_lymphoblastic_leukaemia	ABL1	P00519	315	T	I	2gqg	B	315	EAson
12560	lymphoid_neoplasm	acute_lymphoblastic_leukaemia	ABL1	P00519	315	T	I	2hz0	A	315	EAson
12560	lymphoid_neoplasm	acute_lymphoblastic_leukaemia	ABL1	P00519	315	T	I	2hz0	B	315	EAson
12560	lymphoid_neoplasm	acute_lymphoblastic_leukaemia	ABL1	P00519	315	T	I	2hzi	A	315	EAson
12560	lymphoid_neoplasm	acute_lymphoblastic_leukaemia	ABL1	P00519	315	T	I	2hzi	B	315	EAson
12560	lymphoid_neoplasm	acute_lymphoblastic_leukaemia	ABL1	P00519	315	T	I	2g1t	A	315	EAson
12560	lymphoid_neoplasm	acute_lymphoblastic_leukaemia	ABL1	P00519	315	T	I	2g1t	B	315	EAson
12560	lymphoid_neoplasm	acute_lymphoblastic_leukaemia	ABL1	P00519	315	T	I	2g1t	C	315	EAson
12560	lymphoid_neoplasm	acute_lymphoblastic_leukaemia	ABL1	P00519	315	T	I	2g1t	D	315	EAson
12560	lymphoid_neoplasm	acute_lymphoblastic_leukaemia	ABL1	P00519	315	T	I	2g2h	A	334	EAson
12560	lymphoid_neoplasm	acute_lymphoblastic_leukaemia	ABL1	P00519	315	T	I	2g2h	B	334	EAson
12560	lymphoid_neoplasm	acute_lymphoblastic_leukaemia	ABL1	P00519	315	T	I	2hiw	A	333	EAson
12560	lymphoid_neoplasm	acute_lymphoblastic_leukaemia	ABL1	P00519	315	T	I	2hiw	B	333	EAson
12560	lymphoid_neoplasm	acute_lymphoblastic_leukaemia	ABL1	P00519	315	T	I	2v7a	A	315	EAson
12560	lymphoid_neoplasm	acute_lymphoblastic_leukaemia	ABL1	P00519	315	T	I	2v7a	B	315	EAson
12560	lymphoid_neoplasm	acute_lymphoblastic_leukaemia	ABL1	P00519	315	T	I	2f4j	A	315	EAson
12560	lymphoid_neoplasm	acute_lymphoblastic_leukaemia	ABL1	P00519	315	T	I	2g2f	A	315	EAson
12560	lymphoid_neoplasm	acute_lymphoblastic_leukaemia	ABL1	P00519	315	T	I	2g2f	B	315	EAson
12560	lymphoid_neoplasm	acute_lymphoblastic_leukaemia	ABL1	P00519	315	T	I	2hyy	A	315	EAson
12560	lymphoid_neoplasm	acute_lymphoblastic_leukaemia	ABL1	P00519	315	T	I	2hyy	B	315	EAson
12560	lymphoid_neoplasm	acute_lymphoblastic_leukaemia	ABL1	P00519	315	T	I	2hyy	C	315	EAson
12560	lymphoid_neoplasm	acute_lymphoblastic_leukaemia	ABL1	P00519	315	T	I	2hyy	D	315	EAson
12560	lymphoid_neoplasm	acute_lymphoblastic_leukaemia	ABL1	P00519	315	T	I	2hz4	A	315	EAson
12560	lymphoid_neoplasm	acute_lymphoblastic_leukaemia	ABL1	P00519	315	T	I	2hz4	B	315	EAson
12560	lymphoid_neoplasm	acute_lymphoblastic_leukaemia	ABL1	P00519	315	T	I	2hz4	C	315	EAsOn
12560	lymphoid_neoplasm	acute_lymphoblastic_leukaemia	ABL1	P00519	315	T	I	3cs9	A	315	EAson
12560	lymphoid_neoplasm	acute_lymphoblastic_leukaemia	ABL1	P00519	315	T	I	3cs9	B	315	EAson
12560	lymphoid_neoplasm	acute_lymphoblastic_leukaemia	ABL1	P00519	315	T	I	3cs9	C	315	EAson
12560	lymphoid_neoplasm	acute_lymphoblastic_leukaemia	ABL1	P00519	315	T	I	3cs9	D	315	EAson
12560	haematopoietic_neoplasm	blast_phase_chronic_myeloid_leukaemia	ABL1	P00519	315	T	I	1opl	A	334	EAson
12560	haematopoietic_neoplasm	blast_phase_chronic_myeloid_leukaemia	ABL1	P00519	315	T	I	1opl	B	334	EAson
12560	haematopoietic_neoplasm	blast_phase_chronic_myeloid_leukaemia	ABL1	P00519	315	T	I	2fo0	A	334	EASoN
12560	haematopoietic_neoplasm	blast_phase_chronic_myeloid_leukaemia	ABL1	P00519	315	T	I	2e2b	A	315	EAson
12560	haematopoietic_neoplasm	blast_phase_chronic_myeloid_leukaemia	ABL1	P00519	315	T	I	2e2b	B	315	EAson
12560	haematopoietic_neoplasm	blast_phase_chronic_myeloid_leukaemia	ABL1	P00519	315	T	I	2g2i	A	315	EAson
12560	haematopoietic_neoplasm	blast_phase_chronic_myeloid_leukaemia	ABL1	P00519	315	T	I	2g2i	B	315	EAson
12560	haematopoietic_neoplasm	blast_phase_chronic_myeloid_leukaemia	ABL1	P00519	315	T	I	2gqg	A	315	EAson
12560	haematopoietic_neoplasm	blast_phase_chronic_myeloid_leukaemia	ABL1	P00519	315	T	I	2gqg	B	315	EAson
12560	haematopoietic_neoplasm	blast_phase_chronic_myeloid_leukaemia	ABL1	P00519	315	T	I	2hz0	A	315	EAson
12560	haematopoietic_neoplasm	blast_phase_chronic_myeloid_leukaemia	ABL1	P00519	315	T	I	2hz0	B	315	EAson
12560	haematopoietic_neoplasm	blast_phase_chronic_myeloid_leukaemia	ABL1	P00519	315	T	I	2hzi	A	315	EAson
12560	haematopoietic_neoplasm	blast_phase_chronic_myeloid_leukaemia	ABL1	P00519	315	T	I	2hzi	B	315	EAson
12560	haematopoietic_neoplasm	blast_phase_chronic_myeloid_leukaemia	ABL1	P00519	315	T	I	2g1t	A	315	EAson
12560	haematopoietic_neoplasm	blast_phase_chronic_myeloid_leukaemia	ABL1	P00519	315	T	I	2g1t	B	315	EAson
12560	haematopoietic_neoplasm	blast_phase_chronic_myeloid_leukaemia	ABL1	P00519	315	T	I	2g1t	C	315	EAson
12560	haematopoietic_neoplasm	blast_phase_chronic_myeloid_leukaemia	ABL1	P00519	315	T	I	2g1t	D	315	EAson
12560	haematopoietic_neoplasm	blast_phase_chronic_myeloid_leukaemia	ABL1	P00519	315	T	I	2g2h	A	334	EAson
12560	haematopoietic_neoplasm	blast_phase_chronic_myeloid_leukaemia	ABL1	P00519	315	T	I	2g2h	B	334	EAson
12560	haematopoietic_neoplasm	blast_phase_chronic_myeloid_leukaemia	ABL1	P00519	315	T	I	2hiw	A	333	EAson
12560	haematopoietic_neoplasm	blast_phase_chronic_myeloid_leukaemia	ABL1	P00519	315	T	I	2hiw	B	333	EAson
12560	haematopoietic_neoplasm	blast_phase_chronic_myeloid_leukaemia	ABL1	P00519	315	T	I	2v7a	A	315	EAson
12560	haematopoietic_neoplasm	blast_phase_chronic_myeloid_leukaemia	ABL1	P00519	315	T	I	2v7a	B	315	EAson
12560	haematopoietic_neoplasm	blast_phase_chronic_myeloid_leukaemia	ABL1	P00519	315	T	I	2f4j	A	315	EAson
12560	haematopoietic_neoplasm	blast_phase_chronic_myeloid_leukaemia	ABL1	P00519	315	T	I	2g2f	A	315	EAson
12560	haematopoietic_neoplasm	blast_phase_chronic_myeloid_leukaemia	ABL1	P00519	315	T	I	2g2f	B	315	EAson
12560	haematopoietic_neoplasm	blast_phase_chronic_myeloid_leukaemia	ABL1	P00519	315	T	I	2hyy	A	315	EAson
12560	haematopoietic_neoplasm	blast_phase_chronic_myeloid_leukaemia	ABL1	P00519	315	T	I	2hyy	B	315	EAson
12560	haematopoietic_neoplasm	blast_phase_chronic_myeloid_leukaemia	ABL1	P00519	315	T	I	2hyy	C	315	EAson
12560	haematopoietic_neoplasm	blast_phase_chronic_myeloid_leukaemia	ABL1	P00519	315	T	I	2hyy	D	315	EAson
12560	haematopoietic_neoplasm	blast_phase_chronic_myeloid_leukaemia	ABL1	P00519	315	T	I	2hz4	A	315	EAson
12560	haematopoietic_neoplasm	blast_phase_chronic_myeloid_leukaemia	ABL1	P00519	315	T	I	2hz4	B	315	EAson
12560	haematopoietic_neoplasm	blast_phase_chronic_myeloid_leukaemia	ABL1	P00519	315	T	I	2hz4	C	315	EAsOn
12560	haematopoietic_neoplasm	blast_phase_chronic_myeloid_leukaemia	ABL1	P00519	315	T	I	3cs9	A	315	EAson
12560	haematopoietic_neoplasm	blast_phase_chronic_myeloid_leukaemia	ABL1	P00519	315	T	I	3cs9	B	315	EAson
12560	haematopoietic_neoplasm	blast_phase_chronic_myeloid_leukaemia	ABL1	P00519	315	T	I	3cs9	C	315	EAson
12560	haematopoietic_neoplasm	blast_phase_chronic_myeloid_leukaemia	ABL1	P00519	315	T	I	3cs9	D	315	EAson
12574	lymphoid_neoplasm	acute_lymphoblastic_leukaemia	ABL1	P00519	255	E	V	1opl	A	274	CASon
12574	lymphoid_neoplasm	acute_lymphoblastic_leukaemia	ABL1	P00519	255	E	V	1opl	B	274	CASon
12574	lymphoid_neoplasm	acute_lymphoblastic_leukaemia	ABL1	P00519	255	E	V	2fo0	A	274	EAson
12574	lymphoid_neoplasm	acute_lymphoblastic_leukaemia	ABL1	P00519	255	E	V	2e2b	A	255	CASon
12574	lymphoid_neoplasm	acute_lymphoblastic_leukaemia	ABL1	P00519	255	E	V	2e2b	B	255	CASon
12574	lymphoid_neoplasm	acute_lymphoblastic_leukaemia	ABL1	P00519	255	E	V	2g2i	A	255	EASon
12574	lymphoid_neoplasm	acute_lymphoblastic_leukaemia	ABL1	P00519	255	E	V	2g2i	B	255	CASon
12574	lymphoid_neoplasm	acute_lymphoblastic_leukaemia	ABL1	P00519	255	E	V	2gqg	A	255	EAson
12574	lymphoid_neoplasm	acute_lymphoblastic_leukaemia	ABL1	P00519	255	E	V	2gqg	B	255	EAsoN
12574	lymphoid_neoplasm	acute_lymphoblastic_leukaemia	ABL1	P00519	255	E	V	2hz0	A	255	EASon
12574	lymphoid_neoplasm	acute_lymphoblastic_leukaemia	ABL1	P00519	255	E	V	2hz0	B	255	CAson
12574	lymphoid_neoplasm	acute_lymphoblastic_leukaemia	ABL1	P00519	255	E	V	2hzi	A	255	CaSoN
12574	lymphoid_neoplasm	acute_lymphoblastic_leukaemia	ABL1	P00519	255	E	V	2hzi	B	255	CASon
12574	lymphoid_neoplasm	acute_lymphoblastic_leukaemia	ABL1	P00519	255	E	V	2g1t	A	255	EASon
12574	lymphoid_neoplasm	acute_lymphoblastic_leukaemia	ABL1	P00519	255	E	V	2g1t	B	255	EASon
12574	lymphoid_neoplasm	acute_lymphoblastic_leukaemia	ABL1	P00519	255	E	V	2g1t	C	255	EASon
12574	lymphoid_neoplasm	acute_lymphoblastic_leukaemia	ABL1	P00519	255	E	V	2g1t	D	255	EASon
12574	lymphoid_neoplasm	acute_lymphoblastic_leukaemia	ABL1	P00519	255	E	V	2g2h	A	274	EASon
12574	lymphoid_neoplasm	acute_lymphoblastic_leukaemia	ABL1	P00519	255	E	V	2g2h	B	274	CASon
12574	lymphoid_neoplasm	acute_lymphoblastic_leukaemia	ABL1	P00519	255	E	V	2hiw	A	273	CASon
12574	lymphoid_neoplasm	acute_lymphoblastic_leukaemia	ABL1	P00519	255	E	V	2hiw	B	273	CASon
12574	lymphoid_neoplasm	acute_lymphoblastic_leukaemia	ABL1	P00519	255	E	V	2v7a	A	255	CAsoN
12574	lymphoid_neoplasm	acute_lymphoblastic_leukaemia	ABL1	P00519	255	E	V	2v7a	B	255	CAsoN
12574	lymphoid_neoplasm	acute_lymphoblastic_leukaemia	ABL1	P00519	255	E	V	2f4j	A	255	CASon
12574	lymphoid_neoplasm	acute_lymphoblastic_leukaemia	ABL1	P00519	255	E	V	2g2f	A	255	CASon
12574	lymphoid_neoplasm	acute_lymphoblastic_leukaemia	ABL1	P00519	255	E	V	2g2f	B	255	EAson
12574	lymphoid_neoplasm	acute_lymphoblastic_leukaemia	ABL1	P00519	255	E	V	2hyy	A	255	CASon
12574	lymphoid_neoplasm	acute_lymphoblastic_leukaemia	ABL1	P00519	255	E	V	2hyy	B	255	CASon
12574	lymphoid_neoplasm	acute_lymphoblastic_leukaemia	ABL1	P00519	255	E	V	2hyy	C	255	CASon
12574	lymphoid_neoplasm	acute_lymphoblastic_leukaemia	ABL1	P00519	255	E	V	2hyy	D	255	CASon
12574	lymphoid_neoplasm	acute_lymphoblastic_leukaemia	ABL1	P00519	255	E	V	2hz4	A	255	CASon
12574	lymphoid_neoplasm	acute_lymphoblastic_leukaemia	ABL1	P00519	255	E	V	2hz4	B	255	CASon
12574	lymphoid_neoplasm	acute_lymphoblastic_leukaemia	ABL1	P00519	255	E	V	2hz4	C	255	CAson
12574	lymphoid_neoplasm	acute_lymphoblastic_leukaemia	ABL1	P00519	255	E	V	3cs9	A	255	CASon
12574	lymphoid_neoplasm	acute_lymphoblastic_leukaemia	ABL1	P00519	255	E	V	3cs9	B	255	CASon
12574	lymphoid_neoplasm	acute_lymphoblastic_leukaemia	ABL1	P00519	255	E	V	3cs9	C	255	CASon
12574	lymphoid_neoplasm	acute_lymphoblastic_leukaemia	ABL1	P00519	255	E	V	3cs9	D	255	CASon
12573	haematopoietic_neoplasm	blast_phase_chronic_myeloid_leukaemia	ABL1	P00519	255	E	K	1opl	A	274	CASon
12573	haematopoietic_neoplasm	blast_phase_chronic_myeloid_leukaemia	ABL1	P00519	255	E	K	1opl	B	274	CASon
12573	haematopoietic_neoplasm	blast_phase_chronic_myeloid_leukaemia	ABL1	P00519	255	E	K	2fo0	A	274	EAson
12573	haematopoietic_neoplasm	blast_phase_chronic_myeloid_leukaemia	ABL1	P00519	255	E	K	2e2b	A	255	CASon
12573	haematopoietic_neoplasm	blast_phase_chronic_myeloid_leukaemia	ABL1	P00519	255	E	K	2e2b	B	255	CASon
12573	haematopoietic_neoplasm	blast_phase_chronic_myeloid_leukaemia	ABL1	P00519	255	E	K	2g2i	A	255	EASon
12573	haematopoietic_neoplasm	blast_phase_chronic_myeloid_leukaemia	ABL1	P00519	255	E	K	2g2i	B	255	CASon
12573	haematopoietic_neoplasm	blast_phase_chronic_myeloid_leukaemia	ABL1	P00519	255	E	K	2gqg	A	255	EAson
12573	haematopoietic_neoplasm	blast_phase_chronic_myeloid_leukaemia	ABL1	P00519	255	E	K	2gqg	B	255	EAsoN
12573	haematopoietic_neoplasm	blast_phase_chronic_myeloid_leukaemia	ABL1	P00519	255	E	K	2hz0	A	255	EASon
12573	haematopoietic_neoplasm	blast_phase_chronic_myeloid_leukaemia	ABL1	P00519	255	E	K	2hz0	B	255	CAson
12573	haematopoietic_neoplasm	blast_phase_chronic_myeloid_leukaemia	ABL1	P00519	255	E	K	2hzi	A	255	CaSoN
12573	haematopoietic_neoplasm	blast_phase_chronic_myeloid_leukaemia	ABL1	P00519	255	E	K	2hzi	B	255	CASon
12573	haematopoietic_neoplasm	blast_phase_chronic_myeloid_leukaemia	ABL1	P00519	255	E	K	2g1t	A	255	EASon
12573	haematopoietic_neoplasm	blast_phase_chronic_myeloid_leukaemia	ABL1	P00519	255	E	K	2g1t	B	255	EASon
12573	haematopoietic_neoplasm	blast_phase_chronic_myeloid_leukaemia	ABL1	P00519	255	E	K	2g1t	C	255	EASon
12573	haematopoietic_neoplasm	blast_phase_chronic_myeloid_leukaemia	ABL1	P00519	255	E	K	2g1t	D	255	EASon
12573	haematopoietic_neoplasm	blast_phase_chronic_myeloid_leukaemia	ABL1	P00519	255	E	K	2g2h	A	274	EASon
12573	haematopoietic_neoplasm	blast_phase_chronic_myeloid_leukaemia	ABL1	P00519	255	E	K	2g2h	B	274	CASon
12573	haematopoietic_neoplasm	blast_phase_chronic_myeloid_leukaemia	ABL1	P00519	255	E	K	2hiw	A	273	CASon
12573	haematopoietic_neoplasm	blast_phase_chronic_myeloid_leukaemia	ABL1	P00519	255	E	K	2hiw	B	273	CASon
12573	haematopoietic_neoplasm	blast_phase_chronic_myeloid_leukaemia	ABL1	P00519	255	E	K	2v7a	A	255	CAsoN
12573	haematopoietic_neoplasm	blast_phase_chronic_myeloid_leukaemia	ABL1	P00519	255	E	K	2v7a	B	255	CAsoN
12573	haematopoietic_neoplasm	blast_phase_chronic_myeloid_leukaemia	ABL1	P00519	255	E	K	2f4j	A	255	CASon
12573	haematopoietic_neoplasm	blast_phase_chronic_myeloid_leukaemia	ABL1	P00519	255	E	K	2g2f	A	255	CASon
12573	haematopoietic_neoplasm	blast_phase_chronic_myeloid_leukaemia	ABL1	P00519	255	E	K	2g2f	B	255	EAson
12573	haematopoietic_neoplasm	blast_phase_chronic_myeloid_leukaemia	ABL1	P00519	255	E	K	2hyy	A	255	CASon
12573	haematopoietic_neoplasm	blast_phase_chronic_myeloid_leukaemia	ABL1	P00519	255	E	K	2hyy	B	255	CASon
12573	haematopoietic_neoplasm	blast_phase_chronic_myeloid_leukaemia	ABL1	P00519	255	E	K	2hyy	C	255	CASon
12573	haematopoietic_neoplasm	blast_phase_chronic_myeloid_leukaemia	ABL1	P00519	255	E	K	2hyy	D	255	CASon
12573	haematopoietic_neoplasm	blast_phase_chronic_myeloid_leukaemia	ABL1	P00519	255	E	K	2hz4	A	255	CASon
12573	haematopoietic_neoplasm	blast_phase_chronic_myeloid_leukaemia	ABL1	P00519	255	E	K	2hz4	B	255	CASon
12573	haematopoietic_neoplasm	blast_phase_chronic_myeloid_leukaemia	ABL1	P00519	255	E	K	2hz4	C	255	CAson
12573	haematopoietic_neoplasm	blast_phase_chronic_myeloid_leukaemia	ABL1	P00519	255	E	K	3cs9	A	255	CASon
12573	haematopoietic_neoplasm	blast_phase_chronic_myeloid_leukaemia	ABL1	P00519	255	E	K	3cs9	B	255	CASon
12573	haematopoietic_neoplasm	blast_phase_chronic_myeloid_leukaemia	ABL1	P00519	255	E	K	3cs9	C	255	CASon
12573	haematopoietic_neoplasm	blast_phase_chronic_myeloid_leukaemia	ABL1	P00519	255	E	K	3cs9	D	255	CASon
12576	haematopoietic_neoplasm	acute_leukaemia_of_ambiguous_lineage	ABL1	P00519	253	Y	H	1opl	A	272	CASOn
12576	haematopoietic_neoplasm	acute_leukaemia_of_ambiguous_lineage	ABL1	P00519	253	Y	H	1opl	B	272	CASOn
12576	haematopoietic_neoplasm	acute_leukaemia_of_ambiguous_lineage	ABL1	P00519	253	Y	H	2fo0	A	272	PAson
12576	haematopoietic_neoplasm	acute_leukaemia_of_ambiguous_lineage	ABL1	P00519	253	Y	H	2e2b	A	253	CASon
12576	haematopoietic_neoplasm	acute_leukaemia_of_ambiguous_lineage	ABL1	P00519	253	Y	H	2e2b	B	253	CAson
12576	haematopoietic_neoplasm	acute_leukaemia_of_ambiguous_lineage	ABL1	P00519	253	Y	H	2gqg	A	253	CAsOn
12576	haematopoietic_neoplasm	acute_leukaemia_of_ambiguous_lineage	ABL1	P00519	253	Y	H	2gqg	B	253	CAsOn
12576	haematopoietic_neoplasm	acute_leukaemia_of_ambiguous_lineage	ABL1	P00519	253	Y	H	2hz0	A	253	CAson
12576	haematopoietic_neoplasm	acute_leukaemia_of_ambiguous_lineage	ABL1	P00519	253	Y	H	2hzi	A	253	CASOn
12576	haematopoietic_neoplasm	acute_leukaemia_of_ambiguous_lineage	ABL1	P00519	253	Y	H	2hzi	B	253	CASOn
12576	haematopoietic_neoplasm	acute_leukaemia_of_ambiguous_lineage	ABL1	P00519	253	Y	H	2g1t	A	253	CASon
12576	haematopoietic_neoplasm	acute_leukaemia_of_ambiguous_lineage	ABL1	P00519	253	Y	H	2g1t	B	253	CASon
12576	haematopoietic_neoplasm	acute_leukaemia_of_ambiguous_lineage	ABL1	P00519	253	Y	H	2g1t	C	253	CASon
12576	haematopoietic_neoplasm	acute_leukaemia_of_ambiguous_lineage	ABL1	P00519	253	Y	H	2g1t	D	253	CASon
12576	haematopoietic_neoplasm	acute_leukaemia_of_ambiguous_lineage	ABL1	P00519	253	Y	H	2g2h	A	272	CASOn
12576	haematopoietic_neoplasm	acute_leukaemia_of_ambiguous_lineage	ABL1	P00519	253	Y	H	2g2h	B	272	CASOn
12576	haematopoietic_neoplasm	acute_leukaemia_of_ambiguous_lineage	ABL1	P00519	253	Y	H	2hiw	A	271	CASOn
12576	haematopoietic_neoplasm	acute_leukaemia_of_ambiguous_lineage	ABL1	P00519	253	Y	H	2hiw	B	271	CASOn
12576	haematopoietic_neoplasm	acute_leukaemia_of_ambiguous_lineage	ABL1	P00519	253	Y	H	2v7a	A	253	CAson
12576	haematopoietic_neoplasm	acute_leukaemia_of_ambiguous_lineage	ABL1	P00519	253	Y	H	2v7a	B	253	CAson
12576	haematopoietic_neoplasm	acute_leukaemia_of_ambiguous_lineage	ABL1	P00519	253	Y	H	2f4j	A	253	CASOn
12576	haematopoietic_neoplasm	acute_leukaemia_of_ambiguous_lineage	ABL1	P00519	253	Y	H	2g2f	A	253	CAson
12576	haematopoietic_neoplasm	acute_leukaemia_of_ambiguous_lineage	ABL1	P00519	253	Y	H	2hyy	A	253	CASon
12576	haematopoietic_neoplasm	acute_leukaemia_of_ambiguous_lineage	ABL1	P00519	253	Y	H	2hyy	B	253	CASon
12576	haematopoietic_neoplasm	acute_leukaemia_of_ambiguous_lineage	ABL1	P00519	253	Y	H	2hyy	C	253	CASon
12576	haematopoietic_neoplasm	acute_leukaemia_of_ambiguous_lineage	ABL1	P00519	253	Y	H	2hyy	D	253	CASon
12576	haematopoietic_neoplasm	acute_leukaemia_of_ambiguous_lineage	ABL1	P00519	253	Y	H	3cs9	A	253	CASon
12576	haematopoietic_neoplasm	acute_leukaemia_of_ambiguous_lineage	ABL1	P00519	253	Y	H	3cs9	B	253	CASoN
12576	haematopoietic_neoplasm	acute_leukaemia_of_ambiguous_lineage	ABL1	P00519	253	Y	H	3cs9	C	253	HASoN
12576	haematopoietic_neoplasm	acute_leukaemia_of_ambiguous_lineage	ABL1	P00519	253	Y	H	3cs9	D	253	CASon
12564	lymphoid_neoplasm	acute_lymphoblastic_leukaemia	ABL1	P00519	396	H	P	1opl	A	415	CAson
12564	lymphoid_neoplasm	acute_lymphoblastic_leukaemia	ABL1	P00519	396	H	P	1opl	B	415	CAson
12564	lymphoid_neoplasm	acute_lymphoblastic_leukaemia	ABL1	P00519	396	H	P	2fo0	A	415	CAson
12564	lymphoid_neoplasm	acute_lymphoblastic_leukaemia	ABL1	P00519	396	H	P	2e2b	A	396	EAsOn
12564	lymphoid_neoplasm	acute_lymphoblastic_leukaemia	ABL1	P00519	396	H	P	2e2b	B	396	CAsOn
12564	lymphoid_neoplasm	acute_lymphoblastic_leukaemia	ABL1	P00519	396	H	P	2g2i	A	396	CAson
12564	lymphoid_neoplasm	acute_lymphoblastic_leukaemia	ABL1	P00519	396	H	P	2g2i	B	396	CAson
12564	lymphoid_neoplasm	acute_lymphoblastic_leukaemia	ABL1	P00519	396	H	P	2gqg	A	396	CAson
12564	lymphoid_neoplasm	acute_lymphoblastic_leukaemia	ABL1	P00519	396	H	P	2gqg	B	396	PAson
12564	lymphoid_neoplasm	acute_lymphoblastic_leukaemia	ABL1	P00519	396	H	P	2hz0	A	396	Cason
12564	lymphoid_neoplasm	acute_lymphoblastic_leukaemia	ABL1	P00519	396	H	P	2hzi	A	396	CAson
12564	lymphoid_neoplasm	acute_lymphoblastic_leukaemia	ABL1	P00519	396	H	P	2hzi	B	396	CAson
12564	lymphoid_neoplasm	acute_lymphoblastic_leukaemia	ABL1	P00519	396	H	P	2g1t	A	396	CAson
12564	lymphoid_neoplasm	acute_lymphoblastic_leukaemia	ABL1	P00519	396	H	P	2g1t	B	396	CAson
12564	lymphoid_neoplasm	acute_lymphoblastic_leukaemia	ABL1	P00519	396	H	P	2g1t	C	396	CAson
12564	lymphoid_neoplasm	acute_lymphoblastic_leukaemia	ABL1	P00519	396	H	P	2g1t	D	396	CASon
12564	lymphoid_neoplasm	acute_lymphoblastic_leukaemia	ABL1	P00519	396	H	P	2g2h	A	415	CAson
12564	lymphoid_neoplasm	acute_lymphoblastic_leukaemia	ABL1	P00519	396	H	P	2g2h	B	415	CAson
12564	lymphoid_neoplasm	acute_lymphoblastic_leukaemia	ABL1	P00519	396	H	P	2hiw	A	414	EAson
12564	lymphoid_neoplasm	acute_lymphoblastic_leukaemia	ABL1	P00519	396	H	P	2hiw	B	414	CAson
12564	lymphoid_neoplasm	acute_lymphoblastic_leukaemia	ABL1	P00519	396	H	P	2v7a	A	396	CAson
12564	lymphoid_neoplasm	acute_lymphoblastic_leukaemia	ABL1	P00519	396	H	P	2v7a	B	396	CAson
12564	lymphoid_neoplasm	acute_lymphoblastic_leukaemia	ABL1	P00519	396	H	P	2f4j	A	396	CAson
12564	lymphoid_neoplasm	acute_lymphoblastic_leukaemia	ABL1	P00519	396	H	P	2g2f	A	396	CAson
12564	lymphoid_neoplasm	acute_lymphoblastic_leukaemia	ABL1	P00519	396	H	P	2g2f	B	396	CAson
12564	lymphoid_neoplasm	acute_lymphoblastic_leukaemia	ABL1	P00519	396	H	P	2hyy	A	396	EASon
12564	lymphoid_neoplasm	acute_lymphoblastic_leukaemia	ABL1	P00519	396	H	P	2hyy	B	396	EAson
12564	lymphoid_neoplasm	acute_lymphoblastic_leukaemia	ABL1	P00519	396	H	P	2hyy	C	396	EAson
12564	lymphoid_neoplasm	acute_lymphoblastic_leukaemia	ABL1	P00519	396	H	P	2hyy	D	396	EAson
12564	lymphoid_neoplasm	acute_lymphoblastic_leukaemia	ABL1	P00519	396	H	P	2hz4	A	396	CAson
12564	lymphoid_neoplasm	acute_lymphoblastic_leukaemia	ABL1	P00519	396	H	P	2hz4	B	396	CAson
12564	lymphoid_neoplasm	acute_lymphoblastic_leukaemia	ABL1	P00519	396	H	P	2hz4	C	396	CAson
12564	lymphoid_neoplasm	acute_lymphoblastic_leukaemia	ABL1	P00519	396	H	P	3cs9	A	396	EAsOn
12564	lymphoid_neoplasm	acute_lymphoblastic_leukaemia	ABL1	P00519	396	H	P	3cs9	D	396	EAsOn
12576	lymphoid_neoplasm	acute_lymphoblastic_leukaemia	ABL1	P00519	253	Y	H	1opl	A	272	CASOn
12576	lymphoid_neoplasm	acute_lymphoblastic_leukaemia	ABL1	P00519	253	Y	H	1opl	B	272	CASOn
12576	lymphoid_neoplasm	acute_lymphoblastic_leukaemia	ABL1	P00519	253	Y	H	2fo0	A	272	PAson
12576	lymphoid_neoplasm	acute_lymphoblastic_leukaemia	ABL1	P00519	253	Y	H	2e2b	A	253	CASon
12576	lymphoid_neoplasm	acute_lymphoblastic_leukaemia	ABL1	P00519	253	Y	H	2e2b	B	253	CAson
12576	lymphoid_neoplasm	acute_lymphoblastic_leukaemia	ABL1	P00519	253	Y	H	2gqg	A	253	CAsOn
12576	lymphoid_neoplasm	acute_lymphoblastic_leukaemia	ABL1	P00519	253	Y	H	2gqg	B	253	CAsOn
12576	lymphoid_neoplasm	acute_lymphoblastic_leukaemia	ABL1	P00519	253	Y	H	2hz0	A	253	CAson
12576	lymphoid_neoplasm	acute_lymphoblastic_leukaemia	ABL1	P00519	253	Y	H	2hzi	A	253	CASOn
12576	lymphoid_neoplasm	acute_lymphoblastic_leukaemia	ABL1	P00519	253	Y	H	2hzi	B	253	CASOn
12576	lymphoid_neoplasm	acute_lymphoblastic_leukaemia	ABL1	P00519	253	Y	H	2g1t	A	253	CASon
12576	lymphoid_neoplasm	acute_lymphoblastic_leukaemia	ABL1	P00519	253	Y	H	2g1t	B	253	CASon
12576	lymphoid_neoplasm	acute_lymphoblastic_leukaemia	ABL1	P00519	253	Y	H	2g1t	C	253	CASon
12576	lymphoid_neoplasm	acute_lymphoblastic_leukaemia	ABL1	P00519	253	Y	H	2g1t	D	253	CASon
12576	lymphoid_neoplasm	acute_lymphoblastic_leukaemia	ABL1	P00519	253	Y	H	2g2h	A	272	CASOn
12576	lymphoid_neoplasm	acute_lymphoblastic_leukaemia	ABL1	P00519	253	Y	H	2g2h	B	272	CASOn
12576	lymphoid_neoplasm	acute_lymphoblastic_leukaemia	ABL1	P00519	253	Y	H	2hiw	A	271	CASOn
12576	lymphoid_neoplasm	acute_lymphoblastic_leukaemia	ABL1	P00519	253	Y	H	2hiw	B	271	CASOn
12576	lymphoid_neoplasm	acute_lymphoblastic_leukaemia	ABL1	P00519	253	Y	H	2v7a	A	253	CAson
12576	lymphoid_neoplasm	acute_lymphoblastic_leukaemia	ABL1	P00519	253	Y	H	2v7a	B	253	CAson
12576	lymphoid_neoplasm	acute_lymphoblastic_leukaemia	ABL1	P00519	253	Y	H	2f4j	A	253	CASOn
12576	lymphoid_neoplasm	acute_lymphoblastic_leukaemia	ABL1	P00519	253	Y	H	2g2f	A	253	CAson
12576	lymphoid_neoplasm	acute_lymphoblastic_leukaemia	ABL1	P00519	253	Y	H	2hyy	A	253	CASon
12576	lymphoid_neoplasm	acute_lymphoblastic_leukaemia	ABL1	P00519	253	Y	H	2hyy	B	253	CASon
12576	lymphoid_neoplasm	acute_lymphoblastic_leukaemia	ABL1	P00519	253	Y	H	2hyy	C	253	CASon
12576	lymphoid_neoplasm	acute_lymphoblastic_leukaemia	ABL1	P00519	253	Y	H	2hyy	D	253	CASon
12576	lymphoid_neoplasm	acute_lymphoblastic_leukaemia	ABL1	P00519	253	Y	H	3cs9	A	253	CASon
12576	lymphoid_neoplasm	acute_lymphoblastic_leukaemia	ABL1	P00519	253	Y	H	3cs9	B	253	CASoN
12576	lymphoid_neoplasm	acute_lymphoblastic_leukaemia	ABL1	P00519	253	Y	H	3cs9	C	253	HASoN
12576	lymphoid_neoplasm	acute_lymphoblastic_leukaemia	ABL1	P00519	253	Y	H	3cs9	D	253	CASon
12573	lymphoid_neoplasm	acute_lymphoblastic_leukaemia	ABL1	P00519	255	E	K	1opl	A	274	CASon
12573	lymphoid_neoplasm	acute_lymphoblastic_leukaemia	ABL1	P00519	255	E	K	1opl	B	274	CASon
12573	lymphoid_neoplasm	acute_lymphoblastic_leukaemia	ABL1	P00519	255	E	K	2fo0	A	274	EAson
12573	lymphoid_neoplasm	acute_lymphoblastic_leukaemia	ABL1	P00519	255	E	K	2e2b	A	255	CASon
12573	lymphoid_neoplasm	acute_lymphoblastic_leukaemia	ABL1	P00519	255	E	K	2e2b	B	255	CASon
12573	lymphoid_neoplasm	acute_lymphoblastic_leukaemia	ABL1	P00519	255	E	K	2g2i	A	255	EASon
12573	lymphoid_neoplasm	acute_lymphoblastic_leukaemia	ABL1	P00519	255	E	K	2g2i	B	255	CASon
12573	lymphoid_neoplasm	acute_lymphoblastic_leukaemia	ABL1	P00519	255	E	K	2gqg	A	255	EAson
12573	lymphoid_neoplasm	acute_lymphoblastic_leukaemia	ABL1	P00519	255	E	K	2gqg	B	255	EAsoN
12573	lymphoid_neoplasm	acute_lymphoblastic_leukaemia	ABL1	P00519	255	E	K	2hz0	A	255	EASon
12573	lymphoid_neoplasm	acute_lymphoblastic_leukaemia	ABL1	P00519	255	E	K	2hz0	B	255	CAson
12573	lymphoid_neoplasm	acute_lymphoblastic_leukaemia	ABL1	P00519	255	E	K	2hzi	A	255	CaSoN
12573	lymphoid_neoplasm	acute_lymphoblastic_leukaemia	ABL1	P00519	255	E	K	2hzi	B	255	CASon
12573	lymphoid_neoplasm	acute_lymphoblastic_leukaemia	ABL1	P00519	255	E	K	2g1t	A	255	EASon
12573	lymphoid_neoplasm	acute_lymphoblastic_leukaemia	ABL1	P00519	255	E	K	2g1t	B	255	EASon
12573	lymphoid_neoplasm	acute_lymphoblastic_leukaemia	ABL1	P00519	255	E	K	2g1t	C	255	EASon
12573	lymphoid_neoplasm	acute_lymphoblastic_leukaemia	ABL1	P00519	255	E	K	2g1t	D	255	EASon
12573	lymphoid_neoplasm	acute_lymphoblastic_leukaemia	ABL1	P00519	255	E	K	2g2h	A	274	EASon
12573	lymphoid_neoplasm	acute_lymphoblastic_leukaemia	ABL1	P00519	255	E	K	2g2h	B	274	CASon
12573	lymphoid_neoplasm	acute_lymphoblastic_leukaemia	ABL1	P00519	255	E	K	2hiw	A	273	CASon
12573	lymphoid_neoplasm	acute_lymphoblastic_leukaemia	ABL1	P00519	255	E	K	2hiw	B	273	CASon
12573	lymphoid_neoplasm	acute_lymphoblastic_leukaemia	ABL1	P00519	255	E	K	2v7a	A	255	CAsoN
12573	lymphoid_neoplasm	acute_lymphoblastic_leukaemia	ABL1	P00519	255	E	K	2v7a	B	255	CAsoN
12573	lymphoid_neoplasm	acute_lymphoblastic_leukaemia	ABL1	P00519	255	E	K	2f4j	A	255	CASon
12573	lymphoid_neoplasm	acute_lymphoblastic_leukaemia	ABL1	P00519	255	E	K	2g2f	A	255	CASon
12573	lymphoid_neoplasm	acute_lymphoblastic_leukaemia	ABL1	P00519	255	E	K	2g2f	B	255	EAson
12573	lymphoid_neoplasm	acute_lymphoblastic_leukaemia	ABL1	P00519	255	E	K	2hyy	A	255	CASon
12573	lymphoid_neoplasm	acute_lymphoblastic_leukaemia	ABL1	P00519	255	E	K	2hyy	B	255	CASon
12573	lymphoid_neoplasm	acute_lymphoblastic_leukaemia	ABL1	P00519	255	E	K	2hyy	C	255	CASon
12573	lymphoid_neoplasm	acute_lymphoblastic_leukaemia	ABL1	P00519	255	E	K	2hyy	D	255	CASon
12573	lymphoid_neoplasm	acute_lymphoblastic_leukaemia	ABL1	P00519	255	E	K	2hz4	A	255	CASon
12573	lymphoid_neoplasm	acute_lymphoblastic_leukaemia	ABL1	P00519	255	E	K	2hz4	B	255	CASon
12573	lymphoid_neoplasm	acute_lymphoblastic_leukaemia	ABL1	P00519	255	E	K	2hz4	C	255	CAson
12573	lymphoid_neoplasm	acute_lymphoblastic_leukaemia	ABL1	P00519	255	E	K	3cs9	A	255	CASon
12573	lymphoid_neoplasm	acute_lymphoblastic_leukaemia	ABL1	P00519	255	E	K	3cs9	B	255	CASon
12573	lymphoid_neoplasm	acute_lymphoblastic_leukaemia	ABL1	P00519	255	E	K	3cs9	C	255	CASon
12573	lymphoid_neoplasm	acute_lymphoblastic_leukaemia	ABL1	P00519	255	E	K	3cs9	D	255	CASon
12573	haematopoietic_neoplasm	chronic_myeloid_leukaemia	ABL1	P00519	255	E	K	1opl	A	274	CASon
12573	haematopoietic_neoplasm	chronic_myeloid_leukaemia	ABL1	P00519	255	E	K	1opl	B	274	CASon
12573	haematopoietic_neoplasm	chronic_myeloid_leukaemia	ABL1	P00519	255	E	K	2fo0	A	274	EAson
12573	haematopoietic_neoplasm	chronic_myeloid_leukaemia	ABL1	P00519	255	E	K	2e2b	A	255	CASon
12573	haematopoietic_neoplasm	chronic_myeloid_leukaemia	ABL1	P00519	255	E	K	2e2b	B	255	CASon
12573	haematopoietic_neoplasm	chronic_myeloid_leukaemia	ABL1	P00519	255	E	K	2g2i	A	255	EASon
12573	haematopoietic_neoplasm	chronic_myeloid_leukaemia	ABL1	P00519	255	E	K	2g2i	B	255	CASon
12573	haematopoietic_neoplasm	chronic_myeloid_leukaemia	ABL1	P00519	255	E	K	2gqg	A	255	EAson
12573	haematopoietic_neoplasm	chronic_myeloid_leukaemia	ABL1	P00519	255	E	K	2gqg	B	255	EAsoN
12573	haematopoietic_neoplasm	chronic_myeloid_leukaemia	ABL1	P00519	255	E	K	2hz0	A	255	EASon
12573	haematopoietic_neoplasm	chronic_myeloid_leukaemia	ABL1	P00519	255	E	K	2hz0	B	255	CAson
12573	haematopoietic_neoplasm	chronic_myeloid_leukaemia	ABL1	P00519	255	E	K	2hzi	A	255	CaSoN
12573	haematopoietic_neoplasm	chronic_myeloid_leukaemia	ABL1	P00519	255	E	K	2hzi	B	255	CASon
12573	haematopoietic_neoplasm	chronic_myeloid_leukaemia	ABL1	P00519	255	E	K	2g1t	A	255	EASon
12573	haematopoietic_neoplasm	chronic_myeloid_leukaemia	ABL1	P00519	255	E	K	2g1t	B	255	EASon
12573	haematopoietic_neoplasm	chronic_myeloid_leukaemia	ABL1	P00519	255	E	K	2g1t	C	255	EASon
12573	haematopoietic_neoplasm	chronic_myeloid_leukaemia	ABL1	P00519	255	E	K	2g1t	D	255	EASon
12573	haematopoietic_neoplasm	chronic_myeloid_leukaemia	ABL1	P00519	255	E	K	2g2h	A	274	EASon
12573	haematopoietic_neoplasm	chronic_myeloid_leukaemia	ABL1	P00519	255	E	K	2g2h	B	274	CASon
12573	haematopoietic_neoplasm	chronic_myeloid_leukaemia	ABL1	P00519	255	E	K	2hiw	A	273	CASon
12573	haematopoietic_neoplasm	chronic_myeloid_leukaemia	ABL1	P00519	255	E	K	2hiw	B	273	CASon
12573	haematopoietic_neoplasm	chronic_myeloid_leukaemia	ABL1	P00519	255	E	K	2v7a	A	255	CAsoN
12573	haematopoietic_neoplasm	chronic_myeloid_leukaemia	ABL1	P00519	255	E	K	2v7a	B	255	CAsoN
12573	haematopoietic_neoplasm	chronic_myeloid_leukaemia	ABL1	P00519	255	E	K	2f4j	A	255	CASon
12573	haematopoietic_neoplasm	chronic_myeloid_leukaemia	ABL1	P00519	255	E	K	2g2f	A	255	CASon
12573	haematopoietic_neoplasm	chronic_myeloid_leukaemia	ABL1	P00519	255	E	K	2g2f	B	255	EAson
12573	haematopoietic_neoplasm	chronic_myeloid_leukaemia	ABL1	P00519	255	E	K	2hyy	A	255	CASon
12573	haematopoietic_neoplasm	chronic_myeloid_leukaemia	ABL1	P00519	255	E	K	2hyy	B	255	CASon
12573	haematopoietic_neoplasm	chronic_myeloid_leukaemia	ABL1	P00519	255	E	K	2hyy	C	255	CASon
12573	haematopoietic_neoplasm	chronic_myeloid_leukaemia	ABL1	P00519	255	E	K	2hyy	D	255	CASon
12573	haematopoietic_neoplasm	chronic_myeloid_leukaemia	ABL1	P00519	255	E	K	2hz4	A	255	CASon
12573	haematopoietic_neoplasm	chronic_myeloid_leukaemia	ABL1	P00519	255	E	K	2hz4	B	255	CASon
12573	haematopoietic_neoplasm	chronic_myeloid_leukaemia	ABL1	P00519	255	E	K	2hz4	C	255	CAson
12573	haematopoietic_neoplasm	chronic_myeloid_leukaemia	ABL1	P00519	255	E	K	3cs9	A	255	CASon
12573	haematopoietic_neoplasm	chronic_myeloid_leukaemia	ABL1	P00519	255	E	K	3cs9	B	255	CASon
12573	haematopoietic_neoplasm	chronic_myeloid_leukaemia	ABL1	P00519	255	E	K	3cs9	C	255	CASon
12573	haematopoietic_neoplasm	chronic_myeloid_leukaemia	ABL1	P00519	255	E	K	3cs9	D	255	CASon
12574	haematopoietic_neoplasm	chronic_myeloid_leukaemia	ABL1	P00519	255	E	V	1opl	A	274	CASon
12574	haematopoietic_neoplasm	chronic_myeloid_leukaemia	ABL1	P00519	255	E	V	1opl	B	274	CASon
12574	haematopoietic_neoplasm	chronic_myeloid_leukaemia	ABL1	P00519	255	E	V	2fo0	A	274	EAson
12574	haematopoietic_neoplasm	chronic_myeloid_leukaemia	ABL1	P00519	255	E	V	2e2b	A	255	CASon
12574	haematopoietic_neoplasm	chronic_myeloid_leukaemia	ABL1	P00519	255	E	V	2e2b	B	255	CASon
12574	haematopoietic_neoplasm	chronic_myeloid_leukaemia	ABL1	P00519	255	E	V	2g2i	A	255	EASon
12574	haematopoietic_neoplasm	chronic_myeloid_leukaemia	ABL1	P00519	255	E	V	2g2i	B	255	CASon
12574	haematopoietic_neoplasm	chronic_myeloid_leukaemia	ABL1	P00519	255	E	V	2gqg	A	255	EAson
12574	haematopoietic_neoplasm	chronic_myeloid_leukaemia	ABL1	P00519	255	E	V	2gqg	B	255	EAsoN
12574	haematopoietic_neoplasm	chronic_myeloid_leukaemia	ABL1	P00519	255	E	V	2hz0	A	255	EASon
12574	haematopoietic_neoplasm	chronic_myeloid_leukaemia	ABL1	P00519	255	E	V	2hz0	B	255	CAson
12574	haematopoietic_neoplasm	chronic_myeloid_leukaemia	ABL1	P00519	255	E	V	2hzi	A	255	CaSoN
12574	haematopoietic_neoplasm	chronic_myeloid_leukaemia	ABL1	P00519	255	E	V	2hzi	B	255	CASon
12574	haematopoietic_neoplasm	chronic_myeloid_leukaemia	ABL1	P00519	255	E	V	2g1t	A	255	EASon
12574	haematopoietic_neoplasm	chronic_myeloid_leukaemia	ABL1	P00519	255	E	V	2g1t	B	255	EASon
12574	haematopoietic_neoplasm	chronic_myeloid_leukaemia	ABL1	P00519	255	E	V	2g1t	C	255	EASon
12574	haematopoietic_neoplasm	chronic_myeloid_leukaemia	ABL1	P00519	255	E	V	2g1t	D	255	EASon
12574	haematopoietic_neoplasm	chronic_myeloid_leukaemia	ABL1	P00519	255	E	V	2g2h	A	274	EASon
12574	haematopoietic_neoplasm	chronic_myeloid_leukaemia	ABL1	P00519	255	E	V	2g2h	B	274	CASon
12574	haematopoietic_neoplasm	chronic_myeloid_leukaemia	ABL1	P00519	255	E	V	2hiw	A	273	CASon
12574	haematopoietic_neoplasm	chronic_myeloid_leukaemia	ABL1	P00519	255	E	V	2hiw	B	273	CASon
12574	haematopoietic_neoplasm	chronic_myeloid_leukaemia	ABL1	P00519	255	E	V	2v7a	A	255	CAsoN
12574	haematopoietic_neoplasm	chronic_myeloid_leukaemia	ABL1	P00519	255	E	V	2v7a	B	255	CAsoN
12574	haematopoietic_neoplasm	chronic_myeloid_leukaemia	ABL1	P00519	255	E	V	2f4j	A	255	CASon
12574	haematopoietic_neoplasm	chronic_myeloid_leukaemia	ABL1	P00519	255	E	V	2g2f	A	255	CASon
12574	haematopoietic_neoplasm	chronic_myeloid_leukaemia	ABL1	P00519	255	E	V	2g2f	B	255	EAson
12574	haematopoietic_neoplasm	chronic_myeloid_leukaemia	ABL1	P00519	255	E	V	2hyy	A	255	CASon
12574	haematopoietic_neoplasm	chronic_myeloid_leukaemia	ABL1	P00519	255	E	V	2hyy	B	255	CASon
12574	haematopoietic_neoplasm	chronic_myeloid_leukaemia	ABL1	P00519	255	E	V	2hyy	C	255	CASon
12574	haematopoietic_neoplasm	chronic_myeloid_leukaemia	ABL1	P00519	255	E	V	2hyy	D	255	CASon
12574	haematopoietic_neoplasm	chronic_myeloid_leukaemia	ABL1	P00519	255	E	V	2hz4	A	255	CASon
12574	haematopoietic_neoplasm	chronic_myeloid_leukaemia	ABL1	P00519	255	E	V	2hz4	B	255	CASon
12574	haematopoietic_neoplasm	chronic_myeloid_leukaemia	ABL1	P00519	255	E	V	2hz4	C	255	CAson
12574	haematopoietic_neoplasm	chronic_myeloid_leukaemia	ABL1	P00519	255	E	V	3cs9	A	255	CASon
12574	haematopoietic_neoplasm	chronic_myeloid_leukaemia	ABL1	P00519	255	E	V	3cs9	B	255	CASon
12574	haematopoietic_neoplasm	chronic_myeloid_leukaemia	ABL1	P00519	255	E	V	3cs9	C	255	CASon
12574	haematopoietic_neoplasm	chronic_myeloid_leukaemia	ABL1	P00519	255	E	V	3cs9	D	255	CASon
12614	haematopoietic_neoplasm	chronic_myeloid_leukaemia	ABL1	P00519	315	T	I	1opl	A	334	EAson
12614	haematopoietic_neoplasm	chronic_myeloid_leukaemia	ABL1	P00519	315	T	I	1opl	B	334	EAson
12614	haematopoietic_neoplasm	chronic_myeloid_leukaemia	ABL1	P00519	315	T	I	2fo0	A	334	EASoN
12614	haematopoietic_neoplasm	chronic_myeloid_leukaemia	ABL1	P00519	315	T	I	2e2b	A	315	EAson
12614	haematopoietic_neoplasm	chronic_myeloid_leukaemia	ABL1	P00519	315	T	I	2e2b	B	315	EAson
12614	haematopoietic_neoplasm	chronic_myeloid_leukaemia	ABL1	P00519	315	T	I	2g2i	A	315	EAson
12614	haematopoietic_neoplasm	chronic_myeloid_leukaemia	ABL1	P00519	315	T	I	2g2i	B	315	EAson
12614	haematopoietic_neoplasm	chronic_myeloid_leukaemia	ABL1	P00519	315	T	I	2gqg	A	315	EAson
12614	haematopoietic_neoplasm	chronic_myeloid_leukaemia	ABL1	P00519	315	T	I	2gqg	B	315	EAson
12614	haematopoietic_neoplasm	chronic_myeloid_leukaemia	ABL1	P00519	315	T	I	2hz0	A	315	EAson
12614	haematopoietic_neoplasm	chronic_myeloid_leukaemia	ABL1	P00519	315	T	I	2hz0	B	315	EAson
12614	haematopoietic_neoplasm	chronic_myeloid_leukaemia	ABL1	P00519	315	T	I	2hzi	A	315	EAson
12614	haematopoietic_neoplasm	chronic_myeloid_leukaemia	ABL1	P00519	315	T	I	2hzi	B	315	EAson
12614	haematopoietic_neoplasm	chronic_myeloid_leukaemia	ABL1	P00519	315	T	I	2g1t	A	315	EAson
12614	haematopoietic_neoplasm	chronic_myeloid_leukaemia	ABL1	P00519	315	T	I	2g1t	B	315	EAson
12614	haematopoietic_neoplasm	chronic_myeloid_leukaemia	ABL1	P00519	315	T	I	2g1t	C	315	EAson
12614	haematopoietic_neoplasm	chronic_myeloid_leukaemia	ABL1	P00519	315	T	I	2g1t	D	315	EAson
12614	haematopoietic_neoplasm	chronic_myeloid_leukaemia	ABL1	P00519	315	T	I	2g2h	A	334	EAson
12614	haematopoietic_neoplasm	chronic_myeloid_leukaemia	ABL1	P00519	315	T	I	2g2h	B	334	EAson
12614	haematopoietic_neoplasm	chronic_myeloid_leukaemia	ABL1	P00519	315	T	I	2hiw	A	333	EAson
12614	haematopoietic_neoplasm	chronic_myeloid_leukaemia	ABL1	P00519	315	T	I	2hiw	B	333	EAson
12614	haematopoietic_neoplasm	chronic_myeloid_leukaemia	ABL1	P00519	315	T	I	2v7a	A	315	EAson
12614	haematopoietic_neoplasm	chronic_myeloid_leukaemia	ABL1	P00519	315	T	I	2v7a	B	315	EAson
12614	haematopoietic_neoplasm	chronic_myeloid_leukaemia	ABL1	P00519	315	T	I	2f4j	A	315	EAson
12614	haematopoietic_neoplasm	chronic_myeloid_leukaemia	ABL1	P00519	315	T	I	2g2f	A	315	EAson
12614	haematopoietic_neoplasm	chronic_myeloid_leukaemia	ABL1	P00519	315	T	I	2g2f	B	315	EAson
12614	haematopoietic_neoplasm	chronic_myeloid_leukaemia	ABL1	P00519	315	T	I	2hyy	A	315	EAson
12614	haematopoietic_neoplasm	chronic_myeloid_leukaemia	ABL1	P00519	315	T	I	2hyy	B	315	EAson
12614	haematopoietic_neoplasm	chronic_myeloid_leukaemia	ABL1	P00519	315	T	I	2hyy	C	315	EAson
12614	haematopoietic_neoplasm	chronic_myeloid_leukaemia	ABL1	P00519	315	T	I	2hyy	D	315	EAson
12614	haematopoietic_neoplasm	chronic_myeloid_leukaemia	ABL1	P00519	315	T	I	2hz4	A	315	EAson
12614	haematopoietic_neoplasm	chronic_myeloid_leukaemia	ABL1	P00519	315	T	I	2hz4	B	315	EAson
12614	haematopoietic_neoplasm	chronic_myeloid_leukaemia	ABL1	P00519	315	T	I	2hz4	C	315	EAsOn
12614	haematopoietic_neoplasm	chronic_myeloid_leukaemia	ABL1	P00519	315	T	I	3cs9	A	315	EAson
12614	haematopoietic_neoplasm	chronic_myeloid_leukaemia	ABL1	P00519	315	T	I	3cs9	B	315	EAson
12614	haematopoietic_neoplasm	chronic_myeloid_leukaemia	ABL1	P00519	315	T	I	3cs9	C	315	EAson
12614	haematopoietic_neoplasm	chronic_myeloid_leukaemia	ABL1	P00519	315	T	I	3cs9	D	315	EAson
12614	haematopoietic_neoplasm	blast_phase_chronic_myeloid_leukaemia	ABL1	P00519	315	T	I	1opl	A	334	EAson
12614	haematopoietic_neoplasm	blast_phase_chronic_myeloid_leukaemia	ABL1	P00519	315	T	I	1opl	B	334	EAson
12614	haematopoietic_neoplasm	blast_phase_chronic_myeloid_leukaemia	ABL1	P00519	315	T	I	2fo0	A	334	EASoN
12614	haematopoietic_neoplasm	blast_phase_chronic_myeloid_leukaemia	ABL1	P00519	315	T	I	2e2b	A	315	EAson
12614	haematopoietic_neoplasm	blast_phase_chronic_myeloid_leukaemia	ABL1	P00519	315	T	I	2e2b	B	315	EAson
12614	haematopoietic_neoplasm	blast_phase_chronic_myeloid_leukaemia	ABL1	P00519	315	T	I	2g2i	A	315	EAson
12614	haematopoietic_neoplasm	blast_phase_chronic_myeloid_leukaemia	ABL1	P00519	315	T	I	2g2i	B	315	EAson
12614	haematopoietic_neoplasm	blast_phase_chronic_myeloid_leukaemia	ABL1	P00519	315	T	I	2gqg	A	315	EAson
12614	haematopoietic_neoplasm	blast_phase_chronic_myeloid_leukaemia	ABL1	P00519	315	T	I	2gqg	B	315	EAson
12614	haematopoietic_neoplasm	blast_phase_chronic_myeloid_leukaemia	ABL1	P00519	315	T	I	2hz0	A	315	EAson
12614	haematopoietic_neoplasm	blast_phase_chronic_myeloid_leukaemia	ABL1	P00519	315	T	I	2hz0	B	315	EAson
12614	haematopoietic_neoplasm	blast_phase_chronic_myeloid_leukaemia	ABL1	P00519	315	T	I	2hzi	A	315	EAson
12614	haematopoietic_neoplasm	blast_phase_chronic_myeloid_leukaemia	ABL1	P00519	315	T	I	2hzi	B	315	EAson
12614	haematopoietic_neoplasm	blast_phase_chronic_myeloid_leukaemia	ABL1	P00519	315	T	I	2g1t	A	315	EAson
12614	haematopoietic_neoplasm	blast_phase_chronic_myeloid_leukaemia	ABL1	P00519	315	T	I	2g1t	B	315	EAson
12614	haematopoietic_neoplasm	blast_phase_chronic_myeloid_leukaemia	ABL1	P00519	315	T	I	2g1t	C	315	EAson
12614	haematopoietic_neoplasm	blast_phase_chronic_myeloid_leukaemia	ABL1	P00519	315	T	I	2g1t	D	315	EAson
12614	haematopoietic_neoplasm	blast_phase_chronic_myeloid_leukaemia	ABL1	P00519	315	T	I	2g2h	A	334	EAson
12614	haematopoietic_neoplasm	blast_phase_chronic_myeloid_leukaemia	ABL1	P00519	315	T	I	2g2h	B	334	EAson
12614	haematopoietic_neoplasm	blast_phase_chronic_myeloid_leukaemia	ABL1	P00519	315	T	I	2hiw	A	333	EAson
12614	haematopoietic_neoplasm	blast_phase_chronic_myeloid_leukaemia	ABL1	P00519	315	T	I	2hiw	B	333	EAson
12614	haematopoietic_neoplasm	blast_phase_chronic_myeloid_leukaemia	ABL1	P00519	315	T	I	2v7a	A	315	EAson
12614	haematopoietic_neoplasm	blast_phase_chronic_myeloid_leukaemia	ABL1	P00519	315	T	I	2v7a	B	315	EAson
12614	haematopoietic_neoplasm	blast_phase_chronic_myeloid_leukaemia	ABL1	P00519	315	T	I	2f4j	A	315	EAson
12614	haematopoietic_neoplasm	blast_phase_chronic_myeloid_leukaemia	ABL1	P00519	315	T	I	2g2f	A	315	EAson
12614	haematopoietic_neoplasm	blast_phase_chronic_myeloid_leukaemia	ABL1	P00519	315	T	I	2g2f	B	315	EAson
12614	haematopoietic_neoplasm	blast_phase_chronic_myeloid_leukaemia	ABL1	P00519	315	T	I	2hyy	A	315	EAson
12614	haematopoietic_neoplasm	blast_phase_chronic_myeloid_leukaemia	ABL1	P00519	315	T	I	2hyy	B	315	EAson
12614	haematopoietic_neoplasm	blast_phase_chronic_myeloid_leukaemia	ABL1	P00519	315	T	I	2hyy	C	315	EAson
12614	haematopoietic_neoplasm	blast_phase_chronic_myeloid_leukaemia	ABL1	P00519	315	T	I	2hyy	D	315	EAson
12614	haematopoietic_neoplasm	blast_phase_chronic_myeloid_leukaemia	ABL1	P00519	315	T	I	2hz4	A	315	EAson
12614	haematopoietic_neoplasm	blast_phase_chronic_myeloid_leukaemia	ABL1	P00519	315	T	I	2hz4	B	315	EAson
12614	haematopoietic_neoplasm	blast_phase_chronic_myeloid_leukaemia	ABL1	P00519	315	T	I	2hz4	C	315	EAsOn
12614	haematopoietic_neoplasm	blast_phase_chronic_myeloid_leukaemia	ABL1	P00519	315	T	I	3cs9	A	315	EAson
12614	haematopoietic_neoplasm	blast_phase_chronic_myeloid_leukaemia	ABL1	P00519	315	T	I	3cs9	B	315	EAson
12614	haematopoietic_neoplasm	blast_phase_chronic_myeloid_leukaemia	ABL1	P00519	315	T	I	3cs9	C	315	EAson
12614	haematopoietic_neoplasm	blast_phase_chronic_myeloid_leukaemia	ABL1	P00519	315	T	I	3cs9	D	315	EAson
12617	haematopoietic_neoplasm	chronic_myeloid_leukaemia	ABL1	P00519	255	E	K	1opl	A	274	CASon
12617	haematopoietic_neoplasm	chronic_myeloid_leukaemia	ABL1	P00519	255	E	K	1opl	B	274	CASon
12617	haematopoietic_neoplasm	chronic_myeloid_leukaemia	ABL1	P00519	255	E	K	2fo0	A	274	EAson
12617	haematopoietic_neoplasm	chronic_myeloid_leukaemia	ABL1	P00519	255	E	K	2e2b	A	255	CASon
12617	haematopoietic_neoplasm	chronic_myeloid_leukaemia	ABL1	P00519	255	E	K	2e2b	B	255	CASon
12617	haematopoietic_neoplasm	chronic_myeloid_leukaemia	ABL1	P00519	255	E	K	2g2i	A	255	EASon
12617	haematopoietic_neoplasm	chronic_myeloid_leukaemia	ABL1	P00519	255	E	K	2g2i	B	255	CASon
12617	haematopoietic_neoplasm	chronic_myeloid_leukaemia	ABL1	P00519	255	E	K	2gqg	A	255	EAson
12617	haematopoietic_neoplasm	chronic_myeloid_leukaemia	ABL1	P00519	255	E	K	2gqg	B	255	EAsoN
12617	haematopoietic_neoplasm	chronic_myeloid_leukaemia	ABL1	P00519	255	E	K	2hz0	A	255	EASon
12617	haematopoietic_neoplasm	chronic_myeloid_leukaemia	ABL1	P00519	255	E	K	2hz0	B	255	CAson
12617	haematopoietic_neoplasm	chronic_myeloid_leukaemia	ABL1	P00519	255	E	K	2hzi	A	255	CaSoN
12617	haematopoietic_neoplasm	chronic_myeloid_leukaemia	ABL1	P00519	255	E	K	2hzi	B	255	CASon
12617	haematopoietic_neoplasm	chronic_myeloid_leukaemia	ABL1	P00519	255	E	K	2g1t	A	255	EASon
12617	haematopoietic_neoplasm	chronic_myeloid_leukaemia	ABL1	P00519	255	E	K	2g1t	B	255	EASon
12617	haematopoietic_neoplasm	chronic_myeloid_leukaemia	ABL1	P00519	255	E	K	2g1t	C	255	EASon
12617	haematopoietic_neoplasm	chronic_myeloid_leukaemia	ABL1	P00519	255	E	K	2g1t	D	255	EASon
12617	haematopoietic_neoplasm	chronic_myeloid_leukaemia	ABL1	P00519	255	E	K	2g2h	A	274	EASon
12617	haematopoietic_neoplasm	chronic_myeloid_leukaemia	ABL1	P00519	255	E	K	2g2h	B	274	CASon
12617	haematopoietic_neoplasm	chronic_myeloid_leukaemia	ABL1	P00519	255	E	K	2hiw	A	273	CASon
12617	haematopoietic_neoplasm	chronic_myeloid_leukaemia	ABL1	P00519	255	E	K	2hiw	B	273	CASon
12617	haematopoietic_neoplasm	chronic_myeloid_leukaemia	ABL1	P00519	255	E	K	2v7a	A	255	CAsoN
12617	haematopoietic_neoplasm	chronic_myeloid_leukaemia	ABL1	P00519	255	E	K	2v7a	B	255	CAsoN
12617	haematopoietic_neoplasm	chronic_myeloid_leukaemia	ABL1	P00519	255	E	K	2f4j	A	255	CASon
12617	haematopoietic_neoplasm	chronic_myeloid_leukaemia	ABL1	P00519	255	E	K	2g2f	A	255	CASon
12617	haematopoietic_neoplasm	chronic_myeloid_leukaemia	ABL1	P00519	255	E	K	2g2f	B	255	EAson
12617	haematopoietic_neoplasm	chronic_myeloid_leukaemia	ABL1	P00519	255	E	K	2hyy	A	255	CASon
12617	haematopoietic_neoplasm	chronic_myeloid_leukaemia	ABL1	P00519	255	E	K	2hyy	B	255	CASon
12617	haematopoietic_neoplasm	chronic_myeloid_leukaemia	ABL1	P00519	255	E	K	2hyy	C	255	CASon
12617	haematopoietic_neoplasm	chronic_myeloid_leukaemia	ABL1	P00519	255	E	K	2hyy	D	255	CASon
12617	haematopoietic_neoplasm	chronic_myeloid_leukaemia	ABL1	P00519	255	E	K	2hz4	A	255	CASon
12617	haematopoietic_neoplasm	chronic_myeloid_leukaemia	ABL1	P00519	255	E	K	2hz4	B	255	CASon
12617	haematopoietic_neoplasm	chronic_myeloid_leukaemia	ABL1	P00519	255	E	K	2hz4	C	255	CAson
12617	haematopoietic_neoplasm	chronic_myeloid_leukaemia	ABL1	P00519	255	E	K	3cs9	A	255	CASon
12617	haematopoietic_neoplasm	chronic_myeloid_leukaemia	ABL1	P00519	255	E	K	3cs9	B	255	CASon
12617	haematopoietic_neoplasm	chronic_myeloid_leukaemia	ABL1	P00519	255	E	K	3cs9	C	255	CASon
12617	haematopoietic_neoplasm	chronic_myeloid_leukaemia	ABL1	P00519	255	E	K	3cs9	D	255	CASon
12618	haematopoietic_neoplasm	blast_phase_chronic_myeloid_leukaemia	ABL1	P00519	253	Y	H	1opl	A	272	CASOn
12618	haematopoietic_neoplasm	blast_phase_chronic_myeloid_leukaemia	ABL1	P00519	253	Y	H	1opl	B	272	CASOn
12618	haematopoietic_neoplasm	blast_phase_chronic_myeloid_leukaemia	ABL1	P00519	253	Y	H	2fo0	A	272	PAson
12618	haematopoietic_neoplasm	blast_phase_chronic_myeloid_leukaemia	ABL1	P00519	253	Y	H	2e2b	A	253	CASon
12618	haematopoietic_neoplasm	blast_phase_chronic_myeloid_leukaemia	ABL1	P00519	253	Y	H	2e2b	B	253	CAson
12618	haematopoietic_neoplasm	blast_phase_chronic_myeloid_leukaemia	ABL1	P00519	253	Y	H	2gqg	A	253	CAsOn
12618	haematopoietic_neoplasm	blast_phase_chronic_myeloid_leukaemia	ABL1	P00519	253	Y	H	2gqg	B	253	CAsOn
12618	haematopoietic_neoplasm	blast_phase_chronic_myeloid_leukaemia	ABL1	P00519	253	Y	H	2hz0	A	253	CAson
12618	haematopoietic_neoplasm	blast_phase_chronic_myeloid_leukaemia	ABL1	P00519	253	Y	H	2hzi	A	253	CASOn
12618	haematopoietic_neoplasm	blast_phase_chronic_myeloid_leukaemia	ABL1	P00519	253	Y	H	2hzi	B	253	CASOn
12618	haematopoietic_neoplasm	blast_phase_chronic_myeloid_leukaemia	ABL1	P00519	253	Y	H	2g1t	A	253	CASon
12618	haematopoietic_neoplasm	blast_phase_chronic_myeloid_leukaemia	ABL1	P00519	253	Y	H	2g1t	B	253	CASon
12618	haematopoietic_neoplasm	blast_phase_chronic_myeloid_leukaemia	ABL1	P00519	253	Y	H	2g1t	C	253	CASon
12618	haematopoietic_neoplasm	blast_phase_chronic_myeloid_leukaemia	ABL1	P00519	253	Y	H	2g1t	D	253	CASon
12618	haematopoietic_neoplasm	blast_phase_chronic_myeloid_leukaemia	ABL1	P00519	253	Y	H	2g2h	A	272	CASOn
12618	haematopoietic_neoplasm	blast_phase_chronic_myeloid_leukaemia	ABL1	P00519	253	Y	H	2g2h	B	272	CASOn
12618	haematopoietic_neoplasm	blast_phase_chronic_myeloid_leukaemia	ABL1	P00519	253	Y	H	2hiw	A	271	CASOn
12618	haematopoietic_neoplasm	blast_phase_chronic_myeloid_leukaemia	ABL1	P00519	253	Y	H	2hiw	B	271	CASOn
12618	haematopoietic_neoplasm	blast_phase_chronic_myeloid_leukaemia	ABL1	P00519	253	Y	H	2v7a	A	253	CAson
12618	haematopoietic_neoplasm	blast_phase_chronic_myeloid_leukaemia	ABL1	P00519	253	Y	H	2v7a	B	253	CAson
12618	haematopoietic_neoplasm	blast_phase_chronic_myeloid_leukaemia	ABL1	P00519	253	Y	H	2f4j	A	253	CASOn
12618	haematopoietic_neoplasm	blast_phase_chronic_myeloid_leukaemia	ABL1	P00519	253	Y	H	2g2f	A	253	CAson
12618	haematopoietic_neoplasm	blast_phase_chronic_myeloid_leukaemia	ABL1	P00519	253	Y	H	2hyy	A	253	CASon
12618	haematopoietic_neoplasm	blast_phase_chronic_myeloid_leukaemia	ABL1	P00519	253	Y	H	2hyy	B	253	CASon
12618	haematopoietic_neoplasm	blast_phase_chronic_myeloid_leukaemia	ABL1	P00519	253	Y	H	2hyy	C	253	CASon
12618	haematopoietic_neoplasm	blast_phase_chronic_myeloid_leukaemia	ABL1	P00519	253	Y	H	2hyy	D	253	CASon
12618	haematopoietic_neoplasm	blast_phase_chronic_myeloid_leukaemia	ABL1	P00519	253	Y	H	3cs9	A	253	CASon
12618	haematopoietic_neoplasm	blast_phase_chronic_myeloid_leukaemia	ABL1	P00519	253	Y	H	3cs9	B	253	CASoN
12618	haematopoietic_neoplasm	blast_phase_chronic_myeloid_leukaemia	ABL1	P00519	253	Y	H	3cs9	C	253	HASoN
12618	haematopoietic_neoplasm	blast_phase_chronic_myeloid_leukaemia	ABL1	P00519	253	Y	H	3cs9	D	253	CASon
12560	haematopoietic_neoplasm	chronic_myeloid_leukaemia	ABL1	P00519	315	T	I	1opl	A	334	EAson
12560	haematopoietic_neoplasm	chronic_myeloid_leukaemia	ABL1	P00519	315	T	I	1opl	B	334	EAson
12560	haematopoietic_neoplasm	chronic_myeloid_leukaemia	ABL1	P00519	315	T	I	2fo0	A	334	EASoN
12560	haematopoietic_neoplasm	chronic_myeloid_leukaemia	ABL1	P00519	315	T	I	2e2b	A	315	EAson
12560	haematopoietic_neoplasm	chronic_myeloid_leukaemia	ABL1	P00519	315	T	I	2e2b	B	315	EAson
12560	haematopoietic_neoplasm	chronic_myeloid_leukaemia	ABL1	P00519	315	T	I	2g2i	A	315	EAson
12560	haematopoietic_neoplasm	chronic_myeloid_leukaemia	ABL1	P00519	315	T	I	2g2i	B	315	EAson
12560	haematopoietic_neoplasm	chronic_myeloid_leukaemia	ABL1	P00519	315	T	I	2gqg	A	315	EAson
12560	haematopoietic_neoplasm	chronic_myeloid_leukaemia	ABL1	P00519	315	T	I	2gqg	B	315	EAson
12560	haematopoietic_neoplasm	chronic_myeloid_leukaemia	ABL1	P00519	315	T	I	2hz0	A	315	EAson
12560	haematopoietic_neoplasm	chronic_myeloid_leukaemia	ABL1	P00519	315	T	I	2hz0	B	315	EAson
12560	haematopoietic_neoplasm	chronic_myeloid_leukaemia	ABL1	P00519	315	T	I	2hzi	A	315	EAson
12560	haematopoietic_neoplasm	chronic_myeloid_leukaemia	ABL1	P00519	315	T	I	2hzi	B	315	EAson
12560	haematopoietic_neoplasm	chronic_myeloid_leukaemia	ABL1	P00519	315	T	I	2g1t	A	315	EAson
12560	haematopoietic_neoplasm	chronic_myeloid_leukaemia	ABL1	P00519	315	T	I	2g1t	B	315	EAson
12560	haematopoietic_neoplasm	chronic_myeloid_leukaemia	ABL1	P00519	315	T	I	2g1t	C	315	EAson
12560	haematopoietic_neoplasm	chronic_myeloid_leukaemia	ABL1	P00519	315	T	I	2g1t	D	315	EAson
12560	haematopoietic_neoplasm	chronic_myeloid_leukaemia	ABL1	P00519	315	T	I	2g2h	A	334	EAson
12560	haematopoietic_neoplasm	chronic_myeloid_leukaemia	ABL1	P00519	315	T	I	2g2h	B	334	EAson
12560	haematopoietic_neoplasm	chronic_myeloid_leukaemia	ABL1	P00519	315	T	I	2hiw	A	333	EAson
12560	haematopoietic_neoplasm	chronic_myeloid_leukaemia	ABL1	P00519	315	T	I	2hiw	B	333	EAson
12560	haematopoietic_neoplasm	chronic_myeloid_leukaemia	ABL1	P00519	315	T	I	2v7a	A	315	EAson
12560	haematopoietic_neoplasm	chronic_myeloid_leukaemia	ABL1	P00519	315	T	I	2v7a	B	315	EAson
12560	haematopoietic_neoplasm	chronic_myeloid_leukaemia	ABL1	P00519	315	T	I	2f4j	A	315	EAson
12560	haematopoietic_neoplasm	chronic_myeloid_leukaemia	ABL1	P00519	315	T	I	2g2f	A	315	EAson
12560	haematopoietic_neoplasm	chronic_myeloid_leukaemia	ABL1	P00519	315	T	I	2g2f	B	315	EAson
12560	haematopoietic_neoplasm	chronic_myeloid_leukaemia	ABL1	P00519	315	T	I	2hyy	A	315	EAson
12560	haematopoietic_neoplasm	chronic_myeloid_leukaemia	ABL1	P00519	315	T	I	2hyy	B	315	EAson
12560	haematopoietic_neoplasm	chronic_myeloid_leukaemia	ABL1	P00519	315	T	I	2hyy	C	315	EAson
12560	haematopoietic_neoplasm	chronic_myeloid_leukaemia	ABL1	P00519	315	T	I	2hyy	D	315	EAson
12560	haematopoietic_neoplasm	chronic_myeloid_leukaemia	ABL1	P00519	315	T	I	2hz4	A	315	EAson
12560	haematopoietic_neoplasm	chronic_myeloid_leukaemia	ABL1	P00519	315	T	I	2hz4	B	315	EAson
12560	haematopoietic_neoplasm	chronic_myeloid_leukaemia	ABL1	P00519	315	T	I	2hz4	C	315	EAsOn
12560	haematopoietic_neoplasm	chronic_myeloid_leukaemia	ABL1	P00519	315	T	I	3cs9	A	315	EAson
12560	haematopoietic_neoplasm	chronic_myeloid_leukaemia	ABL1	P00519	315	T	I	3cs9	B	315	EAson
12560	haematopoietic_neoplasm	chronic_myeloid_leukaemia	ABL1	P00519	315	T	I	3cs9	C	315	EAson
12560	haematopoietic_neoplasm	chronic_myeloid_leukaemia	ABL1	P00519	315	T	I	3cs9	D	315	EAson
12575	haematopoietic_neoplasm	chronic_myeloid_leukaemia	ABL1	P00519	317	F	L	1opl	A	336	CAson
12575	haematopoietic_neoplasm	chronic_myeloid_leukaemia	ABL1	P00519	317	F	L	1opl	B	336	CAson
12575	haematopoietic_neoplasm	chronic_myeloid_leukaemia	ABL1	P00519	317	F	L	2fo0	A	336	Cason
12575	haematopoietic_neoplasm	chronic_myeloid_leukaemia	ABL1	P00519	317	F	L	2e2b	A	317	CAson
12575	haematopoietic_neoplasm	chronic_myeloid_leukaemia	ABL1	P00519	317	F	L	2e2b	B	317	CAson
12575	haematopoietic_neoplasm	chronic_myeloid_leukaemia	ABL1	P00519	317	F	L	2g2i	A	317	CAson
12575	haematopoietic_neoplasm	chronic_myeloid_leukaemia	ABL1	P00519	317	F	L	2g2i	B	317	CAson
12575	haematopoietic_neoplasm	chronic_myeloid_leukaemia	ABL1	P00519	317	F	L	2gqg	A	317	CAson
12575	haematopoietic_neoplasm	chronic_myeloid_leukaemia	ABL1	P00519	317	F	L	2gqg	B	317	CAson
12575	haematopoietic_neoplasm	chronic_myeloid_leukaemia	ABL1	P00519	317	F	L	2hz0	A	317	CAson
12575	haematopoietic_neoplasm	chronic_myeloid_leukaemia	ABL1	P00519	317	F	L	2hz0	B	317	CAson
12575	haematopoietic_neoplasm	chronic_myeloid_leukaemia	ABL1	P00519	317	F	L	2hzi	A	317	CAson
12575	haematopoietic_neoplasm	chronic_myeloid_leukaemia	ABL1	P00519	317	F	L	2hzi	B	317	CAson
12575	haematopoietic_neoplasm	chronic_myeloid_leukaemia	ABL1	P00519	317	F	L	2g1t	A	317	CAson
12575	haematopoietic_neoplasm	chronic_myeloid_leukaemia	ABL1	P00519	317	F	L	2g1t	B	317	CAson
12575	haematopoietic_neoplasm	chronic_myeloid_leukaemia	ABL1	P00519	317	F	L	2g1t	C	317	CAson
12575	haematopoietic_neoplasm	chronic_myeloid_leukaemia	ABL1	P00519	317	F	L	2g1t	D	317	CAson
12575	haematopoietic_neoplasm	chronic_myeloid_leukaemia	ABL1	P00519	317	F	L	2g2h	A	336	CAson
12575	haematopoietic_neoplasm	chronic_myeloid_leukaemia	ABL1	P00519	317	F	L	2g2h	B	336	CAson
12575	haematopoietic_neoplasm	chronic_myeloid_leukaemia	ABL1	P00519	317	F	L	2hiw	A	335	CAson
12575	haematopoietic_neoplasm	chronic_myeloid_leukaemia	ABL1	P00519	317	F	L	2hiw	B	335	CAson
12575	haematopoietic_neoplasm	chronic_myeloid_leukaemia	ABL1	P00519	317	F	L	2v7a	A	317	CAson
12575	haematopoietic_neoplasm	chronic_myeloid_leukaemia	ABL1	P00519	317	F	L	2v7a	B	317	CAson
12575	haematopoietic_neoplasm	chronic_myeloid_leukaemia	ABL1	P00519	317	F	L	2f4j	A	317	CAson
12575	haematopoietic_neoplasm	chronic_myeloid_leukaemia	ABL1	P00519	317	F	L	2g2f	A	317	CAson
12575	haematopoietic_neoplasm	chronic_myeloid_leukaemia	ABL1	P00519	317	F	L	2g2f	B	317	CAson
12575	haematopoietic_neoplasm	chronic_myeloid_leukaemia	ABL1	P00519	317	F	L	2hyy	A	317	CAson
12575	haematopoietic_neoplasm	chronic_myeloid_leukaemia	ABL1	P00519	317	F	L	2hyy	B	317	CAson
12575	haematopoietic_neoplasm	chronic_myeloid_leukaemia	ABL1	P00519	317	F	L	2hyy	C	317	CAson
12575	haematopoietic_neoplasm	chronic_myeloid_leukaemia	ABL1	P00519	317	F	L	2hyy	D	317	CAson
12575	haematopoietic_neoplasm	chronic_myeloid_leukaemia	ABL1	P00519	317	F	L	2hz4	A	317	CAson
12575	haematopoietic_neoplasm	chronic_myeloid_leukaemia	ABL1	P00519	317	F	L	2hz4	B	317	CAson
12575	haematopoietic_neoplasm	chronic_myeloid_leukaemia	ABL1	P00519	317	F	L	2hz4	C	317	CAson
12575	haematopoietic_neoplasm	chronic_myeloid_leukaemia	ABL1	P00519	317	F	L	3cs9	A	317	CAson
12575	haematopoietic_neoplasm	chronic_myeloid_leukaemia	ABL1	P00519	317	F	L	3cs9	B	317	CAson
12575	haematopoietic_neoplasm	chronic_myeloid_leukaemia	ABL1	P00519	317	F	L	3cs9	C	317	CAson
12575	haematopoietic_neoplasm	chronic_myeloid_leukaemia	ABL1	P00519	317	F	L	3cs9	D	317	CAson
12577	haematopoietic_neoplasm	blast_phase_chronic_myeloid_leukaemia	ABL1	P00519	250	G	E	1opl	A	269	PAson
12577	haematopoietic_neoplasm	blast_phase_chronic_myeloid_leukaemia	ABL1	P00519	250	G	E	1opl	B	269	PAson
12577	haematopoietic_neoplasm	blast_phase_chronic_myeloid_leukaemia	ABL1	P00519	250	G	E	2fo0	A	269	PAson
12577	haematopoietic_neoplasm	blast_phase_chronic_myeloid_leukaemia	ABL1	P00519	250	G	E	2e2b	A	250	PAson
12577	haematopoietic_neoplasm	blast_phase_chronic_myeloid_leukaemia	ABL1	P00519	250	G	E	2e2b	B	250	PAson
12577	haematopoietic_neoplasm	blast_phase_chronic_myeloid_leukaemia	ABL1	P00519	250	G	E	2g2i	A	250	CAson
12577	haematopoietic_neoplasm	blast_phase_chronic_myeloid_leukaemia	ABL1	P00519	250	G	E	2gqg	A	250	PAson
12577	haematopoietic_neoplasm	blast_phase_chronic_myeloid_leukaemia	ABL1	P00519	250	G	E	2gqg	B	250	PAson
12577	haematopoietic_neoplasm	blast_phase_chronic_myeloid_leukaemia	ABL1	P00519	250	G	E	2hz0	A	250	PAson
12577	haematopoietic_neoplasm	blast_phase_chronic_myeloid_leukaemia	ABL1	P00519	250	G	E	2hzi	A	250	PAson
12577	haematopoietic_neoplasm	blast_phase_chronic_myeloid_leukaemia	ABL1	P00519	250	G	E	2hzi	B	250	PAson
12577	haematopoietic_neoplasm	blast_phase_chronic_myeloid_leukaemia	ABL1	P00519	250	G	E	2g1t	A	250	PAson
12577	haematopoietic_neoplasm	blast_phase_chronic_myeloid_leukaemia	ABL1	P00519	250	G	E	2g1t	B	250	EAson
12577	haematopoietic_neoplasm	blast_phase_chronic_myeloid_leukaemia	ABL1	P00519	250	G	E	2g1t	C	250	EAson
12577	haematopoietic_neoplasm	blast_phase_chronic_myeloid_leukaemia	ABL1	P00519	250	G	E	2g1t	D	250	EAson
12577	haematopoietic_neoplasm	blast_phase_chronic_myeloid_leukaemia	ABL1	P00519	250	G	E	2g2h	A	269	PAson
12577	haematopoietic_neoplasm	blast_phase_chronic_myeloid_leukaemia	ABL1	P00519	250	G	E	2g2h	B	269	PAson
12577	haematopoietic_neoplasm	blast_phase_chronic_myeloid_leukaemia	ABL1	P00519	250	G	E	2hiw	A	268	CAson
12577	haematopoietic_neoplasm	blast_phase_chronic_myeloid_leukaemia	ABL1	P00519	250	G	E	2hiw	B	268	CAson
12577	haematopoietic_neoplasm	blast_phase_chronic_myeloid_leukaemia	ABL1	P00519	250	G	E	2v7a	A	250	PAson
12577	haematopoietic_neoplasm	blast_phase_chronic_myeloid_leukaemia	ABL1	P00519	250	G	E	2v7a	B	250	PAson
12577	haematopoietic_neoplasm	blast_phase_chronic_myeloid_leukaemia	ABL1	P00519	250	G	E	2f4j	A	250	PAson
12577	haematopoietic_neoplasm	blast_phase_chronic_myeloid_leukaemia	ABL1	P00519	250	G	E	2g2f	A	250	CAson
12577	haematopoietic_neoplasm	blast_phase_chronic_myeloid_leukaemia	ABL1	P00519	250	G	E	2hyy	A	250	PAson
12577	haematopoietic_neoplasm	blast_phase_chronic_myeloid_leukaemia	ABL1	P00519	250	G	E	2hyy	B	250	PAson
12577	haematopoietic_neoplasm	blast_phase_chronic_myeloid_leukaemia	ABL1	P00519	250	G	E	2hyy	C	250	PAson
12577	haematopoietic_neoplasm	blast_phase_chronic_myeloid_leukaemia	ABL1	P00519	250	G	E	2hyy	D	250	PAson
12577	haematopoietic_neoplasm	blast_phase_chronic_myeloid_leukaemia	ABL1	P00519	250	G	E	3cs9	A	250	PAson
12577	haematopoietic_neoplasm	blast_phase_chronic_myeloid_leukaemia	ABL1	P00519	250	G	E	3cs9	B	250	PAson
12577	haematopoietic_neoplasm	blast_phase_chronic_myeloid_leukaemia	ABL1	P00519	250	G	E	3cs9	C	250	HAson
12577	haematopoietic_neoplasm	blast_phase_chronic_myeloid_leukaemia	ABL1	P00519	250	G	E	3cs9	D	250	PAson
12578	haematopoietic_neoplasm	chronic_myeloid_leukaemia	ABL1	P00519	351	M	T	1opl	A	370	Hason
12578	haematopoietic_neoplasm	chronic_myeloid_leukaemia	ABL1	P00519	351	M	T	1opl	B	370	Hason
12578	haematopoietic_neoplasm	chronic_myeloid_leukaemia	ABL1	P00519	351	M	T	2fo0	A	370	HAson
12578	haematopoietic_neoplasm	chronic_myeloid_leukaemia	ABL1	P00519	351	M	T	2e2b	A	351	Hason
12578	haematopoietic_neoplasm	chronic_myeloid_leukaemia	ABL1	P00519	351	M	T	2e2b	B	351	Hason
12578	haematopoietic_neoplasm	chronic_myeloid_leukaemia	ABL1	P00519	351	M	T	2g2i	A	351	Hason
12578	haematopoietic_neoplasm	chronic_myeloid_leukaemia	ABL1	P00519	351	M	T	2g2i	B	351	Hason
12578	haematopoietic_neoplasm	chronic_myeloid_leukaemia	ABL1	P00519	351	M	T	2gqg	A	351	Hason
12578	haematopoietic_neoplasm	chronic_myeloid_leukaemia	ABL1	P00519	351	M	T	2gqg	B	351	Hason
12578	haematopoietic_neoplasm	chronic_myeloid_leukaemia	ABL1	P00519	351	M	T	2hz0	A	351	Hason
12578	haematopoietic_neoplasm	chronic_myeloid_leukaemia	ABL1	P00519	351	M	T	2hz0	B	351	Hason
12578	haematopoietic_neoplasm	chronic_myeloid_leukaemia	ABL1	P00519	351	M	T	2hzi	A	351	Hason
12578	haematopoietic_neoplasm	chronic_myeloid_leukaemia	ABL1	P00519	351	M	T	2hzi	B	351	Hason
12578	haematopoietic_neoplasm	chronic_myeloid_leukaemia	ABL1	P00519	351	M	T	2g1t	A	351	Hason
12578	haematopoietic_neoplasm	chronic_myeloid_leukaemia	ABL1	P00519	351	M	T	2g1t	B	351	Hason
12578	haematopoietic_neoplasm	chronic_myeloid_leukaemia	ABL1	P00519	351	M	T	2g1t	C	351	Hason
12578	haematopoietic_neoplasm	chronic_myeloid_leukaemia	ABL1	P00519	351	M	T	2g1t	D	351	Hason
12578	haematopoietic_neoplasm	chronic_myeloid_leukaemia	ABL1	P00519	351	M	T	2g2h	A	370	Hason
12578	haematopoietic_neoplasm	chronic_myeloid_leukaemia	ABL1	P00519	351	M	T	2g2h	B	370	Hason
12578	haematopoietic_neoplasm	chronic_myeloid_leukaemia	ABL1	P00519	351	M	T	2hiw	A	369	Hason
12578	haematopoietic_neoplasm	chronic_myeloid_leukaemia	ABL1	P00519	351	M	T	2hiw	B	369	Hason
12578	haematopoietic_neoplasm	chronic_myeloid_leukaemia	ABL1	P00519	351	M	T	2v7a	A	351	Hason
12578	haematopoietic_neoplasm	chronic_myeloid_leukaemia	ABL1	P00519	351	M	T	2v7a	B	351	Hason
12578	haematopoietic_neoplasm	chronic_myeloid_leukaemia	ABL1	P00519	351	M	T	2f4j	A	351	Hason
12578	haematopoietic_neoplasm	chronic_myeloid_leukaemia	ABL1	P00519	351	M	T	2g2f	A	351	Hason
12578	haematopoietic_neoplasm	chronic_myeloid_leukaemia	ABL1	P00519	351	M	T	2g2f	B	351	Hason
12578	haematopoietic_neoplasm	chronic_myeloid_leukaemia	ABL1	P00519	351	M	T	2hyy	A	351	Hason
12578	haematopoietic_neoplasm	chronic_myeloid_leukaemia	ABL1	P00519	351	M	T	2hyy	B	351	Hason
12578	haematopoietic_neoplasm	chronic_myeloid_leukaemia	ABL1	P00519	351	M	T	2hyy	C	351	Hason
12578	haematopoietic_neoplasm	chronic_myeloid_leukaemia	ABL1	P00519	351	M	T	2hyy	D	351	Hason
12578	haematopoietic_neoplasm	chronic_myeloid_leukaemia	ABL1	P00519	351	M	T	2hz4	A	351	Hason
12578	haematopoietic_neoplasm	chronic_myeloid_leukaemia	ABL1	P00519	351	M	T	2hz4	B	351	Hason
12578	haematopoietic_neoplasm	chronic_myeloid_leukaemia	ABL1	P00519	351	M	T	2hz4	C	351	Hason
12578	haematopoietic_neoplasm	chronic_myeloid_leukaemia	ABL1	P00519	351	M	T	3cs9	A	351	Hason
12578	haematopoietic_neoplasm	chronic_myeloid_leukaemia	ABL1	P00519	351	M	T	3cs9	B	351	Hason
12578	haematopoietic_neoplasm	chronic_myeloid_leukaemia	ABL1	P00519	351	M	T	3cs9	C	351	Hason
12578	haematopoietic_neoplasm	chronic_myeloid_leukaemia	ABL1	P00519	351	M	T	3cs9	D	351	Hason
12612	haematopoietic_neoplasm	blast_phase_chronic_myeloid_leukaemia	ABL1	P00519	250	G	E	1opl	A	269	PAson
12612	haematopoietic_neoplasm	blast_phase_chronic_myeloid_leukaemia	ABL1	P00519	250	G	E	1opl	B	269	PAson
12612	haematopoietic_neoplasm	blast_phase_chronic_myeloid_leukaemia	ABL1	P00519	250	G	E	2fo0	A	269	PAson
12612	haematopoietic_neoplasm	blast_phase_chronic_myeloid_leukaemia	ABL1	P00519	250	G	E	2e2b	A	250	PAson
12612	haematopoietic_neoplasm	blast_phase_chronic_myeloid_leukaemia	ABL1	P00519	250	G	E	2e2b	B	250	PAson
12612	haematopoietic_neoplasm	blast_phase_chronic_myeloid_leukaemia	ABL1	P00519	250	G	E	2g2i	A	250	CAson
12612	haematopoietic_neoplasm	blast_phase_chronic_myeloid_leukaemia	ABL1	P00519	250	G	E	2gqg	A	250	PAson
12612	haematopoietic_neoplasm	blast_phase_chronic_myeloid_leukaemia	ABL1	P00519	250	G	E	2gqg	B	250	PAson
12612	haematopoietic_neoplasm	blast_phase_chronic_myeloid_leukaemia	ABL1	P00519	250	G	E	2hz0	A	250	PAson
12612	haematopoietic_neoplasm	blast_phase_chronic_myeloid_leukaemia	ABL1	P00519	250	G	E	2hzi	A	250	PAson
12612	haematopoietic_neoplasm	blast_phase_chronic_myeloid_leukaemia	ABL1	P00519	250	G	E	2hzi	B	250	PAson
12612	haematopoietic_neoplasm	blast_phase_chronic_myeloid_leukaemia	ABL1	P00519	250	G	E	2g1t	A	250	PAson
12612	haematopoietic_neoplasm	blast_phase_chronic_myeloid_leukaemia	ABL1	P00519	250	G	E	2g1t	B	250	EAson
12612	haematopoietic_neoplasm	blast_phase_chronic_myeloid_leukaemia	ABL1	P00519	250	G	E	2g1t	C	250	EAson
12612	haematopoietic_neoplasm	blast_phase_chronic_myeloid_leukaemia	ABL1	P00519	250	G	E	2g1t	D	250	EAson
12612	haematopoietic_neoplasm	blast_phase_chronic_myeloid_leukaemia	ABL1	P00519	250	G	E	2g2h	A	269	PAson
12612	haematopoietic_neoplasm	blast_phase_chronic_myeloid_leukaemia	ABL1	P00519	250	G	E	2g2h	B	269	PAson
12612	haematopoietic_neoplasm	blast_phase_chronic_myeloid_leukaemia	ABL1	P00519	250	G	E	2hiw	A	268	CAson
12612	haematopoietic_neoplasm	blast_phase_chronic_myeloid_leukaemia	ABL1	P00519	250	G	E	2hiw	B	268	CAson
12612	haematopoietic_neoplasm	blast_phase_chronic_myeloid_leukaemia	ABL1	P00519	250	G	E	2v7a	A	250	PAson
12612	haematopoietic_neoplasm	blast_phase_chronic_myeloid_leukaemia	ABL1	P00519	250	G	E	2v7a	B	250	PAson
12612	haematopoietic_neoplasm	blast_phase_chronic_myeloid_leukaemia	ABL1	P00519	250	G	E	2f4j	A	250	PAson
12612	haematopoietic_neoplasm	blast_phase_chronic_myeloid_leukaemia	ABL1	P00519	250	G	E	2g2f	A	250	CAson
12612	haematopoietic_neoplasm	blast_phase_chronic_myeloid_leukaemia	ABL1	P00519	250	G	E	2hyy	A	250	PAson
12612	haematopoietic_neoplasm	blast_phase_chronic_myeloid_leukaemia	ABL1	P00519	250	G	E	2hyy	B	250	PAson
12612	haematopoietic_neoplasm	blast_phase_chronic_myeloid_leukaemia	ABL1	P00519	250	G	E	2hyy	C	250	PAson
12612	haematopoietic_neoplasm	blast_phase_chronic_myeloid_leukaemia	ABL1	P00519	250	G	E	2hyy	D	250	PAson
12612	haematopoietic_neoplasm	blast_phase_chronic_myeloid_leukaemia	ABL1	P00519	250	G	E	3cs9	A	250	PAson
12612	haematopoietic_neoplasm	blast_phase_chronic_myeloid_leukaemia	ABL1	P00519	250	G	E	3cs9	B	250	PAson
12612	haematopoietic_neoplasm	blast_phase_chronic_myeloid_leukaemia	ABL1	P00519	250	G	E	3cs9	C	250	HAson
12612	haematopoietic_neoplasm	blast_phase_chronic_myeloid_leukaemia	ABL1	P00519	250	G	E	3cs9	D	250	PAson
12613	haematopoietic_neoplasm	blast_phase_chronic_myeloid_leukaemia	ABL1	P00519	396	H	R	1opl	A	415	CAson
12613	haematopoietic_neoplasm	blast_phase_chronic_myeloid_leukaemia	ABL1	P00519	396	H	R	1opl	B	415	CAson
12613	haematopoietic_neoplasm	blast_phase_chronic_myeloid_leukaemia	ABL1	P00519	396	H	R	2fo0	A	415	CAson
12613	haematopoietic_neoplasm	blast_phase_chronic_myeloid_leukaemia	ABL1	P00519	396	H	R	2e2b	A	396	EAsOn
12613	haematopoietic_neoplasm	blast_phase_chronic_myeloid_leukaemia	ABL1	P00519	396	H	R	2e2b	B	396	CAsOn
12613	haematopoietic_neoplasm	blast_phase_chronic_myeloid_leukaemia	ABL1	P00519	396	H	R	2g2i	A	396	CAson
12613	haematopoietic_neoplasm	blast_phase_chronic_myeloid_leukaemia	ABL1	P00519	396	H	R	2g2i	B	396	CAson
12613	haematopoietic_neoplasm	blast_phase_chronic_myeloid_leukaemia	ABL1	P00519	396	H	R	2gqg	A	396	CAson
12613	haematopoietic_neoplasm	blast_phase_chronic_myeloid_leukaemia	ABL1	P00519	396	H	R	2gqg	B	396	PAson
12613	haematopoietic_neoplasm	blast_phase_chronic_myeloid_leukaemia	ABL1	P00519	396	H	R	2hz0	A	396	Cason
12613	haematopoietic_neoplasm	blast_phase_chronic_myeloid_leukaemia	ABL1	P00519	396	H	R	2hzi	A	396	CAson
12613	haematopoietic_neoplasm	blast_phase_chronic_myeloid_leukaemia	ABL1	P00519	396	H	R	2hzi	B	396	CAson
12613	haematopoietic_neoplasm	blast_phase_chronic_myeloid_leukaemia	ABL1	P00519	396	H	R	2g1t	A	396	CAson
12613	haematopoietic_neoplasm	blast_phase_chronic_myeloid_leukaemia	ABL1	P00519	396	H	R	2g1t	B	396	CAson
12613	haematopoietic_neoplasm	blast_phase_chronic_myeloid_leukaemia	ABL1	P00519	396	H	R	2g1t	C	396	CAson
12613	haematopoietic_neoplasm	blast_phase_chronic_myeloid_leukaemia	ABL1	P00519	396	H	R	2g1t	D	396	CASon
12613	haematopoietic_neoplasm	blast_phase_chronic_myeloid_leukaemia	ABL1	P00519	396	H	R	2g2h	A	415	CAson
12613	haematopoietic_neoplasm	blast_phase_chronic_myeloid_leukaemia	ABL1	P00519	396	H	R	2g2h	B	415	CAson
12613	haematopoietic_neoplasm	blast_phase_chronic_myeloid_leukaemia	ABL1	P00519	396	H	R	2hiw	A	414	EAson
12613	haematopoietic_neoplasm	blast_phase_chronic_myeloid_leukaemia	ABL1	P00519	396	H	R	2hiw	B	414	CAson
12613	haematopoietic_neoplasm	blast_phase_chronic_myeloid_leukaemia	ABL1	P00519	396	H	R	2v7a	A	396	CAson
12613	haematopoietic_neoplasm	blast_phase_chronic_myeloid_leukaemia	ABL1	P00519	396	H	R	2v7a	B	396	CAson
12613	haematopoietic_neoplasm	blast_phase_chronic_myeloid_leukaemia	ABL1	P00519	396	H	R	2f4j	A	396	CAson
12613	haematopoietic_neoplasm	blast_phase_chronic_myeloid_leukaemia	ABL1	P00519	396	H	R	2g2f	A	396	CAson
12613	haematopoietic_neoplasm	blast_phase_chronic_myeloid_leukaemia	ABL1	P00519	396	H	R	2g2f	B	396	CAson
12613	haematopoietic_neoplasm	blast_phase_chronic_myeloid_leukaemia	ABL1	P00519	396	H	R	2hyy	A	396	EASon
12613	haematopoietic_neoplasm	blast_phase_chronic_myeloid_leukaemia	ABL1	P00519	396	H	R	2hyy	B	396	EAson
12613	haematopoietic_neoplasm	blast_phase_chronic_myeloid_leukaemia	ABL1	P00519	396	H	R	2hyy	C	396	EAson
12613	haematopoietic_neoplasm	blast_phase_chronic_myeloid_leukaemia	ABL1	P00519	396	H	R	2hyy	D	396	EAson
12613	haematopoietic_neoplasm	blast_phase_chronic_myeloid_leukaemia	ABL1	P00519	396	H	R	2hz4	A	396	CAson
12613	haematopoietic_neoplasm	blast_phase_chronic_myeloid_leukaemia	ABL1	P00519	396	H	R	2hz4	B	396	CAson
12613	haematopoietic_neoplasm	blast_phase_chronic_myeloid_leukaemia	ABL1	P00519	396	H	R	2hz4	C	396	CAson
12613	haematopoietic_neoplasm	blast_phase_chronic_myeloid_leukaemia	ABL1	P00519	396	H	R	3cs9	A	396	EAsOn
12613	haematopoietic_neoplasm	blast_phase_chronic_myeloid_leukaemia	ABL1	P00519	396	H	R	3cs9	D	396	EAsOn
12615	haematopoietic_neoplasm	blast_phase_chronic_myeloid_leukaemia	ABL1	P00519	351	M	T	1opl	A	370	Hason
12615	haematopoietic_neoplasm	blast_phase_chronic_myeloid_leukaemia	ABL1	P00519	351	M	T	1opl	B	370	Hason
12615	haematopoietic_neoplasm	blast_phase_chronic_myeloid_leukaemia	ABL1	P00519	351	M	T	2fo0	A	370	HAson
12615	haematopoietic_neoplasm	blast_phase_chronic_myeloid_leukaemia	ABL1	P00519	351	M	T	2e2b	A	351	Hason
12615	haematopoietic_neoplasm	blast_phase_chronic_myeloid_leukaemia	ABL1	P00519	351	M	T	2e2b	B	351	Hason
12615	haematopoietic_neoplasm	blast_phase_chronic_myeloid_leukaemia	ABL1	P00519	351	M	T	2g2i	A	351	Hason
12615	haematopoietic_neoplasm	blast_phase_chronic_myeloid_leukaemia	ABL1	P00519	351	M	T	2g2i	B	351	Hason
12615	haematopoietic_neoplasm	blast_phase_chronic_myeloid_leukaemia	ABL1	P00519	351	M	T	2gqg	A	351	Hason
12615	haematopoietic_neoplasm	blast_phase_chronic_myeloid_leukaemia	ABL1	P00519	351	M	T	2gqg	B	351	Hason
12615	haematopoietic_neoplasm	blast_phase_chronic_myeloid_leukaemia	ABL1	P00519	351	M	T	2hz0	A	351	Hason
12615	haematopoietic_neoplasm	blast_phase_chronic_myeloid_leukaemia	ABL1	P00519	351	M	T	2hz0	B	351	Hason
12615	haematopoietic_neoplasm	blast_phase_chronic_myeloid_leukaemia	ABL1	P00519	351	M	T	2hzi	A	351	Hason
12615	haematopoietic_neoplasm	blast_phase_chronic_myeloid_leukaemia	ABL1	P00519	351	M	T	2hzi	B	351	Hason
12615	haematopoietic_neoplasm	blast_phase_chronic_myeloid_leukaemia	ABL1	P00519	351	M	T	2g1t	A	351	Hason
12615	haematopoietic_neoplasm	blast_phase_chronic_myeloid_leukaemia	ABL1	P00519	351	M	T	2g1t	B	351	Hason
12615	haematopoietic_neoplasm	blast_phase_chronic_myeloid_leukaemia	ABL1	P00519	351	M	T	2g1t	C	351	Hason
12615	haematopoietic_neoplasm	blast_phase_chronic_myeloid_leukaemia	ABL1	P00519	351	M	T	2g1t	D	351	Hason
12615	haematopoietic_neoplasm	blast_phase_chronic_myeloid_leukaemia	ABL1	P00519	351	M	T	2g2h	A	370	Hason
12615	haematopoietic_neoplasm	blast_phase_chronic_myeloid_leukaemia	ABL1	P00519	351	M	T	2g2h	B	370	Hason
12615	haematopoietic_neoplasm	blast_phase_chronic_myeloid_leukaemia	ABL1	P00519	351	M	T	2hiw	A	369	Hason
12615	haematopoietic_neoplasm	blast_phase_chronic_myeloid_leukaemia	ABL1	P00519	351	M	T	2hiw	B	369	Hason
12615	haematopoietic_neoplasm	blast_phase_chronic_myeloid_leukaemia	ABL1	P00519	351	M	T	2v7a	A	351	Hason
12615	haematopoietic_neoplasm	blast_phase_chronic_myeloid_leukaemia	ABL1	P00519	351	M	T	2v7a	B	351	Hason
12615	haematopoietic_neoplasm	blast_phase_chronic_myeloid_leukaemia	ABL1	P00519	351	M	T	2f4j	A	351	Hason
12615	haematopoietic_neoplasm	blast_phase_chronic_myeloid_leukaemia	ABL1	P00519	351	M	T	2g2f	A	351	Hason
12615	haematopoietic_neoplasm	blast_phase_chronic_myeloid_leukaemia	ABL1	P00519	351	M	T	2g2f	B	351	Hason
12615	haematopoietic_neoplasm	blast_phase_chronic_myeloid_leukaemia	ABL1	P00519	351	M	T	2hyy	A	351	Hason
12615	haematopoietic_neoplasm	blast_phase_chronic_myeloid_leukaemia	ABL1	P00519	351	M	T	2hyy	B	351	Hason
12615	haematopoietic_neoplasm	blast_phase_chronic_myeloid_leukaemia	ABL1	P00519	351	M	T	2hyy	C	351	Hason
12615	haematopoietic_neoplasm	blast_phase_chronic_myeloid_leukaemia	ABL1	P00519	351	M	T	2hyy	D	351	Hason
12615	haematopoietic_neoplasm	blast_phase_chronic_myeloid_leukaemia	ABL1	P00519	351	M	T	2hz4	A	351	Hason
12615	haematopoietic_neoplasm	blast_phase_chronic_myeloid_leukaemia	ABL1	P00519	351	M	T	2hz4	B	351	Hason
12615	haematopoietic_neoplasm	blast_phase_chronic_myeloid_leukaemia	ABL1	P00519	351	M	T	2hz4	C	351	Hason
12615	haematopoietic_neoplasm	blast_phase_chronic_myeloid_leukaemia	ABL1	P00519	351	M	T	3cs9	A	351	Hason
12615	haematopoietic_neoplasm	blast_phase_chronic_myeloid_leukaemia	ABL1	P00519	351	M	T	3cs9	B	351	Hason
12615	haematopoietic_neoplasm	blast_phase_chronic_myeloid_leukaemia	ABL1	P00519	351	M	T	3cs9	C	351	Hason
12615	haematopoietic_neoplasm	blast_phase_chronic_myeloid_leukaemia	ABL1	P00519	351	M	T	3cs9	D	351	Hason
12616	haematopoietic_neoplasm	blast_phase_chronic_myeloid_leukaemia	ABL1	P00519	252	Q	H	1opl	A	271	CAsOn
12616	haematopoietic_neoplasm	blast_phase_chronic_myeloid_leukaemia	ABL1	P00519	252	Q	H	1opl	B	271	CAsOn
12616	haematopoietic_neoplasm	blast_phase_chronic_myeloid_leukaemia	ABL1	P00519	252	Q	H	2fo0	A	271	CASOn
12616	haematopoietic_neoplasm	blast_phase_chronic_myeloid_leukaemia	ABL1	P00519	252	Q	H	2e2b	A	252	CAson
12616	haematopoietic_neoplasm	blast_phase_chronic_myeloid_leukaemia	ABL1	P00519	252	Q	H	2e2b	B	252	CAson
12616	haematopoietic_neoplasm	blast_phase_chronic_myeloid_leukaemia	ABL1	P00519	252	Q	H	2gqg	A	252	CAson
12616	haematopoietic_neoplasm	blast_phase_chronic_myeloid_leukaemia	ABL1	P00519	252	Q	H	2gqg	B	252	CAson
12616	haematopoietic_neoplasm	blast_phase_chronic_myeloid_leukaemia	ABL1	P00519	252	Q	H	2hz0	A	252	CASON
12616	haematopoietic_neoplasm	blast_phase_chronic_myeloid_leukaemia	ABL1	P00519	252	Q	H	2hzi	A	252	CAsOn
12616	haematopoietic_neoplasm	blast_phase_chronic_myeloid_leukaemia	ABL1	P00519	252	Q	H	2hzi	B	252	CAsOn
12616	haematopoietic_neoplasm	blast_phase_chronic_myeloid_leukaemia	ABL1	P00519	252	Q	H	2g1t	A	252	CASon
12616	haematopoietic_neoplasm	blast_phase_chronic_myeloid_leukaemia	ABL1	P00519	252	Q	H	2g1t	B	252	CASon
12616	haematopoietic_neoplasm	blast_phase_chronic_myeloid_leukaemia	ABL1	P00519	252	Q	H	2g1t	C	252	CASon
12616	haematopoietic_neoplasm	blast_phase_chronic_myeloid_leukaemia	ABL1	P00519	252	Q	H	2g1t	D	252	CAson
12616	haematopoietic_neoplasm	blast_phase_chronic_myeloid_leukaemia	ABL1	P00519	252	Q	H	2g2h	A	271	CAsOn
12616	haematopoietic_neoplasm	blast_phase_chronic_myeloid_leukaemia	ABL1	P00519	252	Q	H	2g2h	B	271	CAsOn
12616	haematopoietic_neoplasm	blast_phase_chronic_myeloid_leukaemia	ABL1	P00519	252	Q	H	2hiw	A	270	PAsOn
12616	haematopoietic_neoplasm	blast_phase_chronic_myeloid_leukaemia	ABL1	P00519	252	Q	H	2hiw	B	270	PAsOn
12616	haematopoietic_neoplasm	blast_phase_chronic_myeloid_leukaemia	ABL1	P00519	252	Q	H	2v7a	A	252	CAson
12616	haematopoietic_neoplasm	blast_phase_chronic_myeloid_leukaemia	ABL1	P00519	252	Q	H	2v7a	B	252	CAson
12616	haematopoietic_neoplasm	blast_phase_chronic_myeloid_leukaemia	ABL1	P00519	252	Q	H	2f4j	A	252	CAson
12616	haematopoietic_neoplasm	blast_phase_chronic_myeloid_leukaemia	ABL1	P00519	252	Q	H	2g2f	A	252	CAson
12616	haematopoietic_neoplasm	blast_phase_chronic_myeloid_leukaemia	ABL1	P00519	252	Q	H	2hyy	A	252	CASOn
12616	haematopoietic_neoplasm	blast_phase_chronic_myeloid_leukaemia	ABL1	P00519	252	Q	H	2hyy	B	252	CASOn
12616	haematopoietic_neoplasm	blast_phase_chronic_myeloid_leukaemia	ABL1	P00519	252	Q	H	2hyy	C	252	CASon
12616	haematopoietic_neoplasm	blast_phase_chronic_myeloid_leukaemia	ABL1	P00519	252	Q	H	2hyy	D	252	CASOn
12616	haematopoietic_neoplasm	blast_phase_chronic_myeloid_leukaemia	ABL1	P00519	252	Q	H	3cs9	A	252	CASOn
12616	haematopoietic_neoplasm	blast_phase_chronic_myeloid_leukaemia	ABL1	P00519	252	Q	H	3cs9	B	252	CASOn
12616	haematopoietic_neoplasm	blast_phase_chronic_myeloid_leukaemia	ABL1	P00519	252	Q	H	3cs9	C	252	HASon
12616	haematopoietic_neoplasm	blast_phase_chronic_myeloid_leukaemia	ABL1	P00519	252	Q	H	3cs9	D	252	CAsOn
12617	haematopoietic_neoplasm	blast_phase_chronic_myeloid_leukaemia	ABL1	P00519	255	E	K	1opl	A	274	CASon
12617	haematopoietic_neoplasm	blast_phase_chronic_myeloid_leukaemia	ABL1	P00519	255	E	K	1opl	B	274	CASon
12617	haematopoietic_neoplasm	blast_phase_chronic_myeloid_leukaemia	ABL1	P00519	255	E	K	2fo0	A	274	EAson
12617	haematopoietic_neoplasm	blast_phase_chronic_myeloid_leukaemia	ABL1	P00519	255	E	K	2e2b	A	255	CASon
12617	haematopoietic_neoplasm	blast_phase_chronic_myeloid_leukaemia	ABL1	P00519	255	E	K	2e2b	B	255	CASon
12617	haematopoietic_neoplasm	blast_phase_chronic_myeloid_leukaemia	ABL1	P00519	255	E	K	2g2i	A	255	EASon
12617	haematopoietic_neoplasm	blast_phase_chronic_myeloid_leukaemia	ABL1	P00519	255	E	K	2g2i	B	255	CASon
12617	haematopoietic_neoplasm	blast_phase_chronic_myeloid_leukaemia	ABL1	P00519	255	E	K	2gqg	A	255	EAson
12617	haematopoietic_neoplasm	blast_phase_chronic_myeloid_leukaemia	ABL1	P00519	255	E	K	2gqg	B	255	EAsoN
12617	haematopoietic_neoplasm	blast_phase_chronic_myeloid_leukaemia	ABL1	P00519	255	E	K	2hz0	A	255	EASon
12617	haematopoietic_neoplasm	blast_phase_chronic_myeloid_leukaemia	ABL1	P00519	255	E	K	2hz0	B	255	CAson
12617	haematopoietic_neoplasm	blast_phase_chronic_myeloid_leukaemia	ABL1	P00519	255	E	K	2hzi	A	255	CaSoN
12617	haematopoietic_neoplasm	blast_phase_chronic_myeloid_leukaemia	ABL1	P00519	255	E	K	2hzi	B	255	CASon
12617	haematopoietic_neoplasm	blast_phase_chronic_myeloid_leukaemia	ABL1	P00519	255	E	K	2g1t	A	255	EASon
12617	haematopoietic_neoplasm	blast_phase_chronic_myeloid_leukaemia	ABL1	P00519	255	E	K	2g1t	B	255	EASon
12617	haematopoietic_neoplasm	blast_phase_chronic_myeloid_leukaemia	ABL1	P00519	255	E	K	2g1t	C	255	EASon
12617	haematopoietic_neoplasm	blast_phase_chronic_myeloid_leukaemia	ABL1	P00519	255	E	K	2g1t	D	255	EASon
12617	haematopoietic_neoplasm	blast_phase_chronic_myeloid_leukaemia	ABL1	P00519	255	E	K	2g2h	A	274	EASon
12617	haematopoietic_neoplasm	blast_phase_chronic_myeloid_leukaemia	ABL1	P00519	255	E	K	2g2h	B	274	CASon
12617	haematopoietic_neoplasm	blast_phase_chronic_myeloid_leukaemia	ABL1	P00519	255	E	K	2hiw	A	273	CASon
12617	haematopoietic_neoplasm	blast_phase_chronic_myeloid_leukaemia	ABL1	P00519	255	E	K	2hiw	B	273	CASon
12617	haematopoietic_neoplasm	blast_phase_chronic_myeloid_leukaemia	ABL1	P00519	255	E	K	2v7a	A	255	CAsoN
12617	haematopoietic_neoplasm	blast_phase_chronic_myeloid_leukaemia	ABL1	P00519	255	E	K	2v7a	B	255	CAsoN
12617	haematopoietic_neoplasm	blast_phase_chronic_myeloid_leukaemia	ABL1	P00519	255	E	K	2f4j	A	255	CASon
12617	haematopoietic_neoplasm	blast_phase_chronic_myeloid_leukaemia	ABL1	P00519	255	E	K	2g2f	A	255	CASon
12617	haematopoietic_neoplasm	blast_phase_chronic_myeloid_leukaemia	ABL1	P00519	255	E	K	2g2f	B	255	EAson
12617	haematopoietic_neoplasm	blast_phase_chronic_myeloid_leukaemia	ABL1	P00519	255	E	K	2hyy	A	255	CASon
12617	haematopoietic_neoplasm	blast_phase_chronic_myeloid_leukaemia	ABL1	P00519	255	E	K	2hyy	B	255	CASon
12617	haematopoietic_neoplasm	blast_phase_chronic_myeloid_leukaemia	ABL1	P00519	255	E	K	2hyy	C	255	CASon
12617	haematopoietic_neoplasm	blast_phase_chronic_myeloid_leukaemia	ABL1	P00519	255	E	K	2hyy	D	255	CASon
12617	haematopoietic_neoplasm	blast_phase_chronic_myeloid_leukaemia	ABL1	P00519	255	E	K	2hz4	A	255	CASon
12617	haematopoietic_neoplasm	blast_phase_chronic_myeloid_leukaemia	ABL1	P00519	255	E	K	2hz4	B	255	CASon
12617	haematopoietic_neoplasm	blast_phase_chronic_myeloid_leukaemia	ABL1	P00519	255	E	K	2hz4	C	255	CAson
12617	haematopoietic_neoplasm	blast_phase_chronic_myeloid_leukaemia	ABL1	P00519	255	E	K	3cs9	A	255	CASon
12617	haematopoietic_neoplasm	blast_phase_chronic_myeloid_leukaemia	ABL1	P00519	255	E	K	3cs9	B	255	CASon
12617	haematopoietic_neoplasm	blast_phase_chronic_myeloid_leukaemia	ABL1	P00519	255	E	K	3cs9	C	255	CASon
12617	haematopoietic_neoplasm	blast_phase_chronic_myeloid_leukaemia	ABL1	P00519	255	E	K	3cs9	D	255	CASon
12607	haematopoietic_neoplasm	blast_phase_chronic_myeloid_leukaemia	ABL1	P00519	317	F	L	1opl	A	336	CAson
12607	haematopoietic_neoplasm	blast_phase_chronic_myeloid_leukaemia	ABL1	P00519	317	F	L	1opl	B	336	CAson
12607	haematopoietic_neoplasm	blast_phase_chronic_myeloid_leukaemia	ABL1	P00519	317	F	L	2fo0	A	336	Cason
12607	haematopoietic_neoplasm	blast_phase_chronic_myeloid_leukaemia	ABL1	P00519	317	F	L	2e2b	A	317	CAson
12607	haematopoietic_neoplasm	blast_phase_chronic_myeloid_leukaemia	ABL1	P00519	317	F	L	2e2b	B	317	CAson
12607	haematopoietic_neoplasm	blast_phase_chronic_myeloid_leukaemia	ABL1	P00519	317	F	L	2g2i	A	317	CAson
12607	haematopoietic_neoplasm	blast_phase_chronic_myeloid_leukaemia	ABL1	P00519	317	F	L	2g2i	B	317	CAson
12607	haematopoietic_neoplasm	blast_phase_chronic_myeloid_leukaemia	ABL1	P00519	317	F	L	2gqg	A	317	CAson
12607	haematopoietic_neoplasm	blast_phase_chronic_myeloid_leukaemia	ABL1	P00519	317	F	L	2gqg	B	317	CAson
12607	haematopoietic_neoplasm	blast_phase_chronic_myeloid_leukaemia	ABL1	P00519	317	F	L	2hz0	A	317	CAson
12607	haematopoietic_neoplasm	blast_phase_chronic_myeloid_leukaemia	ABL1	P00519	317	F	L	2hz0	B	317	CAson
12607	haematopoietic_neoplasm	blast_phase_chronic_myeloid_leukaemia	ABL1	P00519	317	F	L	2hzi	A	317	CAson
12607	haematopoietic_neoplasm	blast_phase_chronic_myeloid_leukaemia	ABL1	P00519	317	F	L	2hzi	B	317	CAson
12607	haematopoietic_neoplasm	blast_phase_chronic_myeloid_leukaemia	ABL1	P00519	317	F	L	2g1t	A	317	CAson
12607	haematopoietic_neoplasm	blast_phase_chronic_myeloid_leukaemia	ABL1	P00519	317	F	L	2g1t	B	317	CAson
12607	haematopoietic_neoplasm	blast_phase_chronic_myeloid_leukaemia	ABL1	P00519	317	F	L	2g1t	C	317	CAson
12607	haematopoietic_neoplasm	blast_phase_chronic_myeloid_leukaemia	ABL1	P00519	317	F	L	2g1t	D	317	CAson
12607	haematopoietic_neoplasm	blast_phase_chronic_myeloid_leukaemia	ABL1	P00519	317	F	L	2g2h	A	336	CAson
12607	haematopoietic_neoplasm	blast_phase_chronic_myeloid_leukaemia	ABL1	P00519	317	F	L	2g2h	B	336	CAson
12607	haematopoietic_neoplasm	blast_phase_chronic_myeloid_leukaemia	ABL1	P00519	317	F	L	2hiw	A	335	CAson
12607	haematopoietic_neoplasm	blast_phase_chronic_myeloid_leukaemia	ABL1	P00519	317	F	L	2hiw	B	335	CAson
12607	haematopoietic_neoplasm	blast_phase_chronic_myeloid_leukaemia	ABL1	P00519	317	F	L	2v7a	A	317	CAson
12607	haematopoietic_neoplasm	blast_phase_chronic_myeloid_leukaemia	ABL1	P00519	317	F	L	2v7a	B	317	CAson
12607	haematopoietic_neoplasm	blast_phase_chronic_myeloid_leukaemia	ABL1	P00519	317	F	L	2f4j	A	317	CAson
12607	haematopoietic_neoplasm	blast_phase_chronic_myeloid_leukaemia	ABL1	P00519	317	F	L	2g2f	A	317	CAson
12607	haematopoietic_neoplasm	blast_phase_chronic_myeloid_leukaemia	ABL1	P00519	317	F	L	2g2f	B	317	CAson
12607	haematopoietic_neoplasm	blast_phase_chronic_myeloid_leukaemia	ABL1	P00519	317	F	L	2hyy	A	317	CAson
12607	haematopoietic_neoplasm	blast_phase_chronic_myeloid_leukaemia	ABL1	P00519	317	F	L	2hyy	B	317	CAson
12607	haematopoietic_neoplasm	blast_phase_chronic_myeloid_leukaemia	ABL1	P00519	317	F	L	2hyy	C	317	CAson
12607	haematopoietic_neoplasm	blast_phase_chronic_myeloid_leukaemia	ABL1	P00519	317	F	L	2hyy	D	317	CAson
12607	haematopoietic_neoplasm	blast_phase_chronic_myeloid_leukaemia	ABL1	P00519	317	F	L	2hz4	A	317	CAson
12607	haematopoietic_neoplasm	blast_phase_chronic_myeloid_leukaemia	ABL1	P00519	317	F	L	2hz4	B	317	CAson
12607	haematopoietic_neoplasm	blast_phase_chronic_myeloid_leukaemia	ABL1	P00519	317	F	L	2hz4	C	317	CAson
12607	haematopoietic_neoplasm	blast_phase_chronic_myeloid_leukaemia	ABL1	P00519	317	F	L	3cs9	A	317	CAson
12607	haematopoietic_neoplasm	blast_phase_chronic_myeloid_leukaemia	ABL1	P00519	317	F	L	3cs9	B	317	CAson
12607	haematopoietic_neoplasm	blast_phase_chronic_myeloid_leukaemia	ABL1	P00519	317	F	L	3cs9	C	317	CAson
12607	haematopoietic_neoplasm	blast_phase_chronic_myeloid_leukaemia	ABL1	P00519	317	F	L	3cs9	D	317	CAson
12619	haematopoietic_neoplasm	blast_phase_chronic_myeloid_leukaemia	ABL1	P00519	355	E	G	1opl	A	374	HAsoN
12619	haematopoietic_neoplasm	blast_phase_chronic_myeloid_leukaemia	ABL1	P00519	355	E	G	1opl	B	374	HAsoN
12619	haematopoietic_neoplasm	blast_phase_chronic_myeloid_leukaemia	ABL1	P00519	355	E	G	2fo0	A	374	HAson
12619	haematopoietic_neoplasm	blast_phase_chronic_myeloid_leukaemia	ABL1	P00519	355	E	G	2e2b	A	355	HAsoN
12619	haematopoietic_neoplasm	blast_phase_chronic_myeloid_leukaemia	ABL1	P00519	355	E	G	2e2b	B	355	HAsoN
12619	haematopoietic_neoplasm	blast_phase_chronic_myeloid_leukaemia	ABL1	P00519	355	E	G	2g2i	A	355	HAsoN
12619	haematopoietic_neoplasm	blast_phase_chronic_myeloid_leukaemia	ABL1	P00519	355	E	G	2g2i	B	355	HAsoN
12619	haematopoietic_neoplasm	blast_phase_chronic_myeloid_leukaemia	ABL1	P00519	355	E	G	2gqg	A	355	HAsoN
12619	haematopoietic_neoplasm	blast_phase_chronic_myeloid_leukaemia	ABL1	P00519	355	E	G	2gqg	B	355	HAsoN
12619	haematopoietic_neoplasm	blast_phase_chronic_myeloid_leukaemia	ABL1	P00519	355	E	G	2hz0	A	355	HAsoN
12619	haematopoietic_neoplasm	blast_phase_chronic_myeloid_leukaemia	ABL1	P00519	355	E	G	2hz0	B	355	HAsoN
12619	haematopoietic_neoplasm	blast_phase_chronic_myeloid_leukaemia	ABL1	P00519	355	E	G	2hzi	A	355	HAsoN
12619	haematopoietic_neoplasm	blast_phase_chronic_myeloid_leukaemia	ABL1	P00519	355	E	G	2hzi	B	355	HAsoN
12619	haematopoietic_neoplasm	blast_phase_chronic_myeloid_leukaemia	ABL1	P00519	355	E	G	2g1t	A	355	HAsoN
12619	haematopoietic_neoplasm	blast_phase_chronic_myeloid_leukaemia	ABL1	P00519	355	E	G	2g1t	B	355	HAsoN
12619	haematopoietic_neoplasm	blast_phase_chronic_myeloid_leukaemia	ABL1	P00519	355	E	G	2g1t	C	355	HAsoN
12619	haematopoietic_neoplasm	blast_phase_chronic_myeloid_leukaemia	ABL1	P00519	355	E	G	2g1t	D	355	HAsoN
12619	haematopoietic_neoplasm	blast_phase_chronic_myeloid_leukaemia	ABL1	P00519	355	E	G	2g2h	A	374	HAsoN
12619	haematopoietic_neoplasm	blast_phase_chronic_myeloid_leukaemia	ABL1	P00519	355	E	G	2g2h	B	374	HAsoN
12619	haematopoietic_neoplasm	blast_phase_chronic_myeloid_leukaemia	ABL1	P00519	355	E	G	2hiw	A	373	HAsoN
12619	haematopoietic_neoplasm	blast_phase_chronic_myeloid_leukaemia	ABL1	P00519	355	E	G	2hiw	B	373	HAsoN
12619	haematopoietic_neoplasm	blast_phase_chronic_myeloid_leukaemia	ABL1	P00519	355	E	G	2v7a	A	355	HAsoN
12619	haematopoietic_neoplasm	blast_phase_chronic_myeloid_leukaemia	ABL1	P00519	355	E	G	2v7a	B	355	HAsoN
12619	haematopoietic_neoplasm	blast_phase_chronic_myeloid_leukaemia	ABL1	P00519	355	E	G	2f4j	A	355	HAsoN
12619	haematopoietic_neoplasm	blast_phase_chronic_myeloid_leukaemia	ABL1	P00519	355	E	G	2g2f	A	355	HAsoN
12619	haematopoietic_neoplasm	blast_phase_chronic_myeloid_leukaemia	ABL1	P00519	355	E	G	2g2f	B	355	HAsoN
12619	haematopoietic_neoplasm	blast_phase_chronic_myeloid_leukaemia	ABL1	P00519	355	E	G	2hyy	A	355	HAsoN
12619	haematopoietic_neoplasm	blast_phase_chronic_myeloid_leukaemia	ABL1	P00519	355	E	G	2hyy	B	355	HAsoN
12619	haematopoietic_neoplasm	blast_phase_chronic_myeloid_leukaemia	ABL1	P00519	355	E	G	2hyy	C	355	HAsoN
12619	haematopoietic_neoplasm	blast_phase_chronic_myeloid_leukaemia	ABL1	P00519	355	E	G	2hyy	D	355	HAsoN
12619	haematopoietic_neoplasm	blast_phase_chronic_myeloid_leukaemia	ABL1	P00519	355	E	G	2hz4	A	355	HAsoN
12619	haematopoietic_neoplasm	blast_phase_chronic_myeloid_leukaemia	ABL1	P00519	355	E	G	2hz4	B	355	HAsoN
12619	haematopoietic_neoplasm	blast_phase_chronic_myeloid_leukaemia	ABL1	P00519	355	E	G	2hz4	C	355	HAsoN
12619	haematopoietic_neoplasm	blast_phase_chronic_myeloid_leukaemia	ABL1	P00519	355	E	G	3cs9	A	355	HAsoN
12619	haematopoietic_neoplasm	blast_phase_chronic_myeloid_leukaemia	ABL1	P00519	355	E	G	3cs9	B	355	HAsoN
12619	haematopoietic_neoplasm	blast_phase_chronic_myeloid_leukaemia	ABL1	P00519	355	E	G	3cs9	C	355	HAsoN
12619	haematopoietic_neoplasm	blast_phase_chronic_myeloid_leukaemia	ABL1	P00519	355	E	G	3cs9	D	355	HAsoN
12622	haematopoietic_neoplasm	blast_phase_chronic_myeloid_leukaemia	ABL1	P00519	253	Y	F	1opl	A	272	CASOn
12622	haematopoietic_neoplasm	blast_phase_chronic_myeloid_leukaemia	ABL1	P00519	253	Y	F	1opl	B	272	CASOn
12622	haematopoietic_neoplasm	blast_phase_chronic_myeloid_leukaemia	ABL1	P00519	253	Y	F	2fo0	A	272	PAson
12622	haematopoietic_neoplasm	blast_phase_chronic_myeloid_leukaemia	ABL1	P00519	253	Y	F	2e2b	A	253	CASon
12622	haematopoietic_neoplasm	blast_phase_chronic_myeloid_leukaemia	ABL1	P00519	253	Y	F	2e2b	B	253	CAson
12622	haematopoietic_neoplasm	blast_phase_chronic_myeloid_leukaemia	ABL1	P00519	253	Y	F	2gqg	A	253	CAsOn
12622	haematopoietic_neoplasm	blast_phase_chronic_myeloid_leukaemia	ABL1	P00519	253	Y	F	2gqg	B	253	CAsOn
12622	haematopoietic_neoplasm	blast_phase_chronic_myeloid_leukaemia	ABL1	P00519	253	Y	F	2hz0	A	253	CAson
12622	haematopoietic_neoplasm	blast_phase_chronic_myeloid_leukaemia	ABL1	P00519	253	Y	F	2hzi	A	253	CASOn
12622	haematopoietic_neoplasm	blast_phase_chronic_myeloid_leukaemia	ABL1	P00519	253	Y	F	2hzi	B	253	CASOn
12622	haematopoietic_neoplasm	blast_phase_chronic_myeloid_leukaemia	ABL1	P00519	253	Y	F	2g1t	A	253	CASon
12622	haematopoietic_neoplasm	blast_phase_chronic_myeloid_leukaemia	ABL1	P00519	253	Y	F	2g1t	B	253	CASon
12622	haematopoietic_neoplasm	blast_phase_chronic_myeloid_leukaemia	ABL1	P00519	253	Y	F	2g1t	C	253	CASon
12622	haematopoietic_neoplasm	blast_phase_chronic_myeloid_leukaemia	ABL1	P00519	253	Y	F	2g1t	D	253	CASon
12622	haematopoietic_neoplasm	blast_phase_chronic_myeloid_leukaemia	ABL1	P00519	253	Y	F	2g2h	A	272	CASOn
12622	haematopoietic_neoplasm	blast_phase_chronic_myeloid_leukaemia	ABL1	P00519	253	Y	F	2g2h	B	272	CASOn
12622	haematopoietic_neoplasm	blast_phase_chronic_myeloid_leukaemia	ABL1	P00519	253	Y	F	2hiw	A	271	CASOn
12622	haematopoietic_neoplasm	blast_phase_chronic_myeloid_leukaemia	ABL1	P00519	253	Y	F	2hiw	B	271	CASOn
12622	haematopoietic_neoplasm	blast_phase_chronic_myeloid_leukaemia	ABL1	P00519	253	Y	F	2v7a	A	253	CAson
12622	haematopoietic_neoplasm	blast_phase_chronic_myeloid_leukaemia	ABL1	P00519	253	Y	F	2v7a	B	253	CAson
12622	haematopoietic_neoplasm	blast_phase_chronic_myeloid_leukaemia	ABL1	P00519	253	Y	F	2f4j	A	253	CASOn
12622	haematopoietic_neoplasm	blast_phase_chronic_myeloid_leukaemia	ABL1	P00519	253	Y	F	2g2f	A	253	CAson
12622	haematopoietic_neoplasm	blast_phase_chronic_myeloid_leukaemia	ABL1	P00519	253	Y	F	2hyy	A	253	CASon
12622	haematopoietic_neoplasm	blast_phase_chronic_myeloid_leukaemia	ABL1	P00519	253	Y	F	2hyy	B	253	CASon
12622	haematopoietic_neoplasm	blast_phase_chronic_myeloid_leukaemia	ABL1	P00519	253	Y	F	2hyy	C	253	CASon
12622	haematopoietic_neoplasm	blast_phase_chronic_myeloid_leukaemia	ABL1	P00519	253	Y	F	2hyy	D	253	CASon
12622	haematopoietic_neoplasm	blast_phase_chronic_myeloid_leukaemia	ABL1	P00519	253	Y	F	3cs9	A	253	CASon
12622	haematopoietic_neoplasm	blast_phase_chronic_myeloid_leukaemia	ABL1	P00519	253	Y	F	3cs9	B	253	CASoN
12622	haematopoietic_neoplasm	blast_phase_chronic_myeloid_leukaemia	ABL1	P00519	253	Y	F	3cs9	C	253	HASoN
12622	haematopoietic_neoplasm	blast_phase_chronic_myeloid_leukaemia	ABL1	P00519	253	Y	F	3cs9	D	253	CASon
12620	haematopoietic_neoplasm	blast_phase_chronic_myeloid_leukaemia	ABL1	P00519	359	F	V	1opl	A	378	EAson
12620	haematopoietic_neoplasm	blast_phase_chronic_myeloid_leukaemia	ABL1	P00519	359	F	V	1opl	B	378	EAson
12620	haematopoietic_neoplasm	blast_phase_chronic_myeloid_leukaemia	ABL1	P00519	359	F	V	2fo0	A	378	Eason
12620	haematopoietic_neoplasm	blast_phase_chronic_myeloid_leukaemia	ABL1	P00519	359	F	V	2e2b	A	359	CAson
12620	haematopoietic_neoplasm	blast_phase_chronic_myeloid_leukaemia	ABL1	P00519	359	F	V	2e2b	B	359	CAson
12620	haematopoietic_neoplasm	blast_phase_chronic_myeloid_leukaemia	ABL1	P00519	359	F	V	2g2i	A	359	Cason
12620	haematopoietic_neoplasm	blast_phase_chronic_myeloid_leukaemia	ABL1	P00519	359	F	V	2g2i	B	359	EAson
12620	haematopoietic_neoplasm	blast_phase_chronic_myeloid_leukaemia	ABL1	P00519	359	F	V	2gqg	A	359	EAson
12620	haematopoietic_neoplasm	blast_phase_chronic_myeloid_leukaemia	ABL1	P00519	359	F	V	2gqg	B	359	Eason
12620	haematopoietic_neoplasm	blast_phase_chronic_myeloid_leukaemia	ABL1	P00519	359	F	V	2hz0	A	359	CAson
12620	haematopoietic_neoplasm	blast_phase_chronic_myeloid_leukaemia	ABL1	P00519	359	F	V	2hz0	B	359	CAson
12620	haematopoietic_neoplasm	blast_phase_chronic_myeloid_leukaemia	ABL1	P00519	359	F	V	2hzi	A	359	Eason
12620	haematopoietic_neoplasm	blast_phase_chronic_myeloid_leukaemia	ABL1	P00519	359	F	V	2hzi	B	359	Eason
12620	haematopoietic_neoplasm	blast_phase_chronic_myeloid_leukaemia	ABL1	P00519	359	F	V	2g1t	A	359	Cason
12620	haematopoietic_neoplasm	blast_phase_chronic_myeloid_leukaemia	ABL1	P00519	359	F	V	2g1t	B	359	Cason
12620	haematopoietic_neoplasm	blast_phase_chronic_myeloid_leukaemia	ABL1	P00519	359	F	V	2g1t	C	359	Cason
12620	haematopoietic_neoplasm	blast_phase_chronic_myeloid_leukaemia	ABL1	P00519	359	F	V	2g1t	D	359	Cason
12620	haematopoietic_neoplasm	blast_phase_chronic_myeloid_leukaemia	ABL1	P00519	359	F	V	2g2h	A	378	Eason
12620	haematopoietic_neoplasm	blast_phase_chronic_myeloid_leukaemia	ABL1	P00519	359	F	V	2g2h	B	378	Eason
12620	haematopoietic_neoplasm	blast_phase_chronic_myeloid_leukaemia	ABL1	P00519	359	F	V	2hiw	A	377	CAson
12620	haematopoietic_neoplasm	blast_phase_chronic_myeloid_leukaemia	ABL1	P00519	359	F	V	2hiw	B	377	CAson
12620	haematopoietic_neoplasm	blast_phase_chronic_myeloid_leukaemia	ABL1	P00519	359	F	V	2v7a	A	359	Eason
12620	haematopoietic_neoplasm	blast_phase_chronic_myeloid_leukaemia	ABL1	P00519	359	F	V	2v7a	B	359	Eason
12620	haematopoietic_neoplasm	blast_phase_chronic_myeloid_leukaemia	ABL1	P00519	359	F	V	2f4j	A	359	EAson
12620	haematopoietic_neoplasm	blast_phase_chronic_myeloid_leukaemia	ABL1	P00519	359	F	V	2g2f	A	359	Eason
12620	haematopoietic_neoplasm	blast_phase_chronic_myeloid_leukaemia	ABL1	P00519	359	F	V	2g2f	B	359	Eason
12620	haematopoietic_neoplasm	blast_phase_chronic_myeloid_leukaemia	ABL1	P00519	359	F	V	2hyy	A	359	CAson
12620	haematopoietic_neoplasm	blast_phase_chronic_myeloid_leukaemia	ABL1	P00519	359	F	V	2hyy	B	359	CAson
12620	haematopoietic_neoplasm	blast_phase_chronic_myeloid_leukaemia	ABL1	P00519	359	F	V	2hyy	C	359	CAson
12620	haematopoietic_neoplasm	blast_phase_chronic_myeloid_leukaemia	ABL1	P00519	359	F	V	2hyy	D	359	CAson
12620	haematopoietic_neoplasm	blast_phase_chronic_myeloid_leukaemia	ABL1	P00519	359	F	V	2hz4	A	359	Eason
12620	haematopoietic_neoplasm	blast_phase_chronic_myeloid_leukaemia	ABL1	P00519	359	F	V	2hz4	B	359	Eason
12620	haematopoietic_neoplasm	blast_phase_chronic_myeloid_leukaemia	ABL1	P00519	359	F	V	2hz4	C	359	Eason
12620	haematopoietic_neoplasm	blast_phase_chronic_myeloid_leukaemia	ABL1	P00519	359	F	V	3cs9	A	359	CAson
12620	haematopoietic_neoplasm	blast_phase_chronic_myeloid_leukaemia	ABL1	P00519	359	F	V	3cs9	B	359	CAson
12620	haematopoietic_neoplasm	blast_phase_chronic_myeloid_leukaemia	ABL1	P00519	359	F	V	3cs9	C	359	CAson
12620	haematopoietic_neoplasm	blast_phase_chronic_myeloid_leukaemia	ABL1	P00519	359	F	V	3cs9	D	359	CAson
12623	haematopoietic_neoplasm	blast_phase_chronic_myeloid_leukaemia	ABL1	P00519	252	Q	R	1opl	A	271	CAsOn
12623	haematopoietic_neoplasm	blast_phase_chronic_myeloid_leukaemia	ABL1	P00519	252	Q	R	1opl	B	271	CAsOn
12623	haematopoietic_neoplasm	blast_phase_chronic_myeloid_leukaemia	ABL1	P00519	252	Q	R	2fo0	A	271	CASOn
12623	haematopoietic_neoplasm	blast_phase_chronic_myeloid_leukaemia	ABL1	P00519	252	Q	R	2e2b	A	252	CAson
12623	haematopoietic_neoplasm	blast_phase_chronic_myeloid_leukaemia	ABL1	P00519	252	Q	R	2e2b	B	252	CAson
12623	haematopoietic_neoplasm	blast_phase_chronic_myeloid_leukaemia	ABL1	P00519	252	Q	R	2gqg	A	252	CAson
12623	haematopoietic_neoplasm	blast_phase_chronic_myeloid_leukaemia	ABL1	P00519	252	Q	R	2gqg	B	252	CAson
12623	haematopoietic_neoplasm	blast_phase_chronic_myeloid_leukaemia	ABL1	P00519	252	Q	R	2hz0	A	252	CASON
12623	haematopoietic_neoplasm	blast_phase_chronic_myeloid_leukaemia	ABL1	P00519	252	Q	R	2hzi	A	252	CAsOn
12623	haematopoietic_neoplasm	blast_phase_chronic_myeloid_leukaemia	ABL1	P00519	252	Q	R	2hzi	B	252	CAsOn
12623	haematopoietic_neoplasm	blast_phase_chronic_myeloid_leukaemia	ABL1	P00519	252	Q	R	2g1t	A	252	CASon
12623	haematopoietic_neoplasm	blast_phase_chronic_myeloid_leukaemia	ABL1	P00519	252	Q	R	2g1t	B	252	CASon
12623	haematopoietic_neoplasm	blast_phase_chronic_myeloid_leukaemia	ABL1	P00519	252	Q	R	2g1t	C	252	CASon
12623	haematopoietic_neoplasm	blast_phase_chronic_myeloid_leukaemia	ABL1	P00519	252	Q	R	2g1t	D	252	CAson
12623	haematopoietic_neoplasm	blast_phase_chronic_myeloid_leukaemia	ABL1	P00519	252	Q	R	2g2h	A	271	CAsOn
12623	haematopoietic_neoplasm	blast_phase_chronic_myeloid_leukaemia	ABL1	P00519	252	Q	R	2g2h	B	271	CAsOn
12623	haematopoietic_neoplasm	blast_phase_chronic_myeloid_leukaemia	ABL1	P00519	252	Q	R	2hiw	A	270	PAsOn
12623	haematopoietic_neoplasm	blast_phase_chronic_myeloid_leukaemia	ABL1	P00519	252	Q	R	2hiw	B	270	PAsOn
12623	haematopoietic_neoplasm	blast_phase_chronic_myeloid_leukaemia	ABL1	P00519	252	Q	R	2v7a	A	252	CAson
12623	haematopoietic_neoplasm	blast_phase_chronic_myeloid_leukaemia	ABL1	P00519	252	Q	R	2v7a	B	252	CAson
12623	haematopoietic_neoplasm	blast_phase_chronic_myeloid_leukaemia	ABL1	P00519	252	Q	R	2f4j	A	252	CAson
12623	haematopoietic_neoplasm	blast_phase_chronic_myeloid_leukaemia	ABL1	P00519	252	Q	R	2g2f	A	252	CAson
12623	haematopoietic_neoplasm	blast_phase_chronic_myeloid_leukaemia	ABL1	P00519	252	Q	R	2hyy	A	252	CASOn
12623	haematopoietic_neoplasm	blast_phase_chronic_myeloid_leukaemia	ABL1	P00519	252	Q	R	2hyy	B	252	CASOn
12623	haematopoietic_neoplasm	blast_phase_chronic_myeloid_leukaemia	ABL1	P00519	252	Q	R	2hyy	C	252	CASon
12623	haematopoietic_neoplasm	blast_phase_chronic_myeloid_leukaemia	ABL1	P00519	252	Q	R	2hyy	D	252	CASOn
12623	haematopoietic_neoplasm	blast_phase_chronic_myeloid_leukaemia	ABL1	P00519	252	Q	R	3cs9	A	252	CASOn
12623	haematopoietic_neoplasm	blast_phase_chronic_myeloid_leukaemia	ABL1	P00519	252	Q	R	3cs9	B	252	CASOn
12623	haematopoietic_neoplasm	blast_phase_chronic_myeloid_leukaemia	ABL1	P00519	252	Q	R	3cs9	C	252	HASon
12623	haematopoietic_neoplasm	blast_phase_chronic_myeloid_leukaemia	ABL1	P00519	252	Q	R	3cs9	D	252	CAsOn
12607	haematopoietic_neoplasm	chronic_myeloid_leukaemia	ABL1	P00519	317	F	L	1opl	A	336	CAson
12607	haematopoietic_neoplasm	chronic_myeloid_leukaemia	ABL1	P00519	317	F	L	1opl	B	336	CAson
12607	haematopoietic_neoplasm	chronic_myeloid_leukaemia	ABL1	P00519	317	F	L	2fo0	A	336	Cason
12607	haematopoietic_neoplasm	chronic_myeloid_leukaemia	ABL1	P00519	317	F	L	2e2b	A	317	CAson
12607	haematopoietic_neoplasm	chronic_myeloid_leukaemia	ABL1	P00519	317	F	L	2e2b	B	317	CAson
12607	haematopoietic_neoplasm	chronic_myeloid_leukaemia	ABL1	P00519	317	F	L	2g2i	A	317	CAson
12607	haematopoietic_neoplasm	chronic_myeloid_leukaemia	ABL1	P00519	317	F	L	2g2i	B	317	CAson
12607	haematopoietic_neoplasm	chronic_myeloid_leukaemia	ABL1	P00519	317	F	L	2gqg	A	317	CAson
12607	haematopoietic_neoplasm	chronic_myeloid_leukaemia	ABL1	P00519	317	F	L	2gqg	B	317	CAson
12607	haematopoietic_neoplasm	chronic_myeloid_leukaemia	ABL1	P00519	317	F	L	2hz0	A	317	CAson
12607	haematopoietic_neoplasm	chronic_myeloid_leukaemia	ABL1	P00519	317	F	L	2hz0	B	317	CAson
12607	haematopoietic_neoplasm	chronic_myeloid_leukaemia	ABL1	P00519	317	F	L	2hzi	A	317	CAson
12607	haematopoietic_neoplasm	chronic_myeloid_leukaemia	ABL1	P00519	317	F	L	2hzi	B	317	CAson
12607	haematopoietic_neoplasm	chronic_myeloid_leukaemia	ABL1	P00519	317	F	L	2g1t	A	317	CAson
12607	haematopoietic_neoplasm	chronic_myeloid_leukaemia	ABL1	P00519	317	F	L	2g1t	B	317	CAson
12607	haematopoietic_neoplasm	chronic_myeloid_leukaemia	ABL1	P00519	317	F	L	2g1t	C	317	CAson
12607	haematopoietic_neoplasm	chronic_myeloid_leukaemia	ABL1	P00519	317	F	L	2g1t	D	317	CAson
12607	haematopoietic_neoplasm	chronic_myeloid_leukaemia	ABL1	P00519	317	F	L	2g2h	A	336	CAson
12607	haematopoietic_neoplasm	chronic_myeloid_leukaemia	ABL1	P00519	317	F	L	2g2h	B	336	CAson
12607	haematopoietic_neoplasm	chronic_myeloid_leukaemia	ABL1	P00519	317	F	L	2hiw	A	335	CAson
12607	haematopoietic_neoplasm	chronic_myeloid_leukaemia	ABL1	P00519	317	F	L	2hiw	B	335	CAson
12607	haematopoietic_neoplasm	chronic_myeloid_leukaemia	ABL1	P00519	317	F	L	2v7a	A	317	CAson
12607	haematopoietic_neoplasm	chronic_myeloid_leukaemia	ABL1	P00519	317	F	L	2v7a	B	317	CAson
12607	haematopoietic_neoplasm	chronic_myeloid_leukaemia	ABL1	P00519	317	F	L	2f4j	A	317	CAson
12607	haematopoietic_neoplasm	chronic_myeloid_leukaemia	ABL1	P00519	317	F	L	2g2f	A	317	CAson
12607	haematopoietic_neoplasm	chronic_myeloid_leukaemia	ABL1	P00519	317	F	L	2g2f	B	317	CAson
12607	haematopoietic_neoplasm	chronic_myeloid_leukaemia	ABL1	P00519	317	F	L	2hyy	A	317	CAson
12607	haematopoietic_neoplasm	chronic_myeloid_leukaemia	ABL1	P00519	317	F	L	2hyy	B	317	CAson
12607	haematopoietic_neoplasm	chronic_myeloid_leukaemia	ABL1	P00519	317	F	L	2hyy	C	317	CAson
12607	haematopoietic_neoplasm	chronic_myeloid_leukaemia	ABL1	P00519	317	F	L	2hyy	D	317	CAson
12607	haematopoietic_neoplasm	chronic_myeloid_leukaemia	ABL1	P00519	317	F	L	2hz4	A	317	CAson
12607	haematopoietic_neoplasm	chronic_myeloid_leukaemia	ABL1	P00519	317	F	L	2hz4	B	317	CAson
12607	haematopoietic_neoplasm	chronic_myeloid_leukaemia	ABL1	P00519	317	F	L	2hz4	C	317	CAson
12607	haematopoietic_neoplasm	chronic_myeloid_leukaemia	ABL1	P00519	317	F	L	3cs9	A	317	CAson
12607	haematopoietic_neoplasm	chronic_myeloid_leukaemia	ABL1	P00519	317	F	L	3cs9	B	317	CAson
12607	haematopoietic_neoplasm	chronic_myeloid_leukaemia	ABL1	P00519	317	F	L	3cs9	C	317	CAson
12607	haematopoietic_neoplasm	chronic_myeloid_leukaemia	ABL1	P00519	317	F	L	3cs9	D	317	CAson
12620	haematopoietic_neoplasm	chronic_myeloid_leukaemia	ABL1	P00519	359	F	V	1opl	A	378	EAson
12620	haematopoietic_neoplasm	chronic_myeloid_leukaemia	ABL1	P00519	359	F	V	1opl	B	378	EAson
12620	haematopoietic_neoplasm	chronic_myeloid_leukaemia	ABL1	P00519	359	F	V	2fo0	A	378	Eason
12620	haematopoietic_neoplasm	chronic_myeloid_leukaemia	ABL1	P00519	359	F	V	2e2b	A	359	CAson
12620	haematopoietic_neoplasm	chronic_myeloid_leukaemia	ABL1	P00519	359	F	V	2e2b	B	359	CAson
12620	haematopoietic_neoplasm	chronic_myeloid_leukaemia	ABL1	P00519	359	F	V	2g2i	A	359	Cason
12620	haematopoietic_neoplasm	chronic_myeloid_leukaemia	ABL1	P00519	359	F	V	2g2i	B	359	EAson
12620	haematopoietic_neoplasm	chronic_myeloid_leukaemia	ABL1	P00519	359	F	V	2gqg	A	359	EAson
12620	haematopoietic_neoplasm	chronic_myeloid_leukaemia	ABL1	P00519	359	F	V	2gqg	B	359	Eason
12620	haematopoietic_neoplasm	chronic_myeloid_leukaemia	ABL1	P00519	359	F	V	2hz0	A	359	CAson
12620	haematopoietic_neoplasm	chronic_myeloid_leukaemia	ABL1	P00519	359	F	V	2hz0	B	359	CAson
12620	haematopoietic_neoplasm	chronic_myeloid_leukaemia	ABL1	P00519	359	F	V	2hzi	A	359	Eason
12620	haematopoietic_neoplasm	chronic_myeloid_leukaemia	ABL1	P00519	359	F	V	2hzi	B	359	Eason
12620	haematopoietic_neoplasm	chronic_myeloid_leukaemia	ABL1	P00519	359	F	V	2g1t	A	359	Cason
12620	haematopoietic_neoplasm	chronic_myeloid_leukaemia	ABL1	P00519	359	F	V	2g1t	B	359	Cason
12620	haematopoietic_neoplasm	chronic_myeloid_leukaemia	ABL1	P00519	359	F	V	2g1t	C	359	Cason
12620	haematopoietic_neoplasm	chronic_myeloid_leukaemia	ABL1	P00519	359	F	V	2g1t	D	359	Cason
12620	haematopoietic_neoplasm	chronic_myeloid_leukaemia	ABL1	P00519	359	F	V	2g2h	A	378	Eason
12620	haematopoietic_neoplasm	chronic_myeloid_leukaemia	ABL1	P00519	359	F	V	2g2h	B	378	Eason
12620	haematopoietic_neoplasm	chronic_myeloid_leukaemia	ABL1	P00519	359	F	V	2hiw	A	377	CAson
12620	haematopoietic_neoplasm	chronic_myeloid_leukaemia	ABL1	P00519	359	F	V	2hiw	B	377	CAson
12620	haematopoietic_neoplasm	chronic_myeloid_leukaemia	ABL1	P00519	359	F	V	2v7a	A	359	Eason
12620	haematopoietic_neoplasm	chronic_myeloid_leukaemia	ABL1	P00519	359	F	V	2v7a	B	359	Eason
12620	haematopoietic_neoplasm	chronic_myeloid_leukaemia	ABL1	P00519	359	F	V	2f4j	A	359	EAson
12620	haematopoietic_neoplasm	chronic_myeloid_leukaemia	ABL1	P00519	359	F	V	2g2f	A	359	Eason
12620	haematopoietic_neoplasm	chronic_myeloid_leukaemia	ABL1	P00519	359	F	V	2g2f	B	359	Eason
12620	haematopoietic_neoplasm	chronic_myeloid_leukaemia	ABL1	P00519	359	F	V	2hyy	A	359	CAson
12620	haematopoietic_neoplasm	chronic_myeloid_leukaemia	ABL1	P00519	359	F	V	2hyy	B	359	CAson
12620	haematopoietic_neoplasm	chronic_myeloid_leukaemia	ABL1	P00519	359	F	V	2hyy	C	359	CAson
12620	haematopoietic_neoplasm	chronic_myeloid_leukaemia	ABL1	P00519	359	F	V	2hyy	D	359	CAson
12620	haematopoietic_neoplasm	chronic_myeloid_leukaemia	ABL1	P00519	359	F	V	2hz4	A	359	Eason
12620	haematopoietic_neoplasm	chronic_myeloid_leukaemia	ABL1	P00519	359	F	V	2hz4	B	359	Eason
12620	haematopoietic_neoplasm	chronic_myeloid_leukaemia	ABL1	P00519	359	F	V	2hz4	C	359	Eason
12620	haematopoietic_neoplasm	chronic_myeloid_leukaemia	ABL1	P00519	359	F	V	3cs9	A	359	CAson
12620	haematopoietic_neoplasm	chronic_myeloid_leukaemia	ABL1	P00519	359	F	V	3cs9	B	359	CAson
12620	haematopoietic_neoplasm	chronic_myeloid_leukaemia	ABL1	P00519	359	F	V	3cs9	C	359	CAson
12620	haematopoietic_neoplasm	chronic_myeloid_leukaemia	ABL1	P00519	359	F	V	3cs9	D	359	CAson
12624	haematopoietic_neoplasm	chronic_myeloid_leukaemia	ABL1	P00519	387	L	M	1opl	A	406	CAson
12624	haematopoietic_neoplasm	chronic_myeloid_leukaemia	ABL1	P00519	387	L	M	1opl	B	406	CAson
12624	haematopoietic_neoplasm	chronic_myeloid_leukaemia	ABL1	P00519	387	L	M	2fo0	A	406	CASon
12624	haematopoietic_neoplasm	chronic_myeloid_leukaemia	ABL1	P00519	387	L	M	2e2b	A	387	CAson
12624	haematopoietic_neoplasm	chronic_myeloid_leukaemia	ABL1	P00519	387	L	M	2g2i	A	387	CAson
12624	haematopoietic_neoplasm	chronic_myeloid_leukaemia	ABL1	P00519	387	L	M	2g2i	B	387	EAson
12624	haematopoietic_neoplasm	chronic_myeloid_leukaemia	ABL1	P00519	387	L	M	2gqg	A	387	EAson
12624	haematopoietic_neoplasm	chronic_myeloid_leukaemia	ABL1	P00519	387	L	M	2gqg	B	387	EAson
12624	haematopoietic_neoplasm	chronic_myeloid_leukaemia	ABL1	P00519	387	L	M	2hz0	A	387	CAson
12624	haematopoietic_neoplasm	chronic_myeloid_leukaemia	ABL1	P00519	387	L	M	2hzi	A	387	CAson
12624	haematopoietic_neoplasm	chronic_myeloid_leukaemia	ABL1	P00519	387	L	M	2hzi	B	387	CAson
12624	haematopoietic_neoplasm	chronic_myeloid_leukaemia	ABL1	P00519	387	L	M	2g1t	A	387	Hason
12624	haematopoietic_neoplasm	chronic_myeloid_leukaemia	ABL1	P00519	387	L	M	2g1t	B	387	Hason
12624	haematopoietic_neoplasm	chronic_myeloid_leukaemia	ABL1	P00519	387	L	M	2g1t	C	387	Hason
12624	haematopoietic_neoplasm	chronic_myeloid_leukaemia	ABL1	P00519	387	L	M	2g1t	D	387	Hason
12624	haematopoietic_neoplasm	chronic_myeloid_leukaemia	ABL1	P00519	387	L	M	2g2h	A	406	CAson
12624	haematopoietic_neoplasm	chronic_myeloid_leukaemia	ABL1	P00519	387	L	M	2g2h	B	406	CAson
12624	haematopoietic_neoplasm	chronic_myeloid_leukaemia	ABL1	P00519	387	L	M	2hiw	A	405	HAson
12624	haematopoietic_neoplasm	chronic_myeloid_leukaemia	ABL1	P00519	387	L	M	2hiw	B	405	CAson
12624	haematopoietic_neoplasm	chronic_myeloid_leukaemia	ABL1	P00519	387	L	M	2v7a	A	387	EAson
12624	haematopoietic_neoplasm	chronic_myeloid_leukaemia	ABL1	P00519	387	L	M	2v7a	B	387	EAson
12624	haematopoietic_neoplasm	chronic_myeloid_leukaemia	ABL1	P00519	387	L	M	2f4j	A	387	EAson
12624	haematopoietic_neoplasm	chronic_myeloid_leukaemia	ABL1	P00519	387	L	M	2g2f	A	387	CAson
12624	haematopoietic_neoplasm	chronic_myeloid_leukaemia	ABL1	P00519	387	L	M	2g2f	B	387	CAson
12624	haematopoietic_neoplasm	chronic_myeloid_leukaemia	ABL1	P00519	387	L	M	2hyy	A	387	HAson
12624	haematopoietic_neoplasm	chronic_myeloid_leukaemia	ABL1	P00519	387	L	M	2hyy	B	387	HAson
12624	haematopoietic_neoplasm	chronic_myeloid_leukaemia	ABL1	P00519	387	L	M	2hyy	C	387	HAson
12624	haematopoietic_neoplasm	chronic_myeloid_leukaemia	ABL1	P00519	387	L	M	2hyy	D	387	HAson
12624	haematopoietic_neoplasm	chronic_myeloid_leukaemia	ABL1	P00519	387	L	M	2hz4	A	387	EAson
12624	haematopoietic_neoplasm	chronic_myeloid_leukaemia	ABL1	P00519	387	L	M	2hz4	B	387	EAson
12624	haematopoietic_neoplasm	chronic_myeloid_leukaemia	ABL1	P00519	387	L	M	2hz4	C	387	EAson
12624	haematopoietic_neoplasm	chronic_myeloid_leukaemia	ABL1	P00519	387	L	M	3cs9	A	387	CAson
12624	haematopoietic_neoplasm	chronic_myeloid_leukaemia	ABL1	P00519	387	L	M	3cs9	D	387	HAson
12615	haematopoietic_neoplasm	chronic_myeloid_leukaemia	ABL1	P00519	351	M	T	1opl	A	370	Hason
12615	haematopoietic_neoplasm	chronic_myeloid_leukaemia	ABL1	P00519	351	M	T	1opl	B	370	Hason
12615	haematopoietic_neoplasm	chronic_myeloid_leukaemia	ABL1	P00519	351	M	T	2fo0	A	370	HAson
12615	haematopoietic_neoplasm	chronic_myeloid_leukaemia	ABL1	P00519	351	M	T	2e2b	A	351	Hason
12615	haematopoietic_neoplasm	chronic_myeloid_leukaemia	ABL1	P00519	351	M	T	2e2b	B	351	Hason
12615	haematopoietic_neoplasm	chronic_myeloid_leukaemia	ABL1	P00519	351	M	T	2g2i	A	351	Hason
12615	haematopoietic_neoplasm	chronic_myeloid_leukaemia	ABL1	P00519	351	M	T	2g2i	B	351	Hason
12615	haematopoietic_neoplasm	chronic_myeloid_leukaemia	ABL1	P00519	351	M	T	2gqg	A	351	Hason
12615	haematopoietic_neoplasm	chronic_myeloid_leukaemia	ABL1	P00519	351	M	T	2gqg	B	351	Hason
12615	haematopoietic_neoplasm	chronic_myeloid_leukaemia	ABL1	P00519	351	M	T	2hz0	A	351	Hason
12615	haematopoietic_neoplasm	chronic_myeloid_leukaemia	ABL1	P00519	351	M	T	2hz0	B	351	Hason
12615	haematopoietic_neoplasm	chronic_myeloid_leukaemia	ABL1	P00519	351	M	T	2hzi	A	351	Hason
12615	haematopoietic_neoplasm	chronic_myeloid_leukaemia	ABL1	P00519	351	M	T	2hzi	B	351	Hason
12615	haematopoietic_neoplasm	chronic_myeloid_leukaemia	ABL1	P00519	351	M	T	2g1t	A	351	Hason
12615	haematopoietic_neoplasm	chronic_myeloid_leukaemia	ABL1	P00519	351	M	T	2g1t	B	351	Hason
12615	haematopoietic_neoplasm	chronic_myeloid_leukaemia	ABL1	P00519	351	M	T	2g1t	C	351	Hason
12615	haematopoietic_neoplasm	chronic_myeloid_leukaemia	ABL1	P00519	351	M	T	2g1t	D	351	Hason
12615	haematopoietic_neoplasm	chronic_myeloid_leukaemia	ABL1	P00519	351	M	T	2g2h	A	370	Hason
12615	haematopoietic_neoplasm	chronic_myeloid_leukaemia	ABL1	P00519	351	M	T	2g2h	B	370	Hason
12615	haematopoietic_neoplasm	chronic_myeloid_leukaemia	ABL1	P00519	351	M	T	2hiw	A	369	Hason
12615	haematopoietic_neoplasm	chronic_myeloid_leukaemia	ABL1	P00519	351	M	T	2hiw	B	369	Hason
12615	haematopoietic_neoplasm	chronic_myeloid_leukaemia	ABL1	P00519	351	M	T	2v7a	A	351	Hason
12615	haematopoietic_neoplasm	chronic_myeloid_leukaemia	ABL1	P00519	351	M	T	2v7a	B	351	Hason
12615	haematopoietic_neoplasm	chronic_myeloid_leukaemia	ABL1	P00519	351	M	T	2f4j	A	351	Hason
12615	haematopoietic_neoplasm	chronic_myeloid_leukaemia	ABL1	P00519	351	M	T	2g2f	A	351	Hason
12615	haematopoietic_neoplasm	chronic_myeloid_leukaemia	ABL1	P00519	351	M	T	2g2f	B	351	Hason
12615	haematopoietic_neoplasm	chronic_myeloid_leukaemia	ABL1	P00519	351	M	T	2hyy	A	351	Hason
12615	haematopoietic_neoplasm	chronic_myeloid_leukaemia	ABL1	P00519	351	M	T	2hyy	B	351	Hason
12615	haematopoietic_neoplasm	chronic_myeloid_leukaemia	ABL1	P00519	351	M	T	2hyy	C	351	Hason
12615	haematopoietic_neoplasm	chronic_myeloid_leukaemia	ABL1	P00519	351	M	T	2hyy	D	351	Hason
12615	haematopoietic_neoplasm	chronic_myeloid_leukaemia	ABL1	P00519	351	M	T	2hz4	A	351	Hason
12615	haematopoietic_neoplasm	chronic_myeloid_leukaemia	ABL1	P00519	351	M	T	2hz4	B	351	Hason
12615	haematopoietic_neoplasm	chronic_myeloid_leukaemia	ABL1	P00519	351	M	T	2hz4	C	351	Hason
12615	haematopoietic_neoplasm	chronic_myeloid_leukaemia	ABL1	P00519	351	M	T	3cs9	A	351	Hason
12615	haematopoietic_neoplasm	chronic_myeloid_leukaemia	ABL1	P00519	351	M	T	3cs9	B	351	Hason
12615	haematopoietic_neoplasm	chronic_myeloid_leukaemia	ABL1	P00519	351	M	T	3cs9	C	351	Hason
12615	haematopoietic_neoplasm	chronic_myeloid_leukaemia	ABL1	P00519	351	M	T	3cs9	D	351	Hason
12621	haematopoietic_neoplasm	chronic_myeloid_leukaemia	ABL1	P00519	244	M	V	1opl	A	263	EAson
12621	haematopoietic_neoplasm	chronic_myeloid_leukaemia	ABL1	P00519	244	M	V	1opl	B	263	Eason
12621	haematopoietic_neoplasm	chronic_myeloid_leukaemia	ABL1	P00519	244	M	V	2fo0	A	263	EAson
12621	haematopoietic_neoplasm	chronic_myeloid_leukaemia	ABL1	P00519	244	M	V	2e2b	A	244	EAson
12621	haematopoietic_neoplasm	chronic_myeloid_leukaemia	ABL1	P00519	244	M	V	2e2b	B	244	EAson
12621	haematopoietic_neoplasm	chronic_myeloid_leukaemia	ABL1	P00519	244	M	V	2g2i	A	244	EAson
12621	haematopoietic_neoplasm	chronic_myeloid_leukaemia	ABL1	P00519	244	M	V	2g2i	B	244	EAson
12621	haematopoietic_neoplasm	chronic_myeloid_leukaemia	ABL1	P00519	244	M	V	2gqg	A	244	EAson
12621	haematopoietic_neoplasm	chronic_myeloid_leukaemia	ABL1	P00519	244	M	V	2gqg	B	244	EASon
12621	haematopoietic_neoplasm	chronic_myeloid_leukaemia	ABL1	P00519	244	M	V	2hz0	A	244	EAson
12621	haematopoietic_neoplasm	chronic_myeloid_leukaemia	ABL1	P00519	244	M	V	2hz0	B	244	EAson
12621	haematopoietic_neoplasm	chronic_myeloid_leukaemia	ABL1	P00519	244	M	V	2hzi	A	244	EAson
12621	haematopoietic_neoplasm	chronic_myeloid_leukaemia	ABL1	P00519	244	M	V	2hzi	B	244	EASon
12621	haematopoietic_neoplasm	chronic_myeloid_leukaemia	ABL1	P00519	244	M	V	2g1t	A	244	EAson
12621	haematopoietic_neoplasm	chronic_myeloid_leukaemia	ABL1	P00519	244	M	V	2g1t	B	244	EAson
12621	haematopoietic_neoplasm	chronic_myeloid_leukaemia	ABL1	P00519	244	M	V	2g1t	C	244	EAson
12621	haematopoietic_neoplasm	chronic_myeloid_leukaemia	ABL1	P00519	244	M	V	2g1t	D	244	EAson
12621	haematopoietic_neoplasm	chronic_myeloid_leukaemia	ABL1	P00519	244	M	V	2g2h	A	263	EAson
12621	haematopoietic_neoplasm	chronic_myeloid_leukaemia	ABL1	P00519	244	M	V	2g2h	B	263	EAson
12621	haematopoietic_neoplasm	chronic_myeloid_leukaemia	ABL1	P00519	244	M	V	2hiw	A	262	EASon
12621	haematopoietic_neoplasm	chronic_myeloid_leukaemia	ABL1	P00519	244	M	V	2hiw	B	262	EAson
12621	haematopoietic_neoplasm	chronic_myeloid_leukaemia	ABL1	P00519	244	M	V	2v7a	A	244	EAson
12621	haematopoietic_neoplasm	chronic_myeloid_leukaemia	ABL1	P00519	244	M	V	2v7a	B	244	EASon
12621	haematopoietic_neoplasm	chronic_myeloid_leukaemia	ABL1	P00519	244	M	V	2f4j	A	244	EAson
12621	haematopoietic_neoplasm	chronic_myeloid_leukaemia	ABL1	P00519	244	M	V	2g2f	A	244	EAson
12621	haematopoietic_neoplasm	chronic_myeloid_leukaemia	ABL1	P00519	244	M	V	2g2f	B	244	EAson
12621	haematopoietic_neoplasm	chronic_myeloid_leukaemia	ABL1	P00519	244	M	V	2hyy	A	244	EASon
12621	haematopoietic_neoplasm	chronic_myeloid_leukaemia	ABL1	P00519	244	M	V	2hyy	B	244	EAson
12621	haematopoietic_neoplasm	chronic_myeloid_leukaemia	ABL1	P00519	244	M	V	2hyy	C	244	EASon
12621	haematopoietic_neoplasm	chronic_myeloid_leukaemia	ABL1	P00519	244	M	V	2hyy	D	244	EAson
12621	haematopoietic_neoplasm	chronic_myeloid_leukaemia	ABL1	P00519	244	M	V	2hz4	A	244	EAson
12621	haematopoietic_neoplasm	chronic_myeloid_leukaemia	ABL1	P00519	244	M	V	2hz4	B	244	EASon
12621	haematopoietic_neoplasm	chronic_myeloid_leukaemia	ABL1	P00519	244	M	V	2hz4	C	244	EAson
12621	haematopoietic_neoplasm	chronic_myeloid_leukaemia	ABL1	P00519	244	M	V	3cs9	A	244	EAson
12621	haematopoietic_neoplasm	chronic_myeloid_leukaemia	ABL1	P00519	244	M	V	3cs9	B	244	EASon
12621	haematopoietic_neoplasm	chronic_myeloid_leukaemia	ABL1	P00519	244	M	V	3cs9	C	244	EAson
12621	haematopoietic_neoplasm	chronic_myeloid_leukaemia	ABL1	P00519	244	M	V	3cs9	D	244	EASon
12613	haematopoietic_neoplasm	chronic_myeloid_leukaemia	ABL1	P00519	396	H	R	1opl	A	415	CAson
12613	haematopoietic_neoplasm	chronic_myeloid_leukaemia	ABL1	P00519	396	H	R	1opl	B	415	CAson
12613	haematopoietic_neoplasm	chronic_myeloid_leukaemia	ABL1	P00519	396	H	R	2fo0	A	415	CAson
12613	haematopoietic_neoplasm	chronic_myeloid_leukaemia	ABL1	P00519	396	H	R	2e2b	A	396	EAsOn
12613	haematopoietic_neoplasm	chronic_myeloid_leukaemia	ABL1	P00519	396	H	R	2e2b	B	396	CAsOn
12613	haematopoietic_neoplasm	chronic_myeloid_leukaemia	ABL1	P00519	396	H	R	2g2i	A	396	CAson
12613	haematopoietic_neoplasm	chronic_myeloid_leukaemia	ABL1	P00519	396	H	R	2g2i	B	396	CAson
12613	haematopoietic_neoplasm	chronic_myeloid_leukaemia	ABL1	P00519	396	H	R	2gqg	A	396	CAson
12613	haematopoietic_neoplasm	chronic_myeloid_leukaemia	ABL1	P00519	396	H	R	2gqg	B	396	PAson
12613	haematopoietic_neoplasm	chronic_myeloid_leukaemia	ABL1	P00519	396	H	R	2hz0	A	396	Cason
12613	haematopoietic_neoplasm	chronic_myeloid_leukaemia	ABL1	P00519	396	H	R	2hzi	A	396	CAson
12613	haematopoietic_neoplasm	chronic_myeloid_leukaemia	ABL1	P00519	396	H	R	2hzi	B	396	CAson
12613	haematopoietic_neoplasm	chronic_myeloid_leukaemia	ABL1	P00519	396	H	R	2g1t	A	396	CAson
12613	haematopoietic_neoplasm	chronic_myeloid_leukaemia	ABL1	P00519	396	H	R	2g1t	B	396	CAson
12613	haematopoietic_neoplasm	chronic_myeloid_leukaemia	ABL1	P00519	396	H	R	2g1t	C	396	CAson
12613	haematopoietic_neoplasm	chronic_myeloid_leukaemia	ABL1	P00519	396	H	R	2g1t	D	396	CASon
12613	haematopoietic_neoplasm	chronic_myeloid_leukaemia	ABL1	P00519	396	H	R	2g2h	A	415	CAson
12613	haematopoietic_neoplasm	chronic_myeloid_leukaemia	ABL1	P00519	396	H	R	2g2h	B	415	CAson
12613	haematopoietic_neoplasm	chronic_myeloid_leukaemia	ABL1	P00519	396	H	R	2hiw	A	414	EAson
12613	haematopoietic_neoplasm	chronic_myeloid_leukaemia	ABL1	P00519	396	H	R	2hiw	B	414	CAson
12613	haematopoietic_neoplasm	chronic_myeloid_leukaemia	ABL1	P00519	396	H	R	2v7a	A	396	CAson
12613	haematopoietic_neoplasm	chronic_myeloid_leukaemia	ABL1	P00519	396	H	R	2v7a	B	396	CAson
12613	haematopoietic_neoplasm	chronic_myeloid_leukaemia	ABL1	P00519	396	H	R	2f4j	A	396	CAson
12613	haematopoietic_neoplasm	chronic_myeloid_leukaemia	ABL1	P00519	396	H	R	2g2f	A	396	CAson
12613	haematopoietic_neoplasm	chronic_myeloid_leukaemia	ABL1	P00519	396	H	R	2g2f	B	396	CAson
12613	haematopoietic_neoplasm	chronic_myeloid_leukaemia	ABL1	P00519	396	H	R	2hyy	A	396	EASon
12613	haematopoietic_neoplasm	chronic_myeloid_leukaemia	ABL1	P00519	396	H	R	2hyy	B	396	EAson
12613	haematopoietic_neoplasm	chronic_myeloid_leukaemia	ABL1	P00519	396	H	R	2hyy	C	396	EAson
12613	haematopoietic_neoplasm	chronic_myeloid_leukaemia	ABL1	P00519	396	H	R	2hyy	D	396	EAson
12613	haematopoietic_neoplasm	chronic_myeloid_leukaemia	ABL1	P00519	396	H	R	2hz4	A	396	CAson
12613	haematopoietic_neoplasm	chronic_myeloid_leukaemia	ABL1	P00519	396	H	R	2hz4	B	396	CAson
12613	haematopoietic_neoplasm	chronic_myeloid_leukaemia	ABL1	P00519	396	H	R	2hz4	C	396	CAson
12613	haematopoietic_neoplasm	chronic_myeloid_leukaemia	ABL1	P00519	396	H	R	3cs9	A	396	EAsOn
12613	haematopoietic_neoplasm	chronic_myeloid_leukaemia	ABL1	P00519	396	H	R	3cs9	D	396	EAsOn
12625	haematopoietic_neoplasm	blast_phase_chronic_myeloid_leukaemia	ABL1	P00519	343	M	T	1opl	A	362	Hason
12625	haematopoietic_neoplasm	blast_phase_chronic_myeloid_leukaemia	ABL1	P00519	343	M	T	1opl	B	362	Hason
12625	haematopoietic_neoplasm	blast_phase_chronic_myeloid_leukaemia	ABL1	P00519	343	M	T	2fo0	A	362	Hason
12625	haematopoietic_neoplasm	blast_phase_chronic_myeloid_leukaemia	ABL1	P00519	343	M	T	2e2b	A	343	Hason
12625	haematopoietic_neoplasm	blast_phase_chronic_myeloid_leukaemia	ABL1	P00519	343	M	T	2e2b	B	343	Hason
12625	haematopoietic_neoplasm	blast_phase_chronic_myeloid_leukaemia	ABL1	P00519	343	M	T	2g2i	A	343	Hason
12625	haematopoietic_neoplasm	blast_phase_chronic_myeloid_leukaemia	ABL1	P00519	343	M	T	2g2i	B	343	Hason
12625	haematopoietic_neoplasm	blast_phase_chronic_myeloid_leukaemia	ABL1	P00519	343	M	T	2gqg	A	343	Hason
12625	haematopoietic_neoplasm	blast_phase_chronic_myeloid_leukaemia	ABL1	P00519	343	M	T	2gqg	B	343	Hason
12625	haematopoietic_neoplasm	blast_phase_chronic_myeloid_leukaemia	ABL1	P00519	343	M	T	2hz0	A	343	Hason
12625	haematopoietic_neoplasm	blast_phase_chronic_myeloid_leukaemia	ABL1	P00519	343	M	T	2hz0	B	343	Hason
12625	haematopoietic_neoplasm	blast_phase_chronic_myeloid_leukaemia	ABL1	P00519	343	M	T	2hzi	A	343	Hason
12625	haematopoietic_neoplasm	blast_phase_chronic_myeloid_leukaemia	ABL1	P00519	343	M	T	2hzi	B	343	Hason
12625	haematopoietic_neoplasm	blast_phase_chronic_myeloid_leukaemia	ABL1	P00519	343	M	T	2g1t	A	343	Hason
12625	haematopoietic_neoplasm	blast_phase_chronic_myeloid_leukaemia	ABL1	P00519	343	M	T	2g1t	B	343	Hason
12625	haematopoietic_neoplasm	blast_phase_chronic_myeloid_leukaemia	ABL1	P00519	343	M	T	2g1t	C	343	Hason
12625	haematopoietic_neoplasm	blast_phase_chronic_myeloid_leukaemia	ABL1	P00519	343	M	T	2g1t	D	343	Hason
12625	haematopoietic_neoplasm	blast_phase_chronic_myeloid_leukaemia	ABL1	P00519	343	M	T	2g2h	A	362	Hason
12625	haematopoietic_neoplasm	blast_phase_chronic_myeloid_leukaemia	ABL1	P00519	343	M	T	2g2h	B	362	Hason
12625	haematopoietic_neoplasm	blast_phase_chronic_myeloid_leukaemia	ABL1	P00519	343	M	T	2hiw	A	361	Hason
12625	haematopoietic_neoplasm	blast_phase_chronic_myeloid_leukaemia	ABL1	P00519	343	M	T	2hiw	B	361	Hason
12625	haematopoietic_neoplasm	blast_phase_chronic_myeloid_leukaemia	ABL1	P00519	343	M	T	2v7a	A	343	Hason
12625	haematopoietic_neoplasm	blast_phase_chronic_myeloid_leukaemia	ABL1	P00519	343	M	T	2v7a	B	343	Hason
12625	haematopoietic_neoplasm	blast_phase_chronic_myeloid_leukaemia	ABL1	P00519	343	M	T	2f4j	A	343	Hason
12625	haematopoietic_neoplasm	blast_phase_chronic_myeloid_leukaemia	ABL1	P00519	343	M	T	2g2f	A	343	Hason
12625	haematopoietic_neoplasm	blast_phase_chronic_myeloid_leukaemia	ABL1	P00519	343	M	T	2g2f	B	343	Hason
12625	haematopoietic_neoplasm	blast_phase_chronic_myeloid_leukaemia	ABL1	P00519	343	M	T	2hyy	A	343	Hason
12625	haematopoietic_neoplasm	blast_phase_chronic_myeloid_leukaemia	ABL1	P00519	343	M	T	2hyy	B	343	Hason
12625	haematopoietic_neoplasm	blast_phase_chronic_myeloid_leukaemia	ABL1	P00519	343	M	T	2hyy	C	343	Hason
12625	haematopoietic_neoplasm	blast_phase_chronic_myeloid_leukaemia	ABL1	P00519	343	M	T	2hyy	D	343	Hason
12625	haematopoietic_neoplasm	blast_phase_chronic_myeloid_leukaemia	ABL1	P00519	343	M	T	2hz4	A	343	Hason
12625	haematopoietic_neoplasm	blast_phase_chronic_myeloid_leukaemia	ABL1	P00519	343	M	T	2hz4	B	343	Hason
12625	haematopoietic_neoplasm	blast_phase_chronic_myeloid_leukaemia	ABL1	P00519	343	M	T	2hz4	C	343	Hason
12625	haematopoietic_neoplasm	blast_phase_chronic_myeloid_leukaemia	ABL1	P00519	343	M	T	3cs9	A	343	Hason
12625	haematopoietic_neoplasm	blast_phase_chronic_myeloid_leukaemia	ABL1	P00519	343	M	T	3cs9	B	343	Hason
12625	haematopoietic_neoplasm	blast_phase_chronic_myeloid_leukaemia	ABL1	P00519	343	M	T	3cs9	C	343	Hason
12625	haematopoietic_neoplasm	blast_phase_chronic_myeloid_leukaemia	ABL1	P00519	343	M	T	3cs9	D	343	Hason
12626	haematopoietic_neoplasm	blast_phase_chronic_myeloid_leukaemia	ABL1	P00519	382	F	L	1opl	A	401	CAson
12626	haematopoietic_neoplasm	blast_phase_chronic_myeloid_leukaemia	ABL1	P00519	382	F	L	1opl	B	401	CAson
12626	haematopoietic_neoplasm	blast_phase_chronic_myeloid_leukaemia	ABL1	P00519	382	F	L	2fo0	A	401	PAson
12626	haematopoietic_neoplasm	blast_phase_chronic_myeloid_leukaemia	ABL1	P00519	382	F	L	2e2b	A	382	CAson
12626	haematopoietic_neoplasm	blast_phase_chronic_myeloid_leukaemia	ABL1	P00519	382	F	L	2e2b	B	382	CAson
12626	haematopoietic_neoplasm	blast_phase_chronic_myeloid_leukaemia	ABL1	P00519	382	F	L	2g2i	A	382	Cason
12626	haematopoietic_neoplasm	blast_phase_chronic_myeloid_leukaemia	ABL1	P00519	382	F	L	2g2i	B	382	Hason
12626	haematopoietic_neoplasm	blast_phase_chronic_myeloid_leukaemia	ABL1	P00519	382	F	L	2gqg	A	382	Cason
12626	haematopoietic_neoplasm	blast_phase_chronic_myeloid_leukaemia	ABL1	P00519	382	F	L	2gqg	B	382	Cason
12626	haematopoietic_neoplasm	blast_phase_chronic_myeloid_leukaemia	ABL1	P00519	382	F	L	2hz0	A	382	CAson
12626	haematopoietic_neoplasm	blast_phase_chronic_myeloid_leukaemia	ABL1	P00519	382	F	L	2hz0	B	382	CAson
12626	haematopoietic_neoplasm	blast_phase_chronic_myeloid_leukaemia	ABL1	P00519	382	F	L	2hzi	A	382	CAson
12626	haematopoietic_neoplasm	blast_phase_chronic_myeloid_leukaemia	ABL1	P00519	382	F	L	2hzi	B	382	CAson
12626	haematopoietic_neoplasm	blast_phase_chronic_myeloid_leukaemia	ABL1	P00519	382	F	L	2g1t	A	382	Cason
12626	haematopoietic_neoplasm	blast_phase_chronic_myeloid_leukaemia	ABL1	P00519	382	F	L	2g1t	B	382	Cason
12626	haematopoietic_neoplasm	blast_phase_chronic_myeloid_leukaemia	ABL1	P00519	382	F	L	2g1t	C	382	Cason
12626	haematopoietic_neoplasm	blast_phase_chronic_myeloid_leukaemia	ABL1	P00519	382	F	L	2g1t	D	382	Cason
12626	haematopoietic_neoplasm	blast_phase_chronic_myeloid_leukaemia	ABL1	P00519	382	F	L	2g2h	A	401	CAson
12626	haematopoietic_neoplasm	blast_phase_chronic_myeloid_leukaemia	ABL1	P00519	382	F	L	2g2h	B	401	CAson
12626	haematopoietic_neoplasm	blast_phase_chronic_myeloid_leukaemia	ABL1	P00519	382	F	L	2hiw	A	400	CAson
12626	haematopoietic_neoplasm	blast_phase_chronic_myeloid_leukaemia	ABL1	P00519	382	F	L	2hiw	B	400	CAson
12626	haematopoietic_neoplasm	blast_phase_chronic_myeloid_leukaemia	ABL1	P00519	382	F	L	2v7a	A	382	Hason
12626	haematopoietic_neoplasm	blast_phase_chronic_myeloid_leukaemia	ABL1	P00519	382	F	L	2v7a	B	382	Cason
12626	haematopoietic_neoplasm	blast_phase_chronic_myeloid_leukaemia	ABL1	P00519	382	F	L	2f4j	A	382	Cason
12626	haematopoietic_neoplasm	blast_phase_chronic_myeloid_leukaemia	ABL1	P00519	382	F	L	2g2f	A	382	HAson
12626	haematopoietic_neoplasm	blast_phase_chronic_myeloid_leukaemia	ABL1	P00519	382	F	L	2g2f	B	382	CAson
12626	haematopoietic_neoplasm	blast_phase_chronic_myeloid_leukaemia	ABL1	P00519	382	F	L	2hyy	A	382	CAson
12626	haematopoietic_neoplasm	blast_phase_chronic_myeloid_leukaemia	ABL1	P00519	382	F	L	2hyy	B	382	CAson
12626	haematopoietic_neoplasm	blast_phase_chronic_myeloid_leukaemia	ABL1	P00519	382	F	L	2hyy	C	382	CAson
12626	haematopoietic_neoplasm	blast_phase_chronic_myeloid_leukaemia	ABL1	P00519	382	F	L	2hyy	D	382	CAson
12626	haematopoietic_neoplasm	blast_phase_chronic_myeloid_leukaemia	ABL1	P00519	382	F	L	2hz4	A	382	Cason
12626	haematopoietic_neoplasm	blast_phase_chronic_myeloid_leukaemia	ABL1	P00519	382	F	L	2hz4	B	382	Cason
12626	haematopoietic_neoplasm	blast_phase_chronic_myeloid_leukaemia	ABL1	P00519	382	F	L	2hz4	C	382	Cason
12626	haematopoietic_neoplasm	blast_phase_chronic_myeloid_leukaemia	ABL1	P00519	382	F	L	3cs9	A	382	CAson
12626	haematopoietic_neoplasm	blast_phase_chronic_myeloid_leukaemia	ABL1	P00519	382	F	L	3cs9	B	382	CAson
12626	haematopoietic_neoplasm	blast_phase_chronic_myeloid_leukaemia	ABL1	P00519	382	F	L	3cs9	C	382	CAson
12626	haematopoietic_neoplasm	blast_phase_chronic_myeloid_leukaemia	ABL1	P00519	382	F	L	3cs9	D	382	CAson
12627	haematopoietic_neoplasm	chronic_myeloid_leukaemia	ABL1	P00519	379	V	I	1opl	A	398	Eason
12627	haematopoietic_neoplasm	chronic_myeloid_leukaemia	ABL1	P00519	379	V	I	1opl	B	398	Eason
12627	haematopoietic_neoplasm	chronic_myeloid_leukaemia	ABL1	P00519	379	V	I	2fo0	A	398	CAson
12627	haematopoietic_neoplasm	chronic_myeloid_leukaemia	ABL1	P00519	379	V	I	2e2b	A	379	Eason
12627	haematopoietic_neoplasm	chronic_myeloid_leukaemia	ABL1	P00519	379	V	I	2e2b	B	379	Eason
12627	haematopoietic_neoplasm	chronic_myeloid_leukaemia	ABL1	P00519	379	V	I	2g2i	A	379	Eason
12627	haematopoietic_neoplasm	chronic_myeloid_leukaemia	ABL1	P00519	379	V	I	2g2i	B	379	Eason
12627	haematopoietic_neoplasm	chronic_myeloid_leukaemia	ABL1	P00519	379	V	I	2gqg	A	379	Eason
12627	haematopoietic_neoplasm	chronic_myeloid_leukaemia	ABL1	P00519	379	V	I	2gqg	B	379	Eason
12627	haematopoietic_neoplasm	chronic_myeloid_leukaemia	ABL1	P00519	379	V	I	2hz0	A	379	Eason
12627	haematopoietic_neoplasm	chronic_myeloid_leukaemia	ABL1	P00519	379	V	I	2hz0	B	379	Eason
12627	haematopoietic_neoplasm	chronic_myeloid_leukaemia	ABL1	P00519	379	V	I	2hzi	A	379	Eason
12627	haematopoietic_neoplasm	chronic_myeloid_leukaemia	ABL1	P00519	379	V	I	2hzi	B	379	Eason
12627	haematopoietic_neoplasm	chronic_myeloid_leukaemia	ABL1	P00519	379	V	I	2g1t	A	379	Eason
12627	haematopoietic_neoplasm	chronic_myeloid_leukaemia	ABL1	P00519	379	V	I	2g1t	B	379	Eason
12627	haematopoietic_neoplasm	chronic_myeloid_leukaemia	ABL1	P00519	379	V	I	2g1t	C	379	Eason
12627	haematopoietic_neoplasm	chronic_myeloid_leukaemia	ABL1	P00519	379	V	I	2g1t	D	379	Eason
12627	haematopoietic_neoplasm	chronic_myeloid_leukaemia	ABL1	P00519	379	V	I	2g2h	A	398	Eason
12627	haematopoietic_neoplasm	chronic_myeloid_leukaemia	ABL1	P00519	379	V	I	2g2h	B	398	Eason
12627	haematopoietic_neoplasm	chronic_myeloid_leukaemia	ABL1	P00519	379	V	I	2hiw	A	397	Eason
12627	haematopoietic_neoplasm	chronic_myeloid_leukaemia	ABL1	P00519	379	V	I	2hiw	B	397	Eason
12627	haematopoietic_neoplasm	chronic_myeloid_leukaemia	ABL1	P00519	379	V	I	2v7a	A	379	Eason
12627	haematopoietic_neoplasm	chronic_myeloid_leukaemia	ABL1	P00519	379	V	I	2v7a	B	379	Eason
12627	haematopoietic_neoplasm	chronic_myeloid_leukaemia	ABL1	P00519	379	V	I	2f4j	A	379	Eason
12627	haematopoietic_neoplasm	chronic_myeloid_leukaemia	ABL1	P00519	379	V	I	2g2f	A	379	Eason
12627	haematopoietic_neoplasm	chronic_myeloid_leukaemia	ABL1	P00519	379	V	I	2g2f	B	379	Eason
12627	haematopoietic_neoplasm	chronic_myeloid_leukaemia	ABL1	P00519	379	V	I	2hyy	A	379	Eason
12627	haematopoietic_neoplasm	chronic_myeloid_leukaemia	ABL1	P00519	379	V	I	2hyy	B	379	Eason
12627	haematopoietic_neoplasm	chronic_myeloid_leukaemia	ABL1	P00519	379	V	I	2hyy	C	379	Eason
12627	haematopoietic_neoplasm	chronic_myeloid_leukaemia	ABL1	P00519	379	V	I	2hyy	D	379	Eason
12627	haematopoietic_neoplasm	chronic_myeloid_leukaemia	ABL1	P00519	379	V	I	2hz4	A	379	Eason
12627	haematopoietic_neoplasm	chronic_myeloid_leukaemia	ABL1	P00519	379	V	I	2hz4	B	379	Eason
12627	haematopoietic_neoplasm	chronic_myeloid_leukaemia	ABL1	P00519	379	V	I	2hz4	C	379	Eason
12627	haematopoietic_neoplasm	chronic_myeloid_leukaemia	ABL1	P00519	379	V	I	3cs9	A	379	Eason
12627	haematopoietic_neoplasm	chronic_myeloid_leukaemia	ABL1	P00519	379	V	I	3cs9	B	379	Eason
12627	haematopoietic_neoplasm	chronic_myeloid_leukaemia	ABL1	P00519	379	V	I	3cs9	C	379	Eason
12627	haematopoietic_neoplasm	chronic_myeloid_leukaemia	ABL1	P00519	379	V	I	3cs9	D	379	Eason
12608	haematopoietic_neoplasm	chronic_myeloid_leukaemia	ABL1	P00519	244	M	V	1opl	A	263	EAson
12608	haematopoietic_neoplasm	chronic_myeloid_leukaemia	ABL1	P00519	244	M	V	1opl	B	263	Eason
12608	haematopoietic_neoplasm	chronic_myeloid_leukaemia	ABL1	P00519	244	M	V	2fo0	A	263	EAson
12608	haematopoietic_neoplasm	chronic_myeloid_leukaemia	ABL1	P00519	244	M	V	2e2b	A	244	EAson
12608	haematopoietic_neoplasm	chronic_myeloid_leukaemia	ABL1	P00519	244	M	V	2e2b	B	244	EAson
12608	haematopoietic_neoplasm	chronic_myeloid_leukaemia	ABL1	P00519	244	M	V	2g2i	A	244	EAson
12608	haematopoietic_neoplasm	chronic_myeloid_leukaemia	ABL1	P00519	244	M	V	2g2i	B	244	EAson
12608	haematopoietic_neoplasm	chronic_myeloid_leukaemia	ABL1	P00519	244	M	V	2gqg	A	244	EAson
12608	haematopoietic_neoplasm	chronic_myeloid_leukaemia	ABL1	P00519	244	M	V	2gqg	B	244	EASon
12608	haematopoietic_neoplasm	chronic_myeloid_leukaemia	ABL1	P00519	244	M	V	2hz0	A	244	EAson
12608	haematopoietic_neoplasm	chronic_myeloid_leukaemia	ABL1	P00519	244	M	V	2hz0	B	244	EAson
12608	haematopoietic_neoplasm	chronic_myeloid_leukaemia	ABL1	P00519	244	M	V	2hzi	A	244	EAson
12608	haematopoietic_neoplasm	chronic_myeloid_leukaemia	ABL1	P00519	244	M	V	2hzi	B	244	EASon
12608	haematopoietic_neoplasm	chronic_myeloid_leukaemia	ABL1	P00519	244	M	V	2g1t	A	244	EAson
12608	haematopoietic_neoplasm	chronic_myeloid_leukaemia	ABL1	P00519	244	M	V	2g1t	B	244	EAson
12608	haematopoietic_neoplasm	chronic_myeloid_leukaemia	ABL1	P00519	244	M	V	2g1t	C	244	EAson
12608	haematopoietic_neoplasm	chronic_myeloid_leukaemia	ABL1	P00519	244	M	V	2g1t	D	244	EAson
12608	haematopoietic_neoplasm	chronic_myeloid_leukaemia	ABL1	P00519	244	M	V	2g2h	A	263	EAson
12608	haematopoietic_neoplasm	chronic_myeloid_leukaemia	ABL1	P00519	244	M	V	2g2h	B	263	EAson
12608	haematopoietic_neoplasm	chronic_myeloid_leukaemia	ABL1	P00519	244	M	V	2hiw	A	262	EASon
12608	haematopoietic_neoplasm	chronic_myeloid_leukaemia	ABL1	P00519	244	M	V	2hiw	B	262	EAson
12608	haematopoietic_neoplasm	chronic_myeloid_leukaemia	ABL1	P00519	244	M	V	2v7a	A	244	EAson
12608	haematopoietic_neoplasm	chronic_myeloid_leukaemia	ABL1	P00519	244	M	V	2v7a	B	244	EASon
12608	haematopoietic_neoplasm	chronic_myeloid_leukaemia	ABL1	P00519	244	M	V	2f4j	A	244	EAson
12608	haematopoietic_neoplasm	chronic_myeloid_leukaemia	ABL1	P00519	244	M	V	2g2f	A	244	EAson
12608	haematopoietic_neoplasm	chronic_myeloid_leukaemia	ABL1	P00519	244	M	V	2g2f	B	244	EAson
12608	haematopoietic_neoplasm	chronic_myeloid_leukaemia	ABL1	P00519	244	M	V	2hyy	A	244	EASon
12608	haematopoietic_neoplasm	chronic_myeloid_leukaemia	ABL1	P00519	244	M	V	2hyy	B	244	EAson
12608	haematopoietic_neoplasm	chronic_myeloid_leukaemia	ABL1	P00519	244	M	V	2hyy	C	244	EASon
12608	haematopoietic_neoplasm	chronic_myeloid_leukaemia	ABL1	P00519	244	M	V	2hyy	D	244	EAson
12608	haematopoietic_neoplasm	chronic_myeloid_leukaemia	ABL1	P00519	244	M	V	2hz4	A	244	EAson
12608	haematopoietic_neoplasm	chronic_myeloid_leukaemia	ABL1	P00519	244	M	V	2hz4	B	244	EASon
12608	haematopoietic_neoplasm	chronic_myeloid_leukaemia	ABL1	P00519	244	M	V	2hz4	C	244	EAson
12608	haematopoietic_neoplasm	chronic_myeloid_leukaemia	ABL1	P00519	244	M	V	3cs9	A	244	EAson
12608	haematopoietic_neoplasm	chronic_myeloid_leukaemia	ABL1	P00519	244	M	V	3cs9	B	244	EASon
12608	haematopoietic_neoplasm	chronic_myeloid_leukaemia	ABL1	P00519	244	M	V	3cs9	C	244	EAson
12608	haematopoietic_neoplasm	chronic_myeloid_leukaemia	ABL1	P00519	244	M	V	3cs9	D	244	EASon
12609	haematopoietic_neoplasm	chronic_myeloid_leukaemia	ABL1	P00519	252	Q	H	1opl	A	271	CAsOn
12609	haematopoietic_neoplasm	chronic_myeloid_leukaemia	ABL1	P00519	252	Q	H	1opl	B	271	CAsOn
12609	haematopoietic_neoplasm	chronic_myeloid_leukaemia	ABL1	P00519	252	Q	H	2fo0	A	271	CASOn
12609	haematopoietic_neoplasm	chronic_myeloid_leukaemia	ABL1	P00519	252	Q	H	2e2b	A	252	CAson
12609	haematopoietic_neoplasm	chronic_myeloid_leukaemia	ABL1	P00519	252	Q	H	2e2b	B	252	CAson
12609	haematopoietic_neoplasm	chronic_myeloid_leukaemia	ABL1	P00519	252	Q	H	2gqg	A	252	CAson
12609	haematopoietic_neoplasm	chronic_myeloid_leukaemia	ABL1	P00519	252	Q	H	2gqg	B	252	CAson
12609	haematopoietic_neoplasm	chronic_myeloid_leukaemia	ABL1	P00519	252	Q	H	2hz0	A	252	CASON
12609	haematopoietic_neoplasm	chronic_myeloid_leukaemia	ABL1	P00519	252	Q	H	2hzi	A	252	CAsOn
12609	haematopoietic_neoplasm	chronic_myeloid_leukaemia	ABL1	P00519	252	Q	H	2hzi	B	252	CAsOn
12609	haematopoietic_neoplasm	chronic_myeloid_leukaemia	ABL1	P00519	252	Q	H	2g1t	A	252	CASon
12609	haematopoietic_neoplasm	chronic_myeloid_leukaemia	ABL1	P00519	252	Q	H	2g1t	B	252	CASon
12609	haematopoietic_neoplasm	chronic_myeloid_leukaemia	ABL1	P00519	252	Q	H	2g1t	C	252	CASon
12609	haematopoietic_neoplasm	chronic_myeloid_leukaemia	ABL1	P00519	252	Q	H	2g1t	D	252	CAson
12609	haematopoietic_neoplasm	chronic_myeloid_leukaemia	ABL1	P00519	252	Q	H	2g2h	A	271	CAsOn
12609	haematopoietic_neoplasm	chronic_myeloid_leukaemia	ABL1	P00519	252	Q	H	2g2h	B	271	CAsOn
12609	haematopoietic_neoplasm	chronic_myeloid_leukaemia	ABL1	P00519	252	Q	H	2hiw	A	270	PAsOn
12609	haematopoietic_neoplasm	chronic_myeloid_leukaemia	ABL1	P00519	252	Q	H	2hiw	B	270	PAsOn
12609	haematopoietic_neoplasm	chronic_myeloid_leukaemia	ABL1	P00519	252	Q	H	2v7a	A	252	CAson
12609	haematopoietic_neoplasm	chronic_myeloid_leukaemia	ABL1	P00519	252	Q	H	2v7a	B	252	CAson
12609	haematopoietic_neoplasm	chronic_myeloid_leukaemia	ABL1	P00519	252	Q	H	2f4j	A	252	CAson
12609	haematopoietic_neoplasm	chronic_myeloid_leukaemia	ABL1	P00519	252	Q	H	2g2f	A	252	CAson
12609	haematopoietic_neoplasm	chronic_myeloid_leukaemia	ABL1	P00519	252	Q	H	2hyy	A	252	CASOn
12609	haematopoietic_neoplasm	chronic_myeloid_leukaemia	ABL1	P00519	252	Q	H	2hyy	B	252	CASOn
12609	haematopoietic_neoplasm	chronic_myeloid_leukaemia	ABL1	P00519	252	Q	H	2hyy	C	252	CASon
12609	haematopoietic_neoplasm	chronic_myeloid_leukaemia	ABL1	P00519	252	Q	H	2hyy	D	252	CASOn
12609	haematopoietic_neoplasm	chronic_myeloid_leukaemia	ABL1	P00519	252	Q	H	3cs9	A	252	CASOn
12609	haematopoietic_neoplasm	chronic_myeloid_leukaemia	ABL1	P00519	252	Q	H	3cs9	B	252	CASOn
12609	haematopoietic_neoplasm	chronic_myeloid_leukaemia	ABL1	P00519	252	Q	H	3cs9	C	252	HASon
12609	haematopoietic_neoplasm	chronic_myeloid_leukaemia	ABL1	P00519	252	Q	H	3cs9	D	252	CAsOn
12576	haematopoietic_neoplasm	chronic_myeloid_leukaemia	ABL1	P00519	253	Y	H	1opl	A	272	CASOn
12576	haematopoietic_neoplasm	chronic_myeloid_leukaemia	ABL1	P00519	253	Y	H	1opl	B	272	CASOn
12576	haematopoietic_neoplasm	chronic_myeloid_leukaemia	ABL1	P00519	253	Y	H	2fo0	A	272	PAson
12576	haematopoietic_neoplasm	chronic_myeloid_leukaemia	ABL1	P00519	253	Y	H	2e2b	A	253	CASon
12576	haematopoietic_neoplasm	chronic_myeloid_leukaemia	ABL1	P00519	253	Y	H	2e2b	B	253	CAson
12576	haematopoietic_neoplasm	chronic_myeloid_leukaemia	ABL1	P00519	253	Y	H	2gqg	A	253	CAsOn
12576	haematopoietic_neoplasm	chronic_myeloid_leukaemia	ABL1	P00519	253	Y	H	2gqg	B	253	CAsOn
12576	haematopoietic_neoplasm	chronic_myeloid_leukaemia	ABL1	P00519	253	Y	H	2hz0	A	253	CAson
12576	haematopoietic_neoplasm	chronic_myeloid_leukaemia	ABL1	P00519	253	Y	H	2hzi	A	253	CASOn
12576	haematopoietic_neoplasm	chronic_myeloid_leukaemia	ABL1	P00519	253	Y	H	2hzi	B	253	CASOn
12576	haematopoietic_neoplasm	chronic_myeloid_leukaemia	ABL1	P00519	253	Y	H	2g1t	A	253	CASon
12576	haematopoietic_neoplasm	chronic_myeloid_leukaemia	ABL1	P00519	253	Y	H	2g1t	B	253	CASon
12576	haematopoietic_neoplasm	chronic_myeloid_leukaemia	ABL1	P00519	253	Y	H	2g1t	C	253	CASon
12576	haematopoietic_neoplasm	chronic_myeloid_leukaemia	ABL1	P00519	253	Y	H	2g1t	D	253	CASon
12576	haematopoietic_neoplasm	chronic_myeloid_leukaemia	ABL1	P00519	253	Y	H	2g2h	A	272	CASOn
12576	haematopoietic_neoplasm	chronic_myeloid_leukaemia	ABL1	P00519	253	Y	H	2g2h	B	272	CASOn
12576	haematopoietic_neoplasm	chronic_myeloid_leukaemia	ABL1	P00519	253	Y	H	2hiw	A	271	CASOn
12576	haematopoietic_neoplasm	chronic_myeloid_leukaemia	ABL1	P00519	253	Y	H	2hiw	B	271	CASOn
12576	haematopoietic_neoplasm	chronic_myeloid_leukaemia	ABL1	P00519	253	Y	H	2v7a	A	253	CAson
12576	haematopoietic_neoplasm	chronic_myeloid_leukaemia	ABL1	P00519	253	Y	H	2v7a	B	253	CAson
12576	haematopoietic_neoplasm	chronic_myeloid_leukaemia	ABL1	P00519	253	Y	H	2f4j	A	253	CASOn
12576	haematopoietic_neoplasm	chronic_myeloid_leukaemia	ABL1	P00519	253	Y	H	2g2f	A	253	CAson
12576	haematopoietic_neoplasm	chronic_myeloid_leukaemia	ABL1	P00519	253	Y	H	2hyy	A	253	CASon
12576	haematopoietic_neoplasm	chronic_myeloid_leukaemia	ABL1	P00519	253	Y	H	2hyy	B	253	CASon
12576	haematopoietic_neoplasm	chronic_myeloid_leukaemia	ABL1	P00519	253	Y	H	2hyy	C	253	CASon
12576	haematopoietic_neoplasm	chronic_myeloid_leukaemia	ABL1	P00519	253	Y	H	2hyy	D	253	CASon
12576	haematopoietic_neoplasm	chronic_myeloid_leukaemia	ABL1	P00519	253	Y	H	3cs9	A	253	CASon
12576	haematopoietic_neoplasm	chronic_myeloid_leukaemia	ABL1	P00519	253	Y	H	3cs9	B	253	CASoN
12576	haematopoietic_neoplasm	chronic_myeloid_leukaemia	ABL1	P00519	253	Y	H	3cs9	C	253	HASoN
12576	haematopoietic_neoplasm	chronic_myeloid_leukaemia	ABL1	P00519	253	Y	H	3cs9	D	253	CASon
12610	haematopoietic_neoplasm	chronic_myeloid_leukaemia	ABL1	P00519	253	Y	F	1opl	A	272	CASOn
12610	haematopoietic_neoplasm	chronic_myeloid_leukaemia	ABL1	P00519	253	Y	F	1opl	B	272	CASOn
12610	haematopoietic_neoplasm	chronic_myeloid_leukaemia	ABL1	P00519	253	Y	F	2fo0	A	272	PAson
12610	haematopoietic_neoplasm	chronic_myeloid_leukaemia	ABL1	P00519	253	Y	F	2e2b	A	253	CASon
12610	haematopoietic_neoplasm	chronic_myeloid_leukaemia	ABL1	P00519	253	Y	F	2e2b	B	253	CAson
12610	haematopoietic_neoplasm	chronic_myeloid_leukaemia	ABL1	P00519	253	Y	F	2gqg	A	253	CAsOn
12610	haematopoietic_neoplasm	chronic_myeloid_leukaemia	ABL1	P00519	253	Y	F	2gqg	B	253	CAsOn
12610	haematopoietic_neoplasm	chronic_myeloid_leukaemia	ABL1	P00519	253	Y	F	2hz0	A	253	CAson
12610	haematopoietic_neoplasm	chronic_myeloid_leukaemia	ABL1	P00519	253	Y	F	2hzi	A	253	CASOn
12610	haematopoietic_neoplasm	chronic_myeloid_leukaemia	ABL1	P00519	253	Y	F	2hzi	B	253	CASOn
12610	haematopoietic_neoplasm	chronic_myeloid_leukaemia	ABL1	P00519	253	Y	F	2g1t	A	253	CASon
12610	haematopoietic_neoplasm	chronic_myeloid_leukaemia	ABL1	P00519	253	Y	F	2g1t	B	253	CASon
12610	haematopoietic_neoplasm	chronic_myeloid_leukaemia	ABL1	P00519	253	Y	F	2g1t	C	253	CASon
12610	haematopoietic_neoplasm	chronic_myeloid_leukaemia	ABL1	P00519	253	Y	F	2g1t	D	253	CASon
12610	haematopoietic_neoplasm	chronic_myeloid_leukaemia	ABL1	P00519	253	Y	F	2g2h	A	272	CASOn
12610	haematopoietic_neoplasm	chronic_myeloid_leukaemia	ABL1	P00519	253	Y	F	2g2h	B	272	CASOn
12610	haematopoietic_neoplasm	chronic_myeloid_leukaemia	ABL1	P00519	253	Y	F	2hiw	A	271	CASOn
12610	haematopoietic_neoplasm	chronic_myeloid_leukaemia	ABL1	P00519	253	Y	F	2hiw	B	271	CASOn
12610	haematopoietic_neoplasm	chronic_myeloid_leukaemia	ABL1	P00519	253	Y	F	2v7a	A	253	CAson
12610	haematopoietic_neoplasm	chronic_myeloid_leukaemia	ABL1	P00519	253	Y	F	2v7a	B	253	CAson
12610	haematopoietic_neoplasm	chronic_myeloid_leukaemia	ABL1	P00519	253	Y	F	2f4j	A	253	CASOn
12610	haematopoietic_neoplasm	chronic_myeloid_leukaemia	ABL1	P00519	253	Y	F	2g2f	A	253	CAson
12610	haematopoietic_neoplasm	chronic_myeloid_leukaemia	ABL1	P00519	253	Y	F	2hyy	A	253	CASon
12610	haematopoietic_neoplasm	chronic_myeloid_leukaemia	ABL1	P00519	253	Y	F	2hyy	B	253	CASon
12610	haematopoietic_neoplasm	chronic_myeloid_leukaemia	ABL1	P00519	253	Y	F	2hyy	C	253	CASon
12610	haematopoietic_neoplasm	chronic_myeloid_leukaemia	ABL1	P00519	253	Y	F	2hyy	D	253	CASon
12610	haematopoietic_neoplasm	chronic_myeloid_leukaemia	ABL1	P00519	253	Y	F	3cs9	A	253	CASon
12610	haematopoietic_neoplasm	chronic_myeloid_leukaemia	ABL1	P00519	253	Y	F	3cs9	B	253	CASoN
12610	haematopoietic_neoplasm	chronic_myeloid_leukaemia	ABL1	P00519	253	Y	F	3cs9	C	253	HASoN
12610	haematopoietic_neoplasm	chronic_myeloid_leukaemia	ABL1	P00519	253	Y	F	3cs9	D	253	CASon
12611	haematopoietic_neoplasm	chronic_myeloid_leukaemia	ABL1	P00519	355	E	G	1opl	A	374	HAsoN
12611	haematopoietic_neoplasm	chronic_myeloid_leukaemia	ABL1	P00519	355	E	G	1opl	B	374	HAsoN
12611	haematopoietic_neoplasm	chronic_myeloid_leukaemia	ABL1	P00519	355	E	G	2fo0	A	374	HAson
12611	haematopoietic_neoplasm	chronic_myeloid_leukaemia	ABL1	P00519	355	E	G	2e2b	A	355	HAsoN
12611	haematopoietic_neoplasm	chronic_myeloid_leukaemia	ABL1	P00519	355	E	G	2e2b	B	355	HAsoN
12611	haematopoietic_neoplasm	chronic_myeloid_leukaemia	ABL1	P00519	355	E	G	2g2i	A	355	HAsoN
12611	haematopoietic_neoplasm	chronic_myeloid_leukaemia	ABL1	P00519	355	E	G	2g2i	B	355	HAsoN
12611	haematopoietic_neoplasm	chronic_myeloid_leukaemia	ABL1	P00519	355	E	G	2gqg	A	355	HAsoN
12611	haematopoietic_neoplasm	chronic_myeloid_leukaemia	ABL1	P00519	355	E	G	2gqg	B	355	HAsoN
12611	haematopoietic_neoplasm	chronic_myeloid_leukaemia	ABL1	P00519	355	E	G	2hz0	A	355	HAsoN
12611	haematopoietic_neoplasm	chronic_myeloid_leukaemia	ABL1	P00519	355	E	G	2hz0	B	355	HAsoN
12611	haematopoietic_neoplasm	chronic_myeloid_leukaemia	ABL1	P00519	355	E	G	2hzi	A	355	HAsoN
12611	haematopoietic_neoplasm	chronic_myeloid_leukaemia	ABL1	P00519	355	E	G	2hzi	B	355	HAsoN
12611	haematopoietic_neoplasm	chronic_myeloid_leukaemia	ABL1	P00519	355	E	G	2g1t	A	355	HAsoN
12611	haematopoietic_neoplasm	chronic_myeloid_leukaemia	ABL1	P00519	355	E	G	2g1t	B	355	HAsoN
12611	haematopoietic_neoplasm	chronic_myeloid_leukaemia	ABL1	P00519	355	E	G	2g1t	C	355	HAsoN
12611	haematopoietic_neoplasm	chronic_myeloid_leukaemia	ABL1	P00519	355	E	G	2g1t	D	355	HAsoN
12611	haematopoietic_neoplasm	chronic_myeloid_leukaemia	ABL1	P00519	355	E	G	2g2h	A	374	HAsoN
12611	haematopoietic_neoplasm	chronic_myeloid_leukaemia	ABL1	P00519	355	E	G	2g2h	B	374	HAsoN
12611	haematopoietic_neoplasm	chronic_myeloid_leukaemia	ABL1	P00519	355	E	G	2hiw	A	373	HAsoN
12611	haematopoietic_neoplasm	chronic_myeloid_leukaemia	ABL1	P00519	355	E	G	2hiw	B	373	HAsoN
12611	haematopoietic_neoplasm	chronic_myeloid_leukaemia	ABL1	P00519	355	E	G	2v7a	A	355	HAsoN
12611	haematopoietic_neoplasm	chronic_myeloid_leukaemia	ABL1	P00519	355	E	G	2v7a	B	355	HAsoN
12611	haematopoietic_neoplasm	chronic_myeloid_leukaemia	ABL1	P00519	355	E	G	2f4j	A	355	HAsoN
12611	haematopoietic_neoplasm	chronic_myeloid_leukaemia	ABL1	P00519	355	E	G	2g2f	A	355	HAsoN
12611	haematopoietic_neoplasm	chronic_myeloid_leukaemia	ABL1	P00519	355	E	G	2g2f	B	355	HAsoN
12611	haematopoietic_neoplasm	chronic_myeloid_leukaemia	ABL1	P00519	355	E	G	2hyy	A	355	HAsoN
12611	haematopoietic_neoplasm	chronic_myeloid_leukaemia	ABL1	P00519	355	E	G	2hyy	B	355	HAsoN
12611	haematopoietic_neoplasm	chronic_myeloid_leukaemia	ABL1	P00519	355	E	G	2hyy	C	355	HAsoN
12611	haematopoietic_neoplasm	chronic_myeloid_leukaemia	ABL1	P00519	355	E	G	2hyy	D	355	HAsoN
12611	haematopoietic_neoplasm	chronic_myeloid_leukaemia	ABL1	P00519	355	E	G	2hz4	A	355	HAsoN
12611	haematopoietic_neoplasm	chronic_myeloid_leukaemia	ABL1	P00519	355	E	G	2hz4	B	355	HAsoN
12611	haematopoietic_neoplasm	chronic_myeloid_leukaemia	ABL1	P00519	355	E	G	2hz4	C	355	HAsoN
12611	haematopoietic_neoplasm	chronic_myeloid_leukaemia	ABL1	P00519	355	E	G	3cs9	A	355	HAsoN
12611	haematopoietic_neoplasm	chronic_myeloid_leukaemia	ABL1	P00519	355	E	G	3cs9	B	355	HAsoN
12611	haematopoietic_neoplasm	chronic_myeloid_leukaemia	ABL1	P00519	355	E	G	3cs9	C	355	HAsoN
12611	haematopoietic_neoplasm	chronic_myeloid_leukaemia	ABL1	P00519	355	E	G	3cs9	D	355	HAsoN
12604	haematopoietic_neoplasm	chronic_myeloid_leukaemia	ABL1	P00519	396	H	R	1opl	A	415	CAson
12604	haematopoietic_neoplasm	chronic_myeloid_leukaemia	ABL1	P00519	396	H	R	1opl	B	415	CAson
12604	haematopoietic_neoplasm	chronic_myeloid_leukaemia	ABL1	P00519	396	H	R	2fo0	A	415	CAson
12604	haematopoietic_neoplasm	chronic_myeloid_leukaemia	ABL1	P00519	396	H	R	2e2b	A	396	EAsOn
12604	haematopoietic_neoplasm	chronic_myeloid_leukaemia	ABL1	P00519	396	H	R	2e2b	B	396	CAsOn
12604	haematopoietic_neoplasm	chronic_myeloid_leukaemia	ABL1	P00519	396	H	R	2g2i	A	396	CAson
12604	haematopoietic_neoplasm	chronic_myeloid_leukaemia	ABL1	P00519	396	H	R	2g2i	B	396	CAson
12604	haematopoietic_neoplasm	chronic_myeloid_leukaemia	ABL1	P00519	396	H	R	2gqg	A	396	CAson
12604	haematopoietic_neoplasm	chronic_myeloid_leukaemia	ABL1	P00519	396	H	R	2gqg	B	396	PAson
12604	haematopoietic_neoplasm	chronic_myeloid_leukaemia	ABL1	P00519	396	H	R	2hz0	A	396	Cason
12604	haematopoietic_neoplasm	chronic_myeloid_leukaemia	ABL1	P00519	396	H	R	2hzi	A	396	CAson
12604	haematopoietic_neoplasm	chronic_myeloid_leukaemia	ABL1	P00519	396	H	R	2hzi	B	396	CAson
12604	haematopoietic_neoplasm	chronic_myeloid_leukaemia	ABL1	P00519	396	H	R	2g1t	A	396	CAson
12604	haematopoietic_neoplasm	chronic_myeloid_leukaemia	ABL1	P00519	396	H	R	2g1t	B	396	CAson
12604	haematopoietic_neoplasm	chronic_myeloid_leukaemia	ABL1	P00519	396	H	R	2g1t	C	396	CAson
12604	haematopoietic_neoplasm	chronic_myeloid_leukaemia	ABL1	P00519	396	H	R	2g1t	D	396	CASon
12604	haematopoietic_neoplasm	chronic_myeloid_leukaemia	ABL1	P00519	396	H	R	2g2h	A	415	CAson
12604	haematopoietic_neoplasm	chronic_myeloid_leukaemia	ABL1	P00519	396	H	R	2g2h	B	415	CAson
12604	haematopoietic_neoplasm	chronic_myeloid_leukaemia	ABL1	P00519	396	H	R	2hiw	A	414	EAson
12604	haematopoietic_neoplasm	chronic_myeloid_leukaemia	ABL1	P00519	396	H	R	2hiw	B	414	CAson
12604	haematopoietic_neoplasm	chronic_myeloid_leukaemia	ABL1	P00519	396	H	R	2v7a	A	396	CAson
12604	haematopoietic_neoplasm	chronic_myeloid_leukaemia	ABL1	P00519	396	H	R	2v7a	B	396	CAson
12604	haematopoietic_neoplasm	chronic_myeloid_leukaemia	ABL1	P00519	396	H	R	2f4j	A	396	CAson
12604	haematopoietic_neoplasm	chronic_myeloid_leukaemia	ABL1	P00519	396	H	R	2g2f	A	396	CAson
12604	haematopoietic_neoplasm	chronic_myeloid_leukaemia	ABL1	P00519	396	H	R	2g2f	B	396	CAson
12604	haematopoietic_neoplasm	chronic_myeloid_leukaemia	ABL1	P00519	396	H	R	2hyy	A	396	EASon
12604	haematopoietic_neoplasm	chronic_myeloid_leukaemia	ABL1	P00519	396	H	R	2hyy	B	396	EAson
12604	haematopoietic_neoplasm	chronic_myeloid_leukaemia	ABL1	P00519	396	H	R	2hyy	C	396	EAson
12604	haematopoietic_neoplasm	chronic_myeloid_leukaemia	ABL1	P00519	396	H	R	2hyy	D	396	EAson
12604	haematopoietic_neoplasm	chronic_myeloid_leukaemia	ABL1	P00519	396	H	R	2hz4	A	396	CAson
12604	haematopoietic_neoplasm	chronic_myeloid_leukaemia	ABL1	P00519	396	H	R	2hz4	B	396	CAson
12604	haematopoietic_neoplasm	chronic_myeloid_leukaemia	ABL1	P00519	396	H	R	2hz4	C	396	CAson
12604	haematopoietic_neoplasm	chronic_myeloid_leukaemia	ABL1	P00519	396	H	R	3cs9	A	396	EAsOn
12604	haematopoietic_neoplasm	chronic_myeloid_leukaemia	ABL1	P00519	396	H	R	3cs9	D	396	EAsOn
12576	haematopoietic_neoplasm	blast_phase_chronic_myeloid_leukaemia	ABL1	P00519	253	Y	H	1opl	A	272	CASOn
12576	haematopoietic_neoplasm	blast_phase_chronic_myeloid_leukaemia	ABL1	P00519	253	Y	H	1opl	B	272	CASOn
12576	haematopoietic_neoplasm	blast_phase_chronic_myeloid_leukaemia	ABL1	P00519	253	Y	H	2fo0	A	272	PAson
12576	haematopoietic_neoplasm	blast_phase_chronic_myeloid_leukaemia	ABL1	P00519	253	Y	H	2e2b	A	253	CASon
12576	haematopoietic_neoplasm	blast_phase_chronic_myeloid_leukaemia	ABL1	P00519	253	Y	H	2e2b	B	253	CAson
12576	haematopoietic_neoplasm	blast_phase_chronic_myeloid_leukaemia	ABL1	P00519	253	Y	H	2gqg	A	253	CAsOn
12576	haematopoietic_neoplasm	blast_phase_chronic_myeloid_leukaemia	ABL1	P00519	253	Y	H	2gqg	B	253	CAsOn
12576	haematopoietic_neoplasm	blast_phase_chronic_myeloid_leukaemia	ABL1	P00519	253	Y	H	2hz0	A	253	CAson
12576	haematopoietic_neoplasm	blast_phase_chronic_myeloid_leukaemia	ABL1	P00519	253	Y	H	2hzi	A	253	CASOn
12576	haematopoietic_neoplasm	blast_phase_chronic_myeloid_leukaemia	ABL1	P00519	253	Y	H	2hzi	B	253	CASOn
12576	haematopoietic_neoplasm	blast_phase_chronic_myeloid_leukaemia	ABL1	P00519	253	Y	H	2g1t	A	253	CASon
12576	haematopoietic_neoplasm	blast_phase_chronic_myeloid_leukaemia	ABL1	P00519	253	Y	H	2g1t	B	253	CASon
12576	haematopoietic_neoplasm	blast_phase_chronic_myeloid_leukaemia	ABL1	P00519	253	Y	H	2g1t	C	253	CASon
12576	haematopoietic_neoplasm	blast_phase_chronic_myeloid_leukaemia	ABL1	P00519	253	Y	H	2g1t	D	253	CASon
12576	haematopoietic_neoplasm	blast_phase_chronic_myeloid_leukaemia	ABL1	P00519	253	Y	H	2g2h	A	272	CASOn
12576	haematopoietic_neoplasm	blast_phase_chronic_myeloid_leukaemia	ABL1	P00519	253	Y	H	2g2h	B	272	CASOn
12576	haematopoietic_neoplasm	blast_phase_chronic_myeloid_leukaemia	ABL1	P00519	253	Y	H	2hiw	A	271	CASOn
12576	haematopoietic_neoplasm	blast_phase_chronic_myeloid_leukaemia	ABL1	P00519	253	Y	H	2hiw	B	271	CASOn
12576	haematopoietic_neoplasm	blast_phase_chronic_myeloid_leukaemia	ABL1	P00519	253	Y	H	2v7a	A	253	CAson
12576	haematopoietic_neoplasm	blast_phase_chronic_myeloid_leukaemia	ABL1	P00519	253	Y	H	2v7a	B	253	CAson
12576	haematopoietic_neoplasm	blast_phase_chronic_myeloid_leukaemia	ABL1	P00519	253	Y	H	2f4j	A	253	CASOn
12576	haematopoietic_neoplasm	blast_phase_chronic_myeloid_leukaemia	ABL1	P00519	253	Y	H	2g2f	A	253	CAson
12576	haematopoietic_neoplasm	blast_phase_chronic_myeloid_leukaemia	ABL1	P00519	253	Y	H	2hyy	A	253	CASon
12576	haematopoietic_neoplasm	blast_phase_chronic_myeloid_leukaemia	ABL1	P00519	253	Y	H	2hyy	B	253	CASon
12576	haematopoietic_neoplasm	blast_phase_chronic_myeloid_leukaemia	ABL1	P00519	253	Y	H	2hyy	C	253	CASon
12576	haematopoietic_neoplasm	blast_phase_chronic_myeloid_leukaemia	ABL1	P00519	253	Y	H	2hyy	D	253	CASon
12576	haematopoietic_neoplasm	blast_phase_chronic_myeloid_leukaemia	ABL1	P00519	253	Y	H	3cs9	A	253	CASon
12576	haematopoietic_neoplasm	blast_phase_chronic_myeloid_leukaemia	ABL1	P00519	253	Y	H	3cs9	B	253	CASoN
12576	haematopoietic_neoplasm	blast_phase_chronic_myeloid_leukaemia	ABL1	P00519	253	Y	H	3cs9	C	253	HASoN
12576	haematopoietic_neoplasm	blast_phase_chronic_myeloid_leukaemia	ABL1	P00519	253	Y	H	3cs9	D	253	CASon
12574	haematopoietic_neoplasm	blast_phase_chronic_myeloid_leukaemia	ABL1	P00519	255	E	V	1opl	A	274	CASon
12574	haematopoietic_neoplasm	blast_phase_chronic_myeloid_leukaemia	ABL1	P00519	255	E	V	1opl	B	274	CASon
12574	haematopoietic_neoplasm	blast_phase_chronic_myeloid_leukaemia	ABL1	P00519	255	E	V	2fo0	A	274	EAson
12574	haematopoietic_neoplasm	blast_phase_chronic_myeloid_leukaemia	ABL1	P00519	255	E	V	2e2b	A	255	CASon
12574	haematopoietic_neoplasm	blast_phase_chronic_myeloid_leukaemia	ABL1	P00519	255	E	V	2e2b	B	255	CASon
12574	haematopoietic_neoplasm	blast_phase_chronic_myeloid_leukaemia	ABL1	P00519	255	E	V	2g2i	A	255	EASon
12574	haematopoietic_neoplasm	blast_phase_chronic_myeloid_leukaemia	ABL1	P00519	255	E	V	2g2i	B	255	CASon
12574	haematopoietic_neoplasm	blast_phase_chronic_myeloid_leukaemia	ABL1	P00519	255	E	V	2gqg	A	255	EAson
12574	haematopoietic_neoplasm	blast_phase_chronic_myeloid_leukaemia	ABL1	P00519	255	E	V	2gqg	B	255	EAsoN
12574	haematopoietic_neoplasm	blast_phase_chronic_myeloid_leukaemia	ABL1	P00519	255	E	V	2hz0	A	255	EASon
12574	haematopoietic_neoplasm	blast_phase_chronic_myeloid_leukaemia	ABL1	P00519	255	E	V	2hz0	B	255	CAson
12574	haematopoietic_neoplasm	blast_phase_chronic_myeloid_leukaemia	ABL1	P00519	255	E	V	2hzi	A	255	CaSoN
12574	haematopoietic_neoplasm	blast_phase_chronic_myeloid_leukaemia	ABL1	P00519	255	E	V	2hzi	B	255	CASon
12574	haematopoietic_neoplasm	blast_phase_chronic_myeloid_leukaemia	ABL1	P00519	255	E	V	2g1t	A	255	EASon
12574	haematopoietic_neoplasm	blast_phase_chronic_myeloid_leukaemia	ABL1	P00519	255	E	V	2g1t	B	255	EASon
12574	haematopoietic_neoplasm	blast_phase_chronic_myeloid_leukaemia	ABL1	P00519	255	E	V	2g1t	C	255	EASon
12574	haematopoietic_neoplasm	blast_phase_chronic_myeloid_leukaemia	ABL1	P00519	255	E	V	2g1t	D	255	EASon
12574	haematopoietic_neoplasm	blast_phase_chronic_myeloid_leukaemia	ABL1	P00519	255	E	V	2g2h	A	274	EASon
12574	haematopoietic_neoplasm	blast_phase_chronic_myeloid_leukaemia	ABL1	P00519	255	E	V	2g2h	B	274	CASon
12574	haematopoietic_neoplasm	blast_phase_chronic_myeloid_leukaemia	ABL1	P00519	255	E	V	2hiw	A	273	CASon
12574	haematopoietic_neoplasm	blast_phase_chronic_myeloid_leukaemia	ABL1	P00519	255	E	V	2hiw	B	273	CASon
12574	haematopoietic_neoplasm	blast_phase_chronic_myeloid_leukaemia	ABL1	P00519	255	E	V	2v7a	A	255	CAsoN
12574	haematopoietic_neoplasm	blast_phase_chronic_myeloid_leukaemia	ABL1	P00519	255	E	V	2v7a	B	255	CAsoN
12574	haematopoietic_neoplasm	blast_phase_chronic_myeloid_leukaemia	ABL1	P00519	255	E	V	2f4j	A	255	CASon
12574	haematopoietic_neoplasm	blast_phase_chronic_myeloid_leukaemia	ABL1	P00519	255	E	V	2g2f	A	255	CASon
12574	haematopoietic_neoplasm	blast_phase_chronic_myeloid_leukaemia	ABL1	P00519	255	E	V	2g2f	B	255	EAson
12574	haematopoietic_neoplasm	blast_phase_chronic_myeloid_leukaemia	ABL1	P00519	255	E	V	2hyy	A	255	CASon
12574	haematopoietic_neoplasm	blast_phase_chronic_myeloid_leukaemia	ABL1	P00519	255	E	V	2hyy	B	255	CASon
12574	haematopoietic_neoplasm	blast_phase_chronic_myeloid_leukaemia	ABL1	P00519	255	E	V	2hyy	C	255	CASon
12574	haematopoietic_neoplasm	blast_phase_chronic_myeloid_leukaemia	ABL1	P00519	255	E	V	2hyy	D	255	CASon
12574	haematopoietic_neoplasm	blast_phase_chronic_myeloid_leukaemia	ABL1	P00519	255	E	V	2hz4	A	255	CASon
12574	haematopoietic_neoplasm	blast_phase_chronic_myeloid_leukaemia	ABL1	P00519	255	E	V	2hz4	B	255	CASon
12574	haematopoietic_neoplasm	blast_phase_chronic_myeloid_leukaemia	ABL1	P00519	255	E	V	2hz4	C	255	CAson
12574	haematopoietic_neoplasm	blast_phase_chronic_myeloid_leukaemia	ABL1	P00519	255	E	V	3cs9	A	255	CASon
12574	haematopoietic_neoplasm	blast_phase_chronic_myeloid_leukaemia	ABL1	P00519	255	E	V	3cs9	B	255	CASon
12574	haematopoietic_neoplasm	blast_phase_chronic_myeloid_leukaemia	ABL1	P00519	255	E	V	3cs9	C	255	CASon
12574	haematopoietic_neoplasm	blast_phase_chronic_myeloid_leukaemia	ABL1	P00519	255	E	V	3cs9	D	255	CASon
12603	haematopoietic_neoplasm	chronic_myeloid_leukaemia	ABL1	P00519	315	T	N	1opl	A	334	EAson
12603	haematopoietic_neoplasm	chronic_myeloid_leukaemia	ABL1	P00519	315	T	N	1opl	B	334	EAson
12603	haematopoietic_neoplasm	chronic_myeloid_leukaemia	ABL1	P00519	315	T	N	2fo0	A	334	EASoN
12603	haematopoietic_neoplasm	chronic_myeloid_leukaemia	ABL1	P00519	315	T	N	2e2b	A	315	EAson
12603	haematopoietic_neoplasm	chronic_myeloid_leukaemia	ABL1	P00519	315	T	N	2e2b	B	315	EAson
12603	haematopoietic_neoplasm	chronic_myeloid_leukaemia	ABL1	P00519	315	T	N	2g2i	A	315	EAson
12603	haematopoietic_neoplasm	chronic_myeloid_leukaemia	ABL1	P00519	315	T	N	2g2i	B	315	EAson
12603	haematopoietic_neoplasm	chronic_myeloid_leukaemia	ABL1	P00519	315	T	N	2gqg	A	315	EAson
12603	haematopoietic_neoplasm	chronic_myeloid_leukaemia	ABL1	P00519	315	T	N	2gqg	B	315	EAson
12603	haematopoietic_neoplasm	chronic_myeloid_leukaemia	ABL1	P00519	315	T	N	2hz0	A	315	EAson
12603	haematopoietic_neoplasm	chronic_myeloid_leukaemia	ABL1	P00519	315	T	N	2hz0	B	315	EAson
12603	haematopoietic_neoplasm	chronic_myeloid_leukaemia	ABL1	P00519	315	T	N	2hzi	A	315	EAson
12603	haematopoietic_neoplasm	chronic_myeloid_leukaemia	ABL1	P00519	315	T	N	2hzi	B	315	EAson
12603	haematopoietic_neoplasm	chronic_myeloid_leukaemia	ABL1	P00519	315	T	N	2g1t	A	315	EAson
12603	haematopoietic_neoplasm	chronic_myeloid_leukaemia	ABL1	P00519	315	T	N	2g1t	B	315	EAson
12603	haematopoietic_neoplasm	chronic_myeloid_leukaemia	ABL1	P00519	315	T	N	2g1t	C	315	EAson
12603	haematopoietic_neoplasm	chronic_myeloid_leukaemia	ABL1	P00519	315	T	N	2g1t	D	315	EAson
12603	haematopoietic_neoplasm	chronic_myeloid_leukaemia	ABL1	P00519	315	T	N	2g2h	A	334	EAson
12603	haematopoietic_neoplasm	chronic_myeloid_leukaemia	ABL1	P00519	315	T	N	2g2h	B	334	EAson
12603	haematopoietic_neoplasm	chronic_myeloid_leukaemia	ABL1	P00519	315	T	N	2hiw	A	333	EAson
12603	haematopoietic_neoplasm	chronic_myeloid_leukaemia	ABL1	P00519	315	T	N	2hiw	B	333	EAson
12603	haematopoietic_neoplasm	chronic_myeloid_leukaemia	ABL1	P00519	315	T	N	2v7a	A	315	EAson
12603	haematopoietic_neoplasm	chronic_myeloid_leukaemia	ABL1	P00519	315	T	N	2v7a	B	315	EAson
12603	haematopoietic_neoplasm	chronic_myeloid_leukaemia	ABL1	P00519	315	T	N	2f4j	A	315	EAson
12603	haematopoietic_neoplasm	chronic_myeloid_leukaemia	ABL1	P00519	315	T	N	2g2f	A	315	EAson
12603	haematopoietic_neoplasm	chronic_myeloid_leukaemia	ABL1	P00519	315	T	N	2g2f	B	315	EAson
12603	haematopoietic_neoplasm	chronic_myeloid_leukaemia	ABL1	P00519	315	T	N	2hyy	A	315	EAson
12603	haematopoietic_neoplasm	chronic_myeloid_leukaemia	ABL1	P00519	315	T	N	2hyy	B	315	EAson
12603	haematopoietic_neoplasm	chronic_myeloid_leukaemia	ABL1	P00519	315	T	N	2hyy	C	315	EAson
12603	haematopoietic_neoplasm	chronic_myeloid_leukaemia	ABL1	P00519	315	T	N	2hyy	D	315	EAson
12603	haematopoietic_neoplasm	chronic_myeloid_leukaemia	ABL1	P00519	315	T	N	2hz4	A	315	EAson
12603	haematopoietic_neoplasm	chronic_myeloid_leukaemia	ABL1	P00519	315	T	N	2hz4	B	315	EAson
12603	haematopoietic_neoplasm	chronic_myeloid_leukaemia	ABL1	P00519	315	T	N	2hz4	C	315	EAsOn
12603	haematopoietic_neoplasm	chronic_myeloid_leukaemia	ABL1	P00519	315	T	N	3cs9	A	315	EAson
12603	haematopoietic_neoplasm	chronic_myeloid_leukaemia	ABL1	P00519	315	T	N	3cs9	B	315	EAson
12603	haematopoietic_neoplasm	chronic_myeloid_leukaemia	ABL1	P00519	315	T	N	3cs9	C	315	EAson
12603	haematopoietic_neoplasm	chronic_myeloid_leukaemia	ABL1	P00519	315	T	N	3cs9	D	315	EAson
12605	lymphoid_neoplasm	acute_lymphoblastic_leukaemia	ABL1	P00519	359	F	V	1opl	A	378	EAson
12605	lymphoid_neoplasm	acute_lymphoblastic_leukaemia	ABL1	P00519	359	F	V	1opl	B	378	EAson
12605	lymphoid_neoplasm	acute_lymphoblastic_leukaemia	ABL1	P00519	359	F	V	2fo0	A	378	Eason
12605	lymphoid_neoplasm	acute_lymphoblastic_leukaemia	ABL1	P00519	359	F	V	2e2b	A	359	CAson
12605	lymphoid_neoplasm	acute_lymphoblastic_leukaemia	ABL1	P00519	359	F	V	2e2b	B	359	CAson
12605	lymphoid_neoplasm	acute_lymphoblastic_leukaemia	ABL1	P00519	359	F	V	2g2i	A	359	Cason
12605	lymphoid_neoplasm	acute_lymphoblastic_leukaemia	ABL1	P00519	359	F	V	2g2i	B	359	EAson
12605	lymphoid_neoplasm	acute_lymphoblastic_leukaemia	ABL1	P00519	359	F	V	2gqg	A	359	EAson
12605	lymphoid_neoplasm	acute_lymphoblastic_leukaemia	ABL1	P00519	359	F	V	2gqg	B	359	Eason
12605	lymphoid_neoplasm	acute_lymphoblastic_leukaemia	ABL1	P00519	359	F	V	2hz0	A	359	CAson
12605	lymphoid_neoplasm	acute_lymphoblastic_leukaemia	ABL1	P00519	359	F	V	2hz0	B	359	CAson
12605	lymphoid_neoplasm	acute_lymphoblastic_leukaemia	ABL1	P00519	359	F	V	2hzi	A	359	Eason
12605	lymphoid_neoplasm	acute_lymphoblastic_leukaemia	ABL1	P00519	359	F	V	2hzi	B	359	Eason
12605	lymphoid_neoplasm	acute_lymphoblastic_leukaemia	ABL1	P00519	359	F	V	2g1t	A	359	Cason
12605	lymphoid_neoplasm	acute_lymphoblastic_leukaemia	ABL1	P00519	359	F	V	2g1t	B	359	Cason
12605	lymphoid_neoplasm	acute_lymphoblastic_leukaemia	ABL1	P00519	359	F	V	2g1t	C	359	Cason
12605	lymphoid_neoplasm	acute_lymphoblastic_leukaemia	ABL1	P00519	359	F	V	2g1t	D	359	Cason
12605	lymphoid_neoplasm	acute_lymphoblastic_leukaemia	ABL1	P00519	359	F	V	2g2h	A	378	Eason
12605	lymphoid_neoplasm	acute_lymphoblastic_leukaemia	ABL1	P00519	359	F	V	2g2h	B	378	Eason
12605	lymphoid_neoplasm	acute_lymphoblastic_leukaemia	ABL1	P00519	359	F	V	2hiw	A	377	CAson
12605	lymphoid_neoplasm	acute_lymphoblastic_leukaemia	ABL1	P00519	359	F	V	2hiw	B	377	CAson
12605	lymphoid_neoplasm	acute_lymphoblastic_leukaemia	ABL1	P00519	359	F	V	2v7a	A	359	Eason
12605	lymphoid_neoplasm	acute_lymphoblastic_leukaemia	ABL1	P00519	359	F	V	2v7a	B	359	Eason
12605	lymphoid_neoplasm	acute_lymphoblastic_leukaemia	ABL1	P00519	359	F	V	2f4j	A	359	EAson
12605	lymphoid_neoplasm	acute_lymphoblastic_leukaemia	ABL1	P00519	359	F	V	2g2f	A	359	Eason
12605	lymphoid_neoplasm	acute_lymphoblastic_leukaemia	ABL1	P00519	359	F	V	2g2f	B	359	Eason
12605	lymphoid_neoplasm	acute_lymphoblastic_leukaemia	ABL1	P00519	359	F	V	2hyy	A	359	CAson
12605	lymphoid_neoplasm	acute_lymphoblastic_leukaemia	ABL1	P00519	359	F	V	2hyy	B	359	CAson
12605	lymphoid_neoplasm	acute_lymphoblastic_leukaemia	ABL1	P00519	359	F	V	2hyy	C	359	CAson
12605	lymphoid_neoplasm	acute_lymphoblastic_leukaemia	ABL1	P00519	359	F	V	2hyy	D	359	CAson
12605	lymphoid_neoplasm	acute_lymphoblastic_leukaemia	ABL1	P00519	359	F	V	2hz4	A	359	Eason
12605	lymphoid_neoplasm	acute_lymphoblastic_leukaemia	ABL1	P00519	359	F	V	2hz4	B	359	Eason
12605	lymphoid_neoplasm	acute_lymphoblastic_leukaemia	ABL1	P00519	359	F	V	2hz4	C	359	Eason
12605	lymphoid_neoplasm	acute_lymphoblastic_leukaemia	ABL1	P00519	359	F	V	3cs9	A	359	CAson
12605	lymphoid_neoplasm	acute_lymphoblastic_leukaemia	ABL1	P00519	359	F	V	3cs9	B	359	CAson
12605	lymphoid_neoplasm	acute_lymphoblastic_leukaemia	ABL1	P00519	359	F	V	3cs9	C	359	CAson
12605	lymphoid_neoplasm	acute_lymphoblastic_leukaemia	ABL1	P00519	359	F	V	3cs9	D	359	CAson
12605	haematopoietic_neoplasm	chronic_myeloid_leukaemia	ABL1	P00519	359	F	V	1opl	A	378	EAson
12605	haematopoietic_neoplasm	chronic_myeloid_leukaemia	ABL1	P00519	359	F	V	1opl	B	378	EAson
12605	haematopoietic_neoplasm	chronic_myeloid_leukaemia	ABL1	P00519	359	F	V	2fo0	A	378	Eason
12605	haematopoietic_neoplasm	chronic_myeloid_leukaemia	ABL1	P00519	359	F	V	2e2b	A	359	CAson
12605	haematopoietic_neoplasm	chronic_myeloid_leukaemia	ABL1	P00519	359	F	V	2e2b	B	359	CAson
12605	haematopoietic_neoplasm	chronic_myeloid_leukaemia	ABL1	P00519	359	F	V	2g2i	A	359	Cason
12605	haematopoietic_neoplasm	chronic_myeloid_leukaemia	ABL1	P00519	359	F	V	2g2i	B	359	EAson
12605	haematopoietic_neoplasm	chronic_myeloid_leukaemia	ABL1	P00519	359	F	V	2gqg	A	359	EAson
12605	haematopoietic_neoplasm	chronic_myeloid_leukaemia	ABL1	P00519	359	F	V	2gqg	B	359	Eason
12605	haematopoietic_neoplasm	chronic_myeloid_leukaemia	ABL1	P00519	359	F	V	2hz0	A	359	CAson
12605	haematopoietic_neoplasm	chronic_myeloid_leukaemia	ABL1	P00519	359	F	V	2hz0	B	359	CAson
12605	haematopoietic_neoplasm	chronic_myeloid_leukaemia	ABL1	P00519	359	F	V	2hzi	A	359	Eason
12605	haematopoietic_neoplasm	chronic_myeloid_leukaemia	ABL1	P00519	359	F	V	2hzi	B	359	Eason
12605	haematopoietic_neoplasm	chronic_myeloid_leukaemia	ABL1	P00519	359	F	V	2g1t	A	359	Cason
12605	haematopoietic_neoplasm	chronic_myeloid_leukaemia	ABL1	P00519	359	F	V	2g1t	B	359	Cason
12605	haematopoietic_neoplasm	chronic_myeloid_leukaemia	ABL1	P00519	359	F	V	2g1t	C	359	Cason
12605	haematopoietic_neoplasm	chronic_myeloid_leukaemia	ABL1	P00519	359	F	V	2g1t	D	359	Cason
12605	haematopoietic_neoplasm	chronic_myeloid_leukaemia	ABL1	P00519	359	F	V	2g2h	A	378	Eason
12605	haematopoietic_neoplasm	chronic_myeloid_leukaemia	ABL1	P00519	359	F	V	2g2h	B	378	Eason
12605	haematopoietic_neoplasm	chronic_myeloid_leukaemia	ABL1	P00519	359	F	V	2hiw	A	377	CAson
12605	haematopoietic_neoplasm	chronic_myeloid_leukaemia	ABL1	P00519	359	F	V	2hiw	B	377	CAson
12605	haematopoietic_neoplasm	chronic_myeloid_leukaemia	ABL1	P00519	359	F	V	2v7a	A	359	Eason
12605	haematopoietic_neoplasm	chronic_myeloid_leukaemia	ABL1	P00519	359	F	V	2v7a	B	359	Eason
12605	haematopoietic_neoplasm	chronic_myeloid_leukaemia	ABL1	P00519	359	F	V	2f4j	A	359	EAson
12605	haematopoietic_neoplasm	chronic_myeloid_leukaemia	ABL1	P00519	359	F	V	2g2f	A	359	Eason
12605	haematopoietic_neoplasm	chronic_myeloid_leukaemia	ABL1	P00519	359	F	V	2g2f	B	359	Eason
12605	haematopoietic_neoplasm	chronic_myeloid_leukaemia	ABL1	P00519	359	F	V	2hyy	A	359	CAson
12605	haematopoietic_neoplasm	chronic_myeloid_leukaemia	ABL1	P00519	359	F	V	2hyy	B	359	CAson
12605	haematopoietic_neoplasm	chronic_myeloid_leukaemia	ABL1	P00519	359	F	V	2hyy	C	359	CAson
12605	haematopoietic_neoplasm	chronic_myeloid_leukaemia	ABL1	P00519	359	F	V	2hyy	D	359	CAson
12605	haematopoietic_neoplasm	chronic_myeloid_leukaemia	ABL1	P00519	359	F	V	2hz4	A	359	Eason
12605	haematopoietic_neoplasm	chronic_myeloid_leukaemia	ABL1	P00519	359	F	V	2hz4	B	359	Eason
12605	haematopoietic_neoplasm	chronic_myeloid_leukaemia	ABL1	P00519	359	F	V	2hz4	C	359	Eason
12605	haematopoietic_neoplasm	chronic_myeloid_leukaemia	ABL1	P00519	359	F	V	3cs9	A	359	CAson
12605	haematopoietic_neoplasm	chronic_myeloid_leukaemia	ABL1	P00519	359	F	V	3cs9	B	359	CAson
12605	haematopoietic_neoplasm	chronic_myeloid_leukaemia	ABL1	P00519	359	F	V	3cs9	C	359	CAson
12605	haematopoietic_neoplasm	chronic_myeloid_leukaemia	ABL1	P00519	359	F	V	3cs9	D	359	CAson
12606	haematopoietic_neoplasm	chronic_myeloid_leukaemia	ABL1	P00519	359	F	A	1opl	A	378	EAson
12606	haematopoietic_neoplasm	chronic_myeloid_leukaemia	ABL1	P00519	359	F	A	1opl	B	378	EAson
12606	haematopoietic_neoplasm	chronic_myeloid_leukaemia	ABL1	P00519	359	F	A	2fo0	A	378	Eason
12606	haematopoietic_neoplasm	chronic_myeloid_leukaemia	ABL1	P00519	359	F	A	2e2b	A	359	CAson
12606	haematopoietic_neoplasm	chronic_myeloid_leukaemia	ABL1	P00519	359	F	A	2e2b	B	359	CAson
12606	haematopoietic_neoplasm	chronic_myeloid_leukaemia	ABL1	P00519	359	F	A	2g2i	A	359	Cason
12606	haematopoietic_neoplasm	chronic_myeloid_leukaemia	ABL1	P00519	359	F	A	2g2i	B	359	EAson
12606	haematopoietic_neoplasm	chronic_myeloid_leukaemia	ABL1	P00519	359	F	A	2gqg	A	359	EAson
12606	haematopoietic_neoplasm	chronic_myeloid_leukaemia	ABL1	P00519	359	F	A	2gqg	B	359	Eason
12606	haematopoietic_neoplasm	chronic_myeloid_leukaemia	ABL1	P00519	359	F	A	2hz0	A	359	CAson
12606	haematopoietic_neoplasm	chronic_myeloid_leukaemia	ABL1	P00519	359	F	A	2hz0	B	359	CAson
12606	haematopoietic_neoplasm	chronic_myeloid_leukaemia	ABL1	P00519	359	F	A	2hzi	A	359	Eason
12606	haematopoietic_neoplasm	chronic_myeloid_leukaemia	ABL1	P00519	359	F	A	2hzi	B	359	Eason
12606	haematopoietic_neoplasm	chronic_myeloid_leukaemia	ABL1	P00519	359	F	A	2g1t	A	359	Cason
12606	haematopoietic_neoplasm	chronic_myeloid_leukaemia	ABL1	P00519	359	F	A	2g1t	B	359	Cason
12606	haematopoietic_neoplasm	chronic_myeloid_leukaemia	ABL1	P00519	359	F	A	2g1t	C	359	Cason
12606	haematopoietic_neoplasm	chronic_myeloid_leukaemia	ABL1	P00519	359	F	A	2g1t	D	359	Cason
12606	haematopoietic_neoplasm	chronic_myeloid_leukaemia	ABL1	P00519	359	F	A	2g2h	A	378	Eason
12606	haematopoietic_neoplasm	chronic_myeloid_leukaemia	ABL1	P00519	359	F	A	2g2h	B	378	Eason
12606	haematopoietic_neoplasm	chronic_myeloid_leukaemia	ABL1	P00519	359	F	A	2hiw	A	377	CAson
12606	haematopoietic_neoplasm	chronic_myeloid_leukaemia	ABL1	P00519	359	F	A	2hiw	B	377	CAson
12606	haematopoietic_neoplasm	chronic_myeloid_leukaemia	ABL1	P00519	359	F	A	2v7a	A	359	Eason
12606	haematopoietic_neoplasm	chronic_myeloid_leukaemia	ABL1	P00519	359	F	A	2v7a	B	359	Eason
12606	haematopoietic_neoplasm	chronic_myeloid_leukaemia	ABL1	P00519	359	F	A	2f4j	A	359	EAson
12606	haematopoietic_neoplasm	chronic_myeloid_leukaemia	ABL1	P00519	359	F	A	2g2f	A	359	Eason
12606	haematopoietic_neoplasm	chronic_myeloid_leukaemia	ABL1	P00519	359	F	A	2g2f	B	359	Eason
12606	haematopoietic_neoplasm	chronic_myeloid_leukaemia	ABL1	P00519	359	F	A	2hyy	A	359	CAson
12606	haematopoietic_neoplasm	chronic_myeloid_leukaemia	ABL1	P00519	359	F	A	2hyy	B	359	CAson
12606	haematopoietic_neoplasm	chronic_myeloid_leukaemia	ABL1	P00519	359	F	A	2hyy	C	359	CAson
12606	haematopoietic_neoplasm	chronic_myeloid_leukaemia	ABL1	P00519	359	F	A	2hyy	D	359	CAson
12606	haematopoietic_neoplasm	chronic_myeloid_leukaemia	ABL1	P00519	359	F	A	2hz4	A	359	Eason
12606	haematopoietic_neoplasm	chronic_myeloid_leukaemia	ABL1	P00519	359	F	A	2hz4	B	359	Eason
12606	haematopoietic_neoplasm	chronic_myeloid_leukaemia	ABL1	P00519	359	F	A	2hz4	C	359	Eason
12606	haematopoietic_neoplasm	chronic_myeloid_leukaemia	ABL1	P00519	359	F	A	3cs9	A	359	CAson
12606	haematopoietic_neoplasm	chronic_myeloid_leukaemia	ABL1	P00519	359	F	A	3cs9	B	359	CAson
12606	haematopoietic_neoplasm	chronic_myeloid_leukaemia	ABL1	P00519	359	F	A	3cs9	C	359	CAson
12606	haematopoietic_neoplasm	chronic_myeloid_leukaemia	ABL1	P00519	359	F	A	3cs9	D	359	CAson
12602	lymphoid_neoplasm	acute_lymphoblastic_leukaemia	ABL1	P00519	276	D	G	1opl	A	295	PAson
12602	lymphoid_neoplasm	acute_lymphoblastic_leukaemia	ABL1	P00519	276	D	G	1opl	B	295	CAson
12602	lymphoid_neoplasm	acute_lymphoblastic_leukaemia	ABL1	P00519	276	D	G	2fo0	A	295	CAson
12602	lymphoid_neoplasm	acute_lymphoblastic_leukaemia	ABL1	P00519	276	D	G	2g2i	A	276	CAson
12602	lymphoid_neoplasm	acute_lymphoblastic_leukaemia	ABL1	P00519	276	D	G	2g2i	B	276	CAson
12602	lymphoid_neoplasm	acute_lymphoblastic_leukaemia	ABL1	P00519	276	D	G	2gqg	A	276	CAson
12602	lymphoid_neoplasm	acute_lymphoblastic_leukaemia	ABL1	P00519	276	D	G	2gqg	B	276	CAson
12602	lymphoid_neoplasm	acute_lymphoblastic_leukaemia	ABL1	P00519	276	D	G	2hz0	A	276	CAson
12602	lymphoid_neoplasm	acute_lymphoblastic_leukaemia	ABL1	P00519	276	D	G	2hzi	A	276	PAson
12602	lymphoid_neoplasm	acute_lymphoblastic_leukaemia	ABL1	P00519	276	D	G	2g1t	A	276	CAsoN
12602	lymphoid_neoplasm	acute_lymphoblastic_leukaemia	ABL1	P00519	276	D	G	2g1t	B	276	CAsoN
12602	lymphoid_neoplasm	acute_lymphoblastic_leukaemia	ABL1	P00519	276	D	G	2g1t	C	276	CAsoN
12602	lymphoid_neoplasm	acute_lymphoblastic_leukaemia	ABL1	P00519	276	D	G	2g1t	D	276	CAsoN
12602	lymphoid_neoplasm	acute_lymphoblastic_leukaemia	ABL1	P00519	276	D	G	2g2h	A	295	PAson
12602	lymphoid_neoplasm	acute_lymphoblastic_leukaemia	ABL1	P00519	276	D	G	2g2h	B	295	CAson
12602	lymphoid_neoplasm	acute_lymphoblastic_leukaemia	ABL1	P00519	276	D	G	2hiw	A	294	CAson
12602	lymphoid_neoplasm	acute_lymphoblastic_leukaemia	ABL1	P00519	276	D	G	2hiw	B	294	CASon
12602	lymphoid_neoplasm	acute_lymphoblastic_leukaemia	ABL1	P00519	276	D	G	2v7a	A	276	CAson
12602	lymphoid_neoplasm	acute_lymphoblastic_leukaemia	ABL1	P00519	276	D	G	2v7a	B	276	CAson
12602	lymphoid_neoplasm	acute_lymphoblastic_leukaemia	ABL1	P00519	276	D	G	2f4j	A	276	PAson
12602	lymphoid_neoplasm	acute_lymphoblastic_leukaemia	ABL1	P00519	276	D	G	2g2f	A	276	CAsoN
12602	lymphoid_neoplasm	acute_lymphoblastic_leukaemia	ABL1	P00519	276	D	G	2g2f	B	276	CAson
12602	lymphoid_neoplasm	acute_lymphoblastic_leukaemia	ABL1	P00519	276	D	G	2hyy	A	276	CAson
12602	lymphoid_neoplasm	acute_lymphoblastic_leukaemia	ABL1	P00519	276	D	G	2hz4	A	276	CAson
12602	lymphoid_neoplasm	acute_lymphoblastic_leukaemia	ABL1	P00519	276	D	G	2hz4	B	276	PAson
12602	lymphoid_neoplasm	acute_lymphoblastic_leukaemia	ABL1	P00519	276	D	G	2hz4	C	276	CAson
12602	lymphoid_neoplasm	acute_lymphoblastic_leukaemia	ABL1	P00519	276	D	G	3cs9	D	276	CAson
12577	haematopoietic_neoplasm	chronic_myeloid_leukaemia	ABL1	P00519	250	G	E	1opl	A	269	PAson
12577	haematopoietic_neoplasm	chronic_myeloid_leukaemia	ABL1	P00519	250	G	E	1opl	B	269	PAson
12577	haematopoietic_neoplasm	chronic_myeloid_leukaemia	ABL1	P00519	250	G	E	2fo0	A	269	PAson
12577	haematopoietic_neoplasm	chronic_myeloid_leukaemia	ABL1	P00519	250	G	E	2e2b	A	250	PAson
12577	haematopoietic_neoplasm	chronic_myeloid_leukaemia	ABL1	P00519	250	G	E	2e2b	B	250	PAson
12577	haematopoietic_neoplasm	chronic_myeloid_leukaemia	ABL1	P00519	250	G	E	2g2i	A	250	CAson
12577	haematopoietic_neoplasm	chronic_myeloid_leukaemia	ABL1	P00519	250	G	E	2gqg	A	250	PAson
12577	haematopoietic_neoplasm	chronic_myeloid_leukaemia	ABL1	P00519	250	G	E	2gqg	B	250	PAson
12577	haematopoietic_neoplasm	chronic_myeloid_leukaemia	ABL1	P00519	250	G	E	2hz0	A	250	PAson
12577	haematopoietic_neoplasm	chronic_myeloid_leukaemia	ABL1	P00519	250	G	E	2hzi	A	250	PAson
12577	haematopoietic_neoplasm	chronic_myeloid_leukaemia	ABL1	P00519	250	G	E	2hzi	B	250	PAson
12577	haematopoietic_neoplasm	chronic_myeloid_leukaemia	ABL1	P00519	250	G	E	2g1t	A	250	PAson
12577	haematopoietic_neoplasm	chronic_myeloid_leukaemia	ABL1	P00519	250	G	E	2g1t	B	250	EAson
12577	haematopoietic_neoplasm	chronic_myeloid_leukaemia	ABL1	P00519	250	G	E	2g1t	C	250	EAson
12577	haematopoietic_neoplasm	chronic_myeloid_leukaemia	ABL1	P00519	250	G	E	2g1t	D	250	EAson
12577	haematopoietic_neoplasm	chronic_myeloid_leukaemia	ABL1	P00519	250	G	E	2g2h	A	269	PAson
12577	haematopoietic_neoplasm	chronic_myeloid_leukaemia	ABL1	P00519	250	G	E	2g2h	B	269	PAson
12577	haematopoietic_neoplasm	chronic_myeloid_leukaemia	ABL1	P00519	250	G	E	2hiw	A	268	CAson
12577	haematopoietic_neoplasm	chronic_myeloid_leukaemia	ABL1	P00519	250	G	E	2hiw	B	268	CAson
12577	haematopoietic_neoplasm	chronic_myeloid_leukaemia	ABL1	P00519	250	G	E	2v7a	A	250	PAson
12577	haematopoietic_neoplasm	chronic_myeloid_leukaemia	ABL1	P00519	250	G	E	2v7a	B	250	PAson
12577	haematopoietic_neoplasm	chronic_myeloid_leukaemia	ABL1	P00519	250	G	E	2f4j	A	250	PAson
12577	haematopoietic_neoplasm	chronic_myeloid_leukaemia	ABL1	P00519	250	G	E	2g2f	A	250	CAson
12577	haematopoietic_neoplasm	chronic_myeloid_leukaemia	ABL1	P00519	250	G	E	2hyy	A	250	PAson
12577	haematopoietic_neoplasm	chronic_myeloid_leukaemia	ABL1	P00519	250	G	E	2hyy	B	250	PAson
12577	haematopoietic_neoplasm	chronic_myeloid_leukaemia	ABL1	P00519	250	G	E	2hyy	C	250	PAson
12577	haematopoietic_neoplasm	chronic_myeloid_leukaemia	ABL1	P00519	250	G	E	2hyy	D	250	PAson
12577	haematopoietic_neoplasm	chronic_myeloid_leukaemia	ABL1	P00519	250	G	E	3cs9	A	250	PAson
12577	haematopoietic_neoplasm	chronic_myeloid_leukaemia	ABL1	P00519	250	G	E	3cs9	B	250	PAson
12577	haematopoietic_neoplasm	chronic_myeloid_leukaemia	ABL1	P00519	250	G	E	3cs9	C	250	HAson
12577	haematopoietic_neoplasm	chronic_myeloid_leukaemia	ABL1	P00519	250	G	E	3cs9	D	250	PAson
12630	haematopoietic_neoplasm	chronic_myeloid_leukaemia	ABL1	P00519	486	F	S	1opl	A	505	Hason
12630	haematopoietic_neoplasm	chronic_myeloid_leukaemia	ABL1	P00519	486	F	S	1opl	B	505	Hason
12630	haematopoietic_neoplasm	chronic_myeloid_leukaemia	ABL1	P00519	486	F	S	2fo0	A	505	HAson
12630	haematopoietic_neoplasm	chronic_myeloid_leukaemia	ABL1	P00519	486	F	S	2e2b	A	486	Hason
12630	haematopoietic_neoplasm	chronic_myeloid_leukaemia	ABL1	P00519	486	F	S	2e2b	B	486	Hason
12630	haematopoietic_neoplasm	chronic_myeloid_leukaemia	ABL1	P00519	486	F	S	2g2i	A	486	Hason
12630	haematopoietic_neoplasm	chronic_myeloid_leukaemia	ABL1	P00519	486	F	S	2g2i	B	486	Hason
12630	haematopoietic_neoplasm	chronic_myeloid_leukaemia	ABL1	P00519	486	F	S	2gqg	A	486	HAson
12630	haematopoietic_neoplasm	chronic_myeloid_leukaemia	ABL1	P00519	486	F	S	2gqg	B	486	HAson
12630	haematopoietic_neoplasm	chronic_myeloid_leukaemia	ABL1	P00519	486	F	S	2hz0	A	486	Hason
12630	haematopoietic_neoplasm	chronic_myeloid_leukaemia	ABL1	P00519	486	F	S	2hz0	B	486	Hason
12630	haematopoietic_neoplasm	chronic_myeloid_leukaemia	ABL1	P00519	486	F	S	2hzi	A	486	Hason
12630	haematopoietic_neoplasm	chronic_myeloid_leukaemia	ABL1	P00519	486	F	S	2hzi	B	486	Hason
12630	haematopoietic_neoplasm	chronic_myeloid_leukaemia	ABL1	P00519	486	F	S	2g1t	A	486	Hason
12630	haematopoietic_neoplasm	chronic_myeloid_leukaemia	ABL1	P00519	486	F	S	2g1t	B	486	Hason
12630	haematopoietic_neoplasm	chronic_myeloid_leukaemia	ABL1	P00519	486	F	S	2g1t	C	486	Hason
12630	haematopoietic_neoplasm	chronic_myeloid_leukaemia	ABL1	P00519	486	F	S	2g1t	D	486	Hason
12630	haematopoietic_neoplasm	chronic_myeloid_leukaemia	ABL1	P00519	486	F	S	2g2h	A	505	Hason
12630	haematopoietic_neoplasm	chronic_myeloid_leukaemia	ABL1	P00519	486	F	S	2g2h	B	505	Hason
12630	haematopoietic_neoplasm	chronic_myeloid_leukaemia	ABL1	P00519	486	F	S	2hiw	A	504	Hason
12630	haematopoietic_neoplasm	chronic_myeloid_leukaemia	ABL1	P00519	486	F	S	2hiw	B	504	Hason
12630	haematopoietic_neoplasm	chronic_myeloid_leukaemia	ABL1	P00519	486	F	S	2v7a	A	486	HAson
12630	haematopoietic_neoplasm	chronic_myeloid_leukaemia	ABL1	P00519	486	F	S	2v7a	B	486	HAson
12630	haematopoietic_neoplasm	chronic_myeloid_leukaemia	ABL1	P00519	486	F	S	2f4j	A	486	Hason
12630	haematopoietic_neoplasm	chronic_myeloid_leukaemia	ABL1	P00519	486	F	S	2g2f	A	486	Hason
12630	haematopoietic_neoplasm	chronic_myeloid_leukaemia	ABL1	P00519	486	F	S	2g2f	B	486	Hason
12630	haematopoietic_neoplasm	chronic_myeloid_leukaemia	ABL1	P00519	486	F	S	2hyy	A	486	Hason
12630	haematopoietic_neoplasm	chronic_myeloid_leukaemia	ABL1	P00519	486	F	S	2hyy	B	486	Hason
12630	haematopoietic_neoplasm	chronic_myeloid_leukaemia	ABL1	P00519	486	F	S	2hyy	C	486	Hason
12630	haematopoietic_neoplasm	chronic_myeloid_leukaemia	ABL1	P00519	486	F	S	2hyy	D	486	Hason
12630	haematopoietic_neoplasm	chronic_myeloid_leukaemia	ABL1	P00519	486	F	S	2hz4	A	486	Hason
12630	haematopoietic_neoplasm	chronic_myeloid_leukaemia	ABL1	P00519	486	F	S	2hz4	B	486	Hason
12630	haematopoietic_neoplasm	chronic_myeloid_leukaemia	ABL1	P00519	486	F	S	2hz4	C	486	Hason
12630	haematopoietic_neoplasm	chronic_myeloid_leukaemia	ABL1	P00519	486	F	S	3cs9	A	486	Hason
12630	haematopoietic_neoplasm	chronic_myeloid_leukaemia	ABL1	P00519	486	F	S	3cs9	B	486	Hason
12630	haematopoietic_neoplasm	chronic_myeloid_leukaemia	ABL1	P00519	486	F	S	3cs9	C	486	Hason
12630	haematopoietic_neoplasm	chronic_myeloid_leukaemia	ABL1	P00519	486	F	S	3cs9	D	486	Hason
12631	haematopoietic_neoplasm	chronic_myeloid_leukaemia	ABL1	P00519	248	L	V	1opl	A	267	CAson
12631	haematopoietic_neoplasm	chronic_myeloid_leukaemia	ABL1	P00519	248	L	V	1opl	B	267	CAson
12631	haematopoietic_neoplasm	chronic_myeloid_leukaemia	ABL1	P00519	248	L	V	2fo0	A	267	PAson
12631	haematopoietic_neoplasm	chronic_myeloid_leukaemia	ABL1	P00519	248	L	V	2e2b	A	248	HAson
12631	haematopoietic_neoplasm	chronic_myeloid_leukaemia	ABL1	P00519	248	L	V	2e2b	B	248	HAson
12631	haematopoietic_neoplasm	chronic_myeloid_leukaemia	ABL1	P00519	248	L	V	2g2i	A	248	EAson
12631	haematopoietic_neoplasm	chronic_myeloid_leukaemia	ABL1	P00519	248	L	V	2g2i	B	248	EAson
12631	haematopoietic_neoplasm	chronic_myeloid_leukaemia	ABL1	P00519	248	L	V	2gqg	A	248	CAson
12631	haematopoietic_neoplasm	chronic_myeloid_leukaemia	ABL1	P00519	248	L	V	2gqg	B	248	CAson
12631	haematopoietic_neoplasm	chronic_myeloid_leukaemia	ABL1	P00519	248	L	V	2hz0	A	248	EAson
12631	haematopoietic_neoplasm	chronic_myeloid_leukaemia	ABL1	P00519	248	L	V	2hz0	B	248	CAson
12631	haematopoietic_neoplasm	chronic_myeloid_leukaemia	ABL1	P00519	248	L	V	2hzi	A	248	CAson
12631	haematopoietic_neoplasm	chronic_myeloid_leukaemia	ABL1	P00519	248	L	V	2hzi	B	248	CAson
12631	haematopoietic_neoplasm	chronic_myeloid_leukaemia	ABL1	P00519	248	L	V	2g1t	A	248	EAson
12631	haematopoietic_neoplasm	chronic_myeloid_leukaemia	ABL1	P00519	248	L	V	2g1t	B	248	EAson
12631	haematopoietic_neoplasm	chronic_myeloid_leukaemia	ABL1	P00519	248	L	V	2g1t	C	248	EAson
12631	haematopoietic_neoplasm	chronic_myeloid_leukaemia	ABL1	P00519	248	L	V	2g1t	D	248	EAson
12631	haematopoietic_neoplasm	chronic_myeloid_leukaemia	ABL1	P00519	248	L	V	2g2h	A	267	CAson
12631	haematopoietic_neoplasm	chronic_myeloid_leukaemia	ABL1	P00519	248	L	V	2g2h	B	267	CAson
12631	haematopoietic_neoplasm	chronic_myeloid_leukaemia	ABL1	P00519	248	L	V	2hiw	A	266	CAson
12631	haematopoietic_neoplasm	chronic_myeloid_leukaemia	ABL1	P00519	248	L	V	2hiw	B	266	CAson
12631	haematopoietic_neoplasm	chronic_myeloid_leukaemia	ABL1	P00519	248	L	V	2v7a	A	248	CAson
12631	haematopoietic_neoplasm	chronic_myeloid_leukaemia	ABL1	P00519	248	L	V	2v7a	B	248	CAson
12631	haematopoietic_neoplasm	chronic_myeloid_leukaemia	ABL1	P00519	248	L	V	2f4j	A	248	CAson
12631	haematopoietic_neoplasm	chronic_myeloid_leukaemia	ABL1	P00519	248	L	V	2g2f	A	248	EAson
12631	haematopoietic_neoplasm	chronic_myeloid_leukaemia	ABL1	P00519	248	L	V	2g2f	B	248	CAson
12631	haematopoietic_neoplasm	chronic_myeloid_leukaemia	ABL1	P00519	248	L	V	2hyy	A	248	HAson
12631	haematopoietic_neoplasm	chronic_myeloid_leukaemia	ABL1	P00519	248	L	V	2hyy	B	248	HAson
12631	haematopoietic_neoplasm	chronic_myeloid_leukaemia	ABL1	P00519	248	L	V	2hyy	C	248	CAson
12631	haematopoietic_neoplasm	chronic_myeloid_leukaemia	ABL1	P00519	248	L	V	2hyy	D	248	HAson
12631	haematopoietic_neoplasm	chronic_myeloid_leukaemia	ABL1	P00519	248	L	V	2hz4	A	248	CAson
12631	haematopoietic_neoplasm	chronic_myeloid_leukaemia	ABL1	P00519	248	L	V	2hz4	B	248	CAson
12631	haematopoietic_neoplasm	chronic_myeloid_leukaemia	ABL1	P00519	248	L	V	2hz4	C	248	CAson
12631	haematopoietic_neoplasm	chronic_myeloid_leukaemia	ABL1	P00519	248	L	V	3cs9	A	248	HAson
12631	haematopoietic_neoplasm	chronic_myeloid_leukaemia	ABL1	P00519	248	L	V	3cs9	B	248	CAson
12631	haematopoietic_neoplasm	chronic_myeloid_leukaemia	ABL1	P00519	248	L	V	3cs9	C	248	CAson
12631	haematopoietic_neoplasm	chronic_myeloid_leukaemia	ABL1	P00519	248	L	V	3cs9	D	248	HAson
12633	haematopoietic_neoplasm	chronic_myeloid_leukaemia	ABL1	P00519	417	S	Y	1opl	A	436	CAsoN
12633	haematopoietic_neoplasm	chronic_myeloid_leukaemia	ABL1	P00519	417	S	Y	1opl	B	436	CAsoN
12633	haematopoietic_neoplasm	chronic_myeloid_leukaemia	ABL1	P00519	417	S	Y	2fo0	A	436	HAson
12633	haematopoietic_neoplasm	chronic_myeloid_leukaemia	ABL1	P00519	417	S	Y	2e2b	A	417	CAsoN
12633	haematopoietic_neoplasm	chronic_myeloid_leukaemia	ABL1	P00519	417	S	Y	2e2b	B	417	CAsoN
12633	haematopoietic_neoplasm	chronic_myeloid_leukaemia	ABL1	P00519	417	S	Y	2g2i	A	417	CAsoN
12633	haematopoietic_neoplasm	chronic_myeloid_leukaemia	ABL1	P00519	417	S	Y	2g2i	B	417	PASoN
12633	haematopoietic_neoplasm	chronic_myeloid_leukaemia	ABL1	P00519	417	S	Y	2gqg	A	417	HAson
12633	haematopoietic_neoplasm	chronic_myeloid_leukaemia	ABL1	P00519	417	S	Y	2gqg	B	417	HAson
12633	haematopoietic_neoplasm	chronic_myeloid_leukaemia	ABL1	P00519	417	S	Y	2hz0	A	417	CAsoN
12633	haematopoietic_neoplasm	chronic_myeloid_leukaemia	ABL1	P00519	417	S	Y	2hz0	B	417	CAsoN
12633	haematopoietic_neoplasm	chronic_myeloid_leukaemia	ABL1	P00519	417	S	Y	2hzi	A	417	CAsoN
12633	haematopoietic_neoplasm	chronic_myeloid_leukaemia	ABL1	P00519	417	S	Y	2hzi	B	417	CAsoN
12633	haematopoietic_neoplasm	chronic_myeloid_leukaemia	ABL1	P00519	417	S	Y	2g1t	A	417	CAsoN
12633	haematopoietic_neoplasm	chronic_myeloid_leukaemia	ABL1	P00519	417	S	Y	2g1t	B	417	CAsoN
12633	haematopoietic_neoplasm	chronic_myeloid_leukaemia	ABL1	P00519	417	S	Y	2g1t	C	417	CAsoN
12633	haematopoietic_neoplasm	chronic_myeloid_leukaemia	ABL1	P00519	417	S	Y	2g1t	D	417	CAsoN
12633	haematopoietic_neoplasm	chronic_myeloid_leukaemia	ABL1	P00519	417	S	Y	2g2h	A	436	CAsoN
12633	haematopoietic_neoplasm	chronic_myeloid_leukaemia	ABL1	P00519	417	S	Y	2g2h	B	436	CAsoN
12633	haematopoietic_neoplasm	chronic_myeloid_leukaemia	ABL1	P00519	417	S	Y	2hiw	A	435	CAsoN
12633	haematopoietic_neoplasm	chronic_myeloid_leukaemia	ABL1	P00519	417	S	Y	2hiw	B	435	CAsoN
12633	haematopoietic_neoplasm	chronic_myeloid_leukaemia	ABL1	P00519	417	S	Y	2v7a	A	417	HAson
12633	haematopoietic_neoplasm	chronic_myeloid_leukaemia	ABL1	P00519	417	S	Y	2v7a	B	417	HAson
12633	haematopoietic_neoplasm	chronic_myeloid_leukaemia	ABL1	P00519	417	S	Y	2f4j	A	417	CAsoN
12633	haematopoietic_neoplasm	chronic_myeloid_leukaemia	ABL1	P00519	417	S	Y	2g2f	A	417	CAsoN
12633	haematopoietic_neoplasm	chronic_myeloid_leukaemia	ABL1	P00519	417	S	Y	2g2f	B	417	EASoN
12633	haematopoietic_neoplasm	chronic_myeloid_leukaemia	ABL1	P00519	417	S	Y	2hyy	A	417	CAsoN
12633	haematopoietic_neoplasm	chronic_myeloid_leukaemia	ABL1	P00519	417	S	Y	2hyy	B	417	CAsoN
12633	haematopoietic_neoplasm	chronic_myeloid_leukaemia	ABL1	P00519	417	S	Y	2hyy	C	417	CAsoN
12633	haematopoietic_neoplasm	chronic_myeloid_leukaemia	ABL1	P00519	417	S	Y	2hyy	D	417	CAsoN
12633	haematopoietic_neoplasm	chronic_myeloid_leukaemia	ABL1	P00519	417	S	Y	2hz4	A	417	CAsoN
12633	haematopoietic_neoplasm	chronic_myeloid_leukaemia	ABL1	P00519	417	S	Y	2hz4	B	417	CAsoN
12633	haematopoietic_neoplasm	chronic_myeloid_leukaemia	ABL1	P00519	417	S	Y	2hz4	C	417	CAsoN
12633	haematopoietic_neoplasm	chronic_myeloid_leukaemia	ABL1	P00519	417	S	Y	3cs9	A	417	CAsoN
12633	haematopoietic_neoplasm	chronic_myeloid_leukaemia	ABL1	P00519	417	S	Y	3cs9	B	417	CAsoN
12633	haematopoietic_neoplasm	chronic_myeloid_leukaemia	ABL1	P00519	417	S	Y	3cs9	C	417	CAsoN
12633	haematopoietic_neoplasm	chronic_myeloid_leukaemia	ABL1	P00519	417	S	Y	3cs9	D	417	CAsoN
12634	haematopoietic_neoplasm	chronic_myeloid_leukaemia	ABL1	P00519	459	E	K	1opl	A	478	CAson
12634	haematopoietic_neoplasm	chronic_myeloid_leukaemia	ABL1	P00519	459	E	K	1opl	B	478	CAson
12634	haematopoietic_neoplasm	chronic_myeloid_leukaemia	ABL1	P00519	459	E	K	2fo0	A	478	CASOn
12634	haematopoietic_neoplasm	chronic_myeloid_leukaemia	ABL1	P00519	459	E	K	2e2b	A	459	CAson
12634	haematopoietic_neoplasm	chronic_myeloid_leukaemia	ABL1	P00519	459	E	K	2e2b	B	459	CAson
12634	haematopoietic_neoplasm	chronic_myeloid_leukaemia	ABL1	P00519	459	E	K	2g2i	A	459	CAson
12634	haematopoietic_neoplasm	chronic_myeloid_leukaemia	ABL1	P00519	459	E	K	2g2i	B	459	CAson
12634	haematopoietic_neoplasm	chronic_myeloid_leukaemia	ABL1	P00519	459	E	K	2gqg	A	459	CAsOn
12634	haematopoietic_neoplasm	chronic_myeloid_leukaemia	ABL1	P00519	459	E	K	2gqg	B	459	CAsOn
12634	haematopoietic_neoplasm	chronic_myeloid_leukaemia	ABL1	P00519	459	E	K	2hz0	A	459	CAson
12634	haematopoietic_neoplasm	chronic_myeloid_leukaemia	ABL1	P00519	459	E	K	2hz0	B	459	CAson
12634	haematopoietic_neoplasm	chronic_myeloid_leukaemia	ABL1	P00519	459	E	K	2hzi	A	459	CAson
12634	haematopoietic_neoplasm	chronic_myeloid_leukaemia	ABL1	P00519	459	E	K	2hzi	B	459	CAson
12634	haematopoietic_neoplasm	chronic_myeloid_leukaemia	ABL1	P00519	459	E	K	2g1t	A	459	CAson
12634	haematopoietic_neoplasm	chronic_myeloid_leukaemia	ABL1	P00519	459	E	K	2g1t	B	459	CAson
12634	haematopoietic_neoplasm	chronic_myeloid_leukaemia	ABL1	P00519	459	E	K	2g1t	C	459	CAson
12634	haematopoietic_neoplasm	chronic_myeloid_leukaemia	ABL1	P00519	459	E	K	2g1t	D	459	CAson
12634	haematopoietic_neoplasm	chronic_myeloid_leukaemia	ABL1	P00519	459	E	K	2g2h	A	478	CAson
12634	haematopoietic_neoplasm	chronic_myeloid_leukaemia	ABL1	P00519	459	E	K	2g2h	B	478	CAson
12634	haematopoietic_neoplasm	chronic_myeloid_leukaemia	ABL1	P00519	459	E	K	2hiw	A	477	CASon
12634	haematopoietic_neoplasm	chronic_myeloid_leukaemia	ABL1	P00519	459	E	K	2hiw	B	477	CASon
12634	haematopoietic_neoplasm	chronic_myeloid_leukaemia	ABL1	P00519	459	E	K	2v7a	A	459	CAsOn
12634	haematopoietic_neoplasm	chronic_myeloid_leukaemia	ABL1	P00519	459	E	K	2v7a	B	459	CAsOn
12634	haematopoietic_neoplasm	chronic_myeloid_leukaemia	ABL1	P00519	459	E	K	2f4j	A	459	CAson
12634	haematopoietic_neoplasm	chronic_myeloid_leukaemia	ABL1	P00519	459	E	K	2g2f	A	459	CAson
12634	haematopoietic_neoplasm	chronic_myeloid_leukaemia	ABL1	P00519	459	E	K	2g2f	B	459	CAson
12634	haematopoietic_neoplasm	chronic_myeloid_leukaemia	ABL1	P00519	459	E	K	2hyy	A	459	CAson
12634	haematopoietic_neoplasm	chronic_myeloid_leukaemia	ABL1	P00519	459	E	K	2hyy	B	459	CAson
12634	haematopoietic_neoplasm	chronic_myeloid_leukaemia	ABL1	P00519	459	E	K	2hyy	C	459	CAson
12634	haematopoietic_neoplasm	chronic_myeloid_leukaemia	ABL1	P00519	459	E	K	2hyy	D	459	CAson
12634	haematopoietic_neoplasm	chronic_myeloid_leukaemia	ABL1	P00519	459	E	K	2hz4	A	459	CAson
12634	haematopoietic_neoplasm	chronic_myeloid_leukaemia	ABL1	P00519	459	E	K	2hz4	B	459	CAson
12634	haematopoietic_neoplasm	chronic_myeloid_leukaemia	ABL1	P00519	459	E	K	2hz4	C	459	CAson
12634	haematopoietic_neoplasm	chronic_myeloid_leukaemia	ABL1	P00519	459	E	K	3cs9	A	459	CAson
12634	haematopoietic_neoplasm	chronic_myeloid_leukaemia	ABL1	P00519	459	E	K	3cs9	B	459	CAson
12634	haematopoietic_neoplasm	chronic_myeloid_leukaemia	ABL1	P00519	459	E	K	3cs9	C	459	CAson
12634	haematopoietic_neoplasm	chronic_myeloid_leukaemia	ABL1	P00519	459	E	K	3cs9	D	459	CAson
12632	haematopoietic_neoplasm	chronic_myeloid_leukaemia	ABL1	P00519	252	Q	H	1opl	A	271	CAsOn
12632	haematopoietic_neoplasm	chronic_myeloid_leukaemia	ABL1	P00519	252	Q	H	1opl	B	271	CAsOn
12632	haematopoietic_neoplasm	chronic_myeloid_leukaemia	ABL1	P00519	252	Q	H	2fo0	A	271	CASOn
12632	haematopoietic_neoplasm	chronic_myeloid_leukaemia	ABL1	P00519	252	Q	H	2e2b	A	252	CAson
12632	haematopoietic_neoplasm	chronic_myeloid_leukaemia	ABL1	P00519	252	Q	H	2e2b	B	252	CAson
12632	haematopoietic_neoplasm	chronic_myeloid_leukaemia	ABL1	P00519	252	Q	H	2gqg	A	252	CAson
12632	haematopoietic_neoplasm	chronic_myeloid_leukaemia	ABL1	P00519	252	Q	H	2gqg	B	252	CAson
12632	haematopoietic_neoplasm	chronic_myeloid_leukaemia	ABL1	P00519	252	Q	H	2hz0	A	252	CASON
12632	haematopoietic_neoplasm	chronic_myeloid_leukaemia	ABL1	P00519	252	Q	H	2hzi	A	252	CAsOn
12632	haematopoietic_neoplasm	chronic_myeloid_leukaemia	ABL1	P00519	252	Q	H	2hzi	B	252	CAsOn
12632	haematopoietic_neoplasm	chronic_myeloid_leukaemia	ABL1	P00519	252	Q	H	2g1t	A	252	CASon
12632	haematopoietic_neoplasm	chronic_myeloid_leukaemia	ABL1	P00519	252	Q	H	2g1t	B	252	CASon
12632	haematopoietic_neoplasm	chronic_myeloid_leukaemia	ABL1	P00519	252	Q	H	2g1t	C	252	CASon
12632	haematopoietic_neoplasm	chronic_myeloid_leukaemia	ABL1	P00519	252	Q	H	2g1t	D	252	CAson
12632	haematopoietic_neoplasm	chronic_myeloid_leukaemia	ABL1	P00519	252	Q	H	2g2h	A	271	CAsOn
12632	haematopoietic_neoplasm	chronic_myeloid_leukaemia	ABL1	P00519	252	Q	H	2g2h	B	271	CAsOn
12632	haematopoietic_neoplasm	chronic_myeloid_leukaemia	ABL1	P00519	252	Q	H	2hiw	A	270	PAsOn
12632	haematopoietic_neoplasm	chronic_myeloid_leukaemia	ABL1	P00519	252	Q	H	2hiw	B	270	PAsOn
12632	haematopoietic_neoplasm	chronic_myeloid_leukaemia	ABL1	P00519	252	Q	H	2v7a	A	252	CAson
12632	haematopoietic_neoplasm	chronic_myeloid_leukaemia	ABL1	P00519	252	Q	H	2v7a	B	252	CAson
12632	haematopoietic_neoplasm	chronic_myeloid_leukaemia	ABL1	P00519	252	Q	H	2f4j	A	252	CAson
12632	haematopoietic_neoplasm	chronic_myeloid_leukaemia	ABL1	P00519	252	Q	H	2g2f	A	252	CAson
12632	haematopoietic_neoplasm	chronic_myeloid_leukaemia	ABL1	P00519	252	Q	H	2hyy	A	252	CASOn
12632	haematopoietic_neoplasm	chronic_myeloid_leukaemia	ABL1	P00519	252	Q	H	2hyy	B	252	CASOn
12632	haematopoietic_neoplasm	chronic_myeloid_leukaemia	ABL1	P00519	252	Q	H	2hyy	C	252	CASon
12632	haematopoietic_neoplasm	chronic_myeloid_leukaemia	ABL1	P00519	252	Q	H	2hyy	D	252	CASOn
12632	haematopoietic_neoplasm	chronic_myeloid_leukaemia	ABL1	P00519	252	Q	H	3cs9	A	252	CASOn
12632	haematopoietic_neoplasm	chronic_myeloid_leukaemia	ABL1	P00519	252	Q	H	3cs9	B	252	CASOn
12632	haematopoietic_neoplasm	chronic_myeloid_leukaemia	ABL1	P00519	252	Q	H	3cs9	C	252	HASon
12632	haematopoietic_neoplasm	chronic_myeloid_leukaemia	ABL1	P00519	252	Q	H	3cs9	D	252	CAsOn
12618	haematopoietic_neoplasm	chronic_myeloid_leukaemia	ABL1	P00519	253	Y	H	1opl	A	272	CASOn
12618	haematopoietic_neoplasm	chronic_myeloid_leukaemia	ABL1	P00519	253	Y	H	1opl	B	272	CASOn
12618	haematopoietic_neoplasm	chronic_myeloid_leukaemia	ABL1	P00519	253	Y	H	2fo0	A	272	PAson
12618	haematopoietic_neoplasm	chronic_myeloid_leukaemia	ABL1	P00519	253	Y	H	2e2b	A	253	CASon
12618	haematopoietic_neoplasm	chronic_myeloid_leukaemia	ABL1	P00519	253	Y	H	2e2b	B	253	CAson
12618	haematopoietic_neoplasm	chronic_myeloid_leukaemia	ABL1	P00519	253	Y	H	2gqg	A	253	CAsOn
12618	haematopoietic_neoplasm	chronic_myeloid_leukaemia	ABL1	P00519	253	Y	H	2gqg	B	253	CAsOn
12618	haematopoietic_neoplasm	chronic_myeloid_leukaemia	ABL1	P00519	253	Y	H	2hz0	A	253	CAson
12618	haematopoietic_neoplasm	chronic_myeloid_leukaemia	ABL1	P00519	253	Y	H	2hzi	A	253	CASOn
12618	haematopoietic_neoplasm	chronic_myeloid_leukaemia	ABL1	P00519	253	Y	H	2hzi	B	253	CASOn
12618	haematopoietic_neoplasm	chronic_myeloid_leukaemia	ABL1	P00519	253	Y	H	2g1t	A	253	CASon
12618	haematopoietic_neoplasm	chronic_myeloid_leukaemia	ABL1	P00519	253	Y	H	2g1t	B	253	CASon
12618	haematopoietic_neoplasm	chronic_myeloid_leukaemia	ABL1	P00519	253	Y	H	2g1t	C	253	CASon
12618	haematopoietic_neoplasm	chronic_myeloid_leukaemia	ABL1	P00519	253	Y	H	2g1t	D	253	CASon
12618	haematopoietic_neoplasm	chronic_myeloid_leukaemia	ABL1	P00519	253	Y	H	2g2h	A	272	CASOn
12618	haematopoietic_neoplasm	chronic_myeloid_leukaemia	ABL1	P00519	253	Y	H	2g2h	B	272	CASOn
12618	haematopoietic_neoplasm	chronic_myeloid_leukaemia	ABL1	P00519	253	Y	H	2hiw	A	271	CASOn
12618	haematopoietic_neoplasm	chronic_myeloid_leukaemia	ABL1	P00519	253	Y	H	2hiw	B	271	CASOn
12618	haematopoietic_neoplasm	chronic_myeloid_leukaemia	ABL1	P00519	253	Y	H	2v7a	A	253	CAson
12618	haematopoietic_neoplasm	chronic_myeloid_leukaemia	ABL1	P00519	253	Y	H	2v7a	B	253	CAson
12618	haematopoietic_neoplasm	chronic_myeloid_leukaemia	ABL1	P00519	253	Y	H	2f4j	A	253	CASOn
12618	haematopoietic_neoplasm	chronic_myeloid_leukaemia	ABL1	P00519	253	Y	H	2g2f	A	253	CAson
12618	haematopoietic_neoplasm	chronic_myeloid_leukaemia	ABL1	P00519	253	Y	H	2hyy	A	253	CASon
12618	haematopoietic_neoplasm	chronic_myeloid_leukaemia	ABL1	P00519	253	Y	H	2hyy	B	253	CASon
12618	haematopoietic_neoplasm	chronic_myeloid_leukaemia	ABL1	P00519	253	Y	H	2hyy	C	253	CASon
12618	haematopoietic_neoplasm	chronic_myeloid_leukaemia	ABL1	P00519	253	Y	H	2hyy	D	253	CASon
12618	haematopoietic_neoplasm	chronic_myeloid_leukaemia	ABL1	P00519	253	Y	H	3cs9	A	253	CASon
12618	haematopoietic_neoplasm	chronic_myeloid_leukaemia	ABL1	P00519	253	Y	H	3cs9	B	253	CASoN
12618	haematopoietic_neoplasm	chronic_myeloid_leukaemia	ABL1	P00519	253	Y	H	3cs9	C	253	HASoN
12618	haematopoietic_neoplasm	chronic_myeloid_leukaemia	ABL1	P00519	253	Y	H	3cs9	D	253	CASon
12635	haematopoietic_neoplasm	chronic_myeloid_leukaemia	ABL1	P00519	252	Q	E	1opl	A	271	CAsOn
12635	haematopoietic_neoplasm	chronic_myeloid_leukaemia	ABL1	P00519	252	Q	E	1opl	B	271	CAsOn
12635	haematopoietic_neoplasm	chronic_myeloid_leukaemia	ABL1	P00519	252	Q	E	2fo0	A	271	CASOn
12635	haematopoietic_neoplasm	chronic_myeloid_leukaemia	ABL1	P00519	252	Q	E	2e2b	A	252	CAson
12635	haematopoietic_neoplasm	chronic_myeloid_leukaemia	ABL1	P00519	252	Q	E	2e2b	B	252	CAson
12635	haematopoietic_neoplasm	chronic_myeloid_leukaemia	ABL1	P00519	252	Q	E	2gqg	A	252	CAson
12635	haematopoietic_neoplasm	chronic_myeloid_leukaemia	ABL1	P00519	252	Q	E	2gqg	B	252	CAson
12635	haematopoietic_neoplasm	chronic_myeloid_leukaemia	ABL1	P00519	252	Q	E	2hz0	A	252	CASON
12635	haematopoietic_neoplasm	chronic_myeloid_leukaemia	ABL1	P00519	252	Q	E	2hzi	A	252	CAsOn
12635	haematopoietic_neoplasm	chronic_myeloid_leukaemia	ABL1	P00519	252	Q	E	2hzi	B	252	CAsOn
12635	haematopoietic_neoplasm	chronic_myeloid_leukaemia	ABL1	P00519	252	Q	E	2g1t	A	252	CASon
12635	haematopoietic_neoplasm	chronic_myeloid_leukaemia	ABL1	P00519	252	Q	E	2g1t	B	252	CASon
12635	haematopoietic_neoplasm	chronic_myeloid_leukaemia	ABL1	P00519	252	Q	E	2g1t	C	252	CASon
12635	haematopoietic_neoplasm	chronic_myeloid_leukaemia	ABL1	P00519	252	Q	E	2g1t	D	252	CAson
12635	haematopoietic_neoplasm	chronic_myeloid_leukaemia	ABL1	P00519	252	Q	E	2g2h	A	271	CAsOn
12635	haematopoietic_neoplasm	chronic_myeloid_leukaemia	ABL1	P00519	252	Q	E	2g2h	B	271	CAsOn
[truncated: 105,548 more rows]
