# Supplementary material for: Structural and Functional Restraints on the Occurrence of Single Amino Acid Variations in Human Proteins
Source: PLoS One. 2010 Feb 12;5(2):e9186. doi: 10.1371/journal.pone.0009186 (PMC2820541; doi:10.1371/journal.pone.0009186)
Supplement: Dataset S8 — Function annotations for CSM dataset. (0.04 MB TXT) [file pone.0009186.s013.zip › pone.0009186.s013.txt]

#Functional annotations for CSM dataset
#mutation_id	uniprot	uniprot_res_num	wt	mut	type
23144	O00743	114	H	Y	ACT_SITE
13578	P60484	124	C	F	ACT_SITE
27312	Q15831	176	D	Y	ACT_SITE
5140	P60484	124	C	Y	ACT_SITE
5271	P60484	124	C	S	ACT_SITE
5224	P60484	124	C	S	ACT_SITE
14243	P00533	745	K	R	BINDING
26567	Q13797	377	D	Y	CA_BIND
20533	P06213	228	C	R	DISULFID
20458	P22607	228	C	R	DISULFID
29341	P00533	620	C	W	DISULFID
24370	P26012	607	C	Y	DISULFID
20558	P37173	61	C	R	DISULFID
13560	P00533	624	C	F	DISULFID
10718	P04637	175	R	L	DNA_BIND
11552	P04637	259	D	Y	DNA_BIND
27478	P49715	300	R	L	DNA_BIND
10912	P04637	155	T	P	DNA_BIND
23335	Q9Y603	274	M	I	DNA_BIND
12662	P04637	145	L	R	DNA_BIND
24911	P20823	229	R	Q	DNA_BIND
10647	P04637	135	C	F	DNA_BIND
11306	P04637	143	V	A	DNA_BIND
11196	P04637	245	G	V	DNA_BIND
11462	P04637	130	L	V	DNA_BIND
11011	P04637	265	L	P	DNA_BIND
10935	P04637	241	S	Y	DNA_BIND
11738	P04637	242	C	R	DNA_BIND
11369	P04637	164	K	N	DNA_BIND
21477	P20823	273	K	E	DNA_BIND
22045	P10828	134	T	I	DNA_BIND
10834	P04637	237	M	I	DNA_BIND
11181	P04637	255	I	T	DNA_BIND
10722	P04637	285	E	K	DNA_BIND
22853	Q96AV8	151	C	S	DNA_BIND
11198	P04637	262	G	V	DNA_BIND
11376	P04637	246	M	R	DNA_BIND
24692	P20823	263	R	C	DNA_BIND
10735	P04637	213	R	Q	DNA_BIND
10988	P04637	258	E	K	DNA_BIND
6932	P04637	245	G	S	DNA_BIND
11188	P04637	138	A	P	DNA_BIND
10911	P04637	283	R	C	DNA_BIND
24900	P20823	211	Q	P	DNA_BIND
10814	P04637	278	P	A	DNA_BIND
11498	P04637	113	F	V	DNA_BIND
11059	P04637	238	C	Y	DNA_BIND
11081	P04637	245	G	C	DNA_BIND
11133	P04637	242	C	S	DNA_BIND
10762	P04637	164	K	E	DNA_BIND
10889	P04637	179	H	R	DNA_BIND
11476	P04637	151	P	H	DNA_BIND
10714	P04637	158	R	L	DNA_BIND
10667	P04637	216	V	M	DNA_BIND
11496	P04637	159	A	D	DNA_BIND
10760	P04637	156	R	P	DNA_BIND
10808	P04637	163	Y	C	DNA_BIND
29236	P49715	297	R	P	DNA_BIND
10957	P04637	245	G	R	DNA_BIND
10812	P04637	241	S	F	DNA_BIND
11183	P04637	267	R	W	DNA_BIND
24930	P20823	259	V	L	DNA_BIND
10668	P04637	249	R	G	DNA_BIND
10931	P04637	251	I	L	DNA_BIND
10891	P04637	272	V	M	DNA_BIND
11491	P04637	248	R	P	DNA_BIND
6545	P04637	248	R	W	DNA_BIND
11210	P04637	216	V	L	DNA_BIND
11450	P04637	215	S	I	DNA_BIND
10738	P04637	181	R	H	DNA_BIND
21478	P20823	206	W	C	DNA_BIND
26595	O94900	267	A	T	DNA_BIND
10646	P04637	242	C	Y	DNA_BIND
11517	P04637	126	Y	C	DNA_BIND
10785	P04637	249	R	S	DNA_BIND
11087	P04637	158	R	G	DNA_BIND
10867	P04637	266	G	E	DNA_BIND
10739	P04637	161	A	T	DNA_BIND
24918	P20823	206	W	C	DNA_BIND
10648	P04637	175	R	H	DNA_BIND
11084	P04637	173	V	M	DNA_BIND
11307	P04637	215	S	C	DNA_BIND
11152	P04637	234	Y	H	DNA_BIND
12013	P04637	244	G	A	DNA_BIND
24927	P20823	271	R	W	DNA_BIND
10659	P04637	273	R	C	DNA_BIND
10684	P04637	135	C	R	DNA_BIND
6549	P04637	248	R	L	DNA_BIND
11323	P04637	161	A	D	DNA_BIND
10992	P04637	282	R	G	DNA_BIND
10704	P04637	282	R	W	DNA_BIND
21471	P20823	206	W	L	DNA_BIND
10672	P04637	193	H	Y	DNA_BIND
10905	P04637	151	P	S	DNA_BIND
10709	P04637	241	S	C	DNA_BIND
18098	P49715	306	R	P	DNA_BIND
11356	P04637	242	C	W	DNA_BIND
10690	P04637	158	R	H	DNA_BIND
23413	Q6PJQ5	218	I	F	DNA_BIND
10717	P04637	113	F	C	DNA_BIND
24931	P20823	207	G	D	DNA_BIND
10660	P04637	273	R	H	DNA_BIND
22043	O00482	95	G	W	DNA_BIND
11123	P04637	280	R	G	DNA_BIND
11063	P04637	237	M	I	DNA_BIND
11244	P04637	255	I	N	DNA_BIND
10893	P04637	275	C	Y	DNA_BIND
10726	P04637	286	E	K	DNA_BIND
10788	P04637	255	I	S	DNA_BIND
11451	P04637	224	E	D	DNA_BIND
11178	P04637	120	K	M	DNA_BIND
21482	P20823	268	F	C	DNA_BIND
10724	P04637	280	R	T	DNA_BIND
10817	P04637	249	R	S	DNA_BIND
10758	P04637	220	Y	C	DNA_BIND
6815	P04637	154	G	V	DNA_BIND
10883	P04637	244	G	D	DNA_BIND
25340	Q01826	505	E	K	DNA_BIND
10777	P04637	239	N	D	DNA_BIND
24920	P20823	272	R	S	DNA_BIND
11232	P04637	281	D	G	DNA_BIND
11392	P04637	267	R	P	DNA_BIND
11483	P04637	283	R	H	DNA_BIND
11929	P04637	254	I	D	DNA_BIND
11817	P04637	268	N	I	DNA_BIND
24904	P20823	218	Y	C	DNA_BIND
11564	P04637	248	R	G	DNA_BIND
28436	O15525	81	K	N	DNA_BIND
10728	P04637	280	R	K	DNA_BIND
10670	P04637	157	V	F	DNA_BIND
11351	P04637	205	Y	F	DNA_BIND
10715	P04637	232	I	N	DNA_BIND
27173	P04637	120	K	N	DNA_BIND
10813	P04637	132	K	E	DNA_BIND
11218	P04637	155	T	N	DNA_BIND
11147	P04637	124	C	R	DNA_BIND
21473	P20823	244	R	G	DNA_BIND
11374	P04637	251	I	N	DNA_BIND
10771	P04637	250	P	L	DNA_BIND
11213	P04637	251	I	T	DNA_BIND
27209	Q14209	120	T	I	DNA_BIND
12193	P04637	223	P	L	DNA_BIND
23414	Q6PJQ5	248	D	G	DNA_BIND
10991	P04637	132	K	N	DNA_BIND
24933	P20823	272	R	H	DNA_BIND
10939	P04637	278	P	S	DNA_BIND
11250	P04637	110	R	P	DNA_BIND
11273	P04637	147	V	D	DNA_BIND
11501	P04637	275	C	G	DNA_BIND
10731	P04637	236	Y	C	DNA_BIND
10662	P04637	248	R	Q	DNA_BIND
10859	P04637	272	V	L	DNA_BIND
10863	P04637	278	P	L	DNA_BIND
10742	P04637	193	H	R	DNA_BIND
11114	P04637	176	C	W	DNA_BIND
10645	P04637	176	C	F	DNA_BIND
21485	P20823	250	Q	P	DNA_BIND
11516	P04637	281	D	Y	DNA_BIND
10894	P04637	224	E	K	DNA_BIND
10757	P04637	246	M	I	DNA_BIND
10725	P04637	234	Y	C	DNA_BIND
23334	O95238	283	D	H	DNA_BIND
10828	P04637	262	G	D	DNA_BIND
24922	P20823	229	R	G	DNA_BIND
10656	P04637	248	R	W	DNA_BIND
27451	P49715	300	R	G	DNA_BIND
10687	P04637	176	C	Y	DNA_BIND
10958	P04637	266	G	V	DNA_BIND
23333	P41161	445	Y	C	DNA_BIND
10887	P04637	278	P	R	DNA_BIND
11205	P04637	266	G	R	DNA_BIND
24929	P20823	263	R	H	DNA_BIND
10769	P04637	274	V	F	DNA_BIND
11582	P04637	132	K	R	DNA_BIND
10943	P04637	281	D	H	DNA_BIND
10801	P04637	135	C	Y	DNA_BIND
10790	P04637	152	P	L	DNA_BIND
19471	P04637	261	S	T	DNA_BIND
11148	P04637	159	A	V	DNA_BIND
10743	P04637	283	R	P	DNA_BIND
11249	P04637	179	H	Q	DNA_BIND
21474	P20823	237	N	S	DNA_BIND
10995	P04637	194	L	F	DNA_BIND
10719	P04637	271	E	K	DNA_BIND
11224	P04637	132	K	Q	DNA_BIND
22846	O00716	184	G	C	DNA_BIND
11847	P04637	220	Y	D	DNA_BIND
10810	P04637	242	C	F	DNA_BIND
10716	P04637	110	R	L	DNA_BIND
24915	P20823	203	R	C	DNA_BIND
11780	P04637	113	F	S	DNA_BIND
10941	P04637	244	G	S	DNA_BIND
10701	P04637	275	C	F	DNA_BIND
11090	P04637	181	R	C	DNA_BIND
11355	P04637	246	M	T	DNA_BIND
24923	P20823	260	T	M	DNA_BIND
11966	P04637	162	I	N	DNA_BIND
11984	P04637	264	L	R	DNA_BIND
11524	P04637	244	G	C	DNA_BIND
11781	P04637	133	M	K	DNA_BIND
11089	P04637	195	I	T	DNA_BIND
11066	P04637	193	H	L	DNA_BIND
10749	P04637	277	C	F	DNA_BIND
10779	P04637	273	R	L	DNA_BIND
22678	Q96T58	197	H	Y	DNA_BIND
13165	P04637	267	R	L	DNA_BIND
10687	P04637	176	C	Y	METAL
23359	P22894	425	D	H	METAL
11249	P04637	179	H	Q	METAL
10810	P04637	242	C	F	METAL
11738	P04637	242	C	R	METAL
11059	P04637	238	C	Y	METAL
11133	P04637	242	C	S	METAL
10889	P04637	179	H	R	METAL
24372	P26010	259	E	K	METAL
10646	P04637	242	C	Y	METAL
11356	P04637	242	C	W	METAL
11114	P04637	176	C	W	METAL
10645	P04637	176	C	F	METAL
483	P01112	12	G	V	NP_BIND
586	P01111	61	Q	H	NP_BIND
522	P01116	12	G	A	NP_BIND
12631	P00519	248	L	V	NP_BIND
511	P01116	11	A	V	NP_BIND
448	P15056	463	I	S	NP_BIND
28929	P00533	723	F	S	NP_BIND
568	P01111	13	G	Y	NP_BIND
12617	P00519	255	E	K	NP_BIND
552	P01116	61	Q	R	NP_BIND
459	P15056	469	G	V	NP_BIND
510	P01116	11	A	P	NP_BIND
487	P01112	13	G	S	NP_BIND
22993	P00533	721	G	D	NP_BIND
581	P01111	61	Q	E	NP_BIND
25878	P01116	12	G	C	NP_BIND
458	P15056	469	G	S	NP_BIND
531	P01116	13	G	D	NP_BIND
499	P01112	61	Q	R	NP_BIND
17611	P01111	61	Q	H	NP_BIND
533	P01116	13	G	A	NP_BIND
27896	P63092	227	Q	R	NP_BIND
1113	P15056	469	G	S	NP_BIND
585	P01111	61	Q	H	NP_BIND
517	P01116	12	G	S	NP_BIND
13979	P00533	724	G	S	NP_BIND
578	P01111	59	A	T	NP_BIND
12622	P00519	253	Y	F	NP_BIND
549	P01116	61	Q	K	NP_BIND
457	P15056	469	G	R	NP_BIND
548	P01116	60	G	A	NP_BIND
492	P01112	17	S	G	NP_BIND
26141	P00533	726	V	M	NP_BIND
582	P01111	61	Q	P	NP_BIND
529	P01116	13	G	R	NP_BIND
27911	P15056	467	S	L	NP_BIND
547	P01116	59	A	E	NP_BIND
488	P01112	13	G	C	NP_BIND
13983	P00533	719	G	S	NP_BIND
570	P01111	13	G	C	NP_BIND
555	P01116	61	Q	H	NP_BIND
28618	P63092	227	Q	K	NP_BIND
13643	P01116	12	G	N	NP_BIND
486	P01112	13	G	R	NP_BIND
580	P01111	61	Q	K	NP_BIND
520	P01116	12	G	V	NP_BIND
26705	P10644	213	A	D	NP_BIND
12632	P00519	252	Q	H	NP_BIND
454	P15056	468	F	C	NP_BIND
26119	P43246	674	G	S	NP_BIND
12723	P01111	12	G	N	NP_BIND
12618	P00519	253	Y	H	NP_BIND
14201	P01116	61	Q	H	NP_BIND
449	P15056	464	G	E	NP_BIND
526	P01116	13	G	R	NP_BIND
502	P01112	61	Q	H	NP_BIND
22992	P00533	721	G	S	NP_BIND
27559	P01111	60	G	E	NP_BIND
25879	P01116	12	G	V	NP_BIND
26507	P15056	469	G	S	NP_BIND
530	P01116	13	G	V	NP_BIND
498	P01112	61	Q	L	NP_BIND
6252	P00533	719	G	S	NP_BIND
561	P01111	12	G	R	NP_BIND
528	P01116	13	G	S	NP_BIND
27888	P63092	227	Q	L	NP_BIND
29022	P15056	464	G	V	NP_BIND
584	P01111	61	Q	R	NP_BIND
518	P01116	12	G	R	NP_BIND
558	P01111	11	A	T	NP_BIND
12623	P00519	252	Q	R	NP_BIND
14209	P01116	12	G	D	NP_BIND
450	P15056	464	G	V	NP_BIND
28373	Q96M69	426	G	E	NP_BIND
497	P01112	61	Q	E	NP_BIND
26411	P00533	720	S	F	NP_BIND
28049	P01111	61	Q	K	NP_BIND
12574	P00519	255	E	V	NP_BIND
27512	P01116	13	G	E	NP_BIND
27912	P15056	469	G	S	NP_BIND
546	P01116	59	A	T	NP_BIND
490	P01112	13	G	D	NP_BIND
13448	P00533	719	G	A	NP_BIND
574	P01111	13	G	V	NP_BIND
25081	P01116	12	G	Y	NP_BIND
21187	Q9NY57	35	G	E	NP_BIND
12635	P00519	252	Q	E	NP_BIND
551	P01116	61	Q	P	NP_BIND
480	P01112	12	G	S	NP_BIND
569	P01111	13	G	R	NP_BIND
532	P01116	13	G	D	NP_BIND
26707	P10644	222	K	E	NP_BIND
460	P15056	469	G	A	NP_BIND
12373	P00533	720	S	F	NP_BIND
571	P01111	13	G	S	NP_BIND
12577	P00519	250	G	E	NP_BIND
28518	P01116	59	A	G	NP_BIND
29608	P15056	469	G	A	NP_BIND
538	P01116	15	G	S	NP_BIND
505	P01112	117	K	E	NP_BIND
23613	P00533	719	G	D	NP_BIND
28673	P01111	60	G	E	NP_BIND
25880	P01116	12	G	S	NP_BIND
24642	P15056	471	V	F	NP_BIND
540	P01116	17	S	G	NP_BIND
496	P01112	61	Q	K	NP_BIND
6253	P00533	719	G	C	NP_BIND
562	P01111	12	G	C	NP_BIND
21618	P01116	12	G	F	NP_BIND
27894	P63092	227	Q	R	NP_BIND
455	P15056	469	G	R	NP_BIND
573	P01111	13	G	D	NP_BIND
516	P01116	12	G	C	NP_BIND
14059	P04626	733	T	I	NP_BIND
572	P01111	13	G	V	NP_BIND
12609	P00519	252	Q	H	NP_BIND
12642	P01116	12	G	N	NP_BIND
452	P15056	466	G	A	NP_BIND
495	P01112	59	A	T	NP_BIND
18441	P00533	719	G	C	NP_BIND
560	P01111	12	G	Y	NP_BIND
12573	P00519	255	E	K	NP_BIND
512	P01116	12	G	F	NP_BIND
27330	P15056	469	G	R	NP_BIND
550	P01116	61	Q	E	NP_BIND
13204	P01112	11	A	S	NP_BIND
6239	P00533	719	G	A	NP_BIND
24850	P01111	10	G	E	NP_BIND
18793	P01116	13	G	D	NP_BIND
20804	Q9Y2H1	99	G	A	NP_BIND
12670	P00519	248	L	V	NP_BIND
12729	P01116	61	Q	K	NP_BIND
481	P01112	12	G	C	NP_BIND
563	P01111	12	G	S	NP_BIND
554	P01116	61	Q	H	NP_BIND
1111	P15056	464	G	R	NP_BIND
565	P01111	12	G	A	NP_BIND
13449	P00533	725	T	M	NP_BIND
12725	P01111	61	Q	L	NP_BIND
12612	P00519	250	G	E	NP_BIND
28519	P01116	117	K	N	NP_BIND
29610	P15056	466	G	V	NP_BIND
525	P01116	13	G	I	NP_BIND
503	P01112	61	Q	H	NP_BIND
24669	P00533	719	G	V	NP_BIND
28933	P01111	16	K	N	NP_BIND
25881	P01116	12	G	A	NP_BIND
461	P15056	469	G	E	NP_BIND
513	P01116	12	G	C	NP_BIND
482	P01112	12	G	R	NP_BIND
20847	P00533	718	L	P	NP_BIND
579	P01111	61	Q	R	NP_BIND
553	P01116	61	Q	L	NP_BIND
27891	P63092	227	Q	E	NP_BIND
564	P01111	12	G	D	NP_BIND
521	P01116	12	G	D	NP_BIND
12922	Q9NYY3	92	G	S	NP_BIND
12610	P00519	253	Y	F	NP_BIND
12643	P01116	13	G	N	NP_BIND
453	P15056	466	G	E	NP_BIND
21061	Q02779	107	G	E	NP_BIND
501	P01112	61	Q	R	NP_BIND
28510	P00533	721	G	A	NP_BIND
559	P01111	12	G	P	NP_BIND
12576	P00519	253	Y	H	NP_BIND
12721	P01116	13	G	V	NP_BIND
28611	P15056	468	F	S	NP_BIND
519	P01116	12	G	E	NP_BIND
485	P01112	12	G	A	NP_BIND
18425	P00533	719	G	D	NP_BIND
575	P01111	13	G	A	NP_BIND
25877	P01116	12	G	D	NP_BIND
21657	P56559	71	G	S	NP_BIND
514	P01116	12	G	L	NP_BIND
489	P01112	13	G	V	NP_BIND
583	P01111	61	Q	L	NP_BIND
527	P01116	13	G	C	NP_BIND
27900	P63092	227	Q	H	NP_BIND
1112	P15056	466	G	R	NP_BIND
566	P01111	12	G	V	NP_BIND
25043	P10721	596	G	D	NP_BIND
12730	P01111	61	Q	K	NP_BIND
12616	P00519	252	Q	H	NP_BIND
19940	P01116	117	K	N	NP_BIND
29611	P15056	469	G	V	NP_BIND
539	P01116	15	G	D	NP_BIND
500	P01112	61	Q	P	NP_BIND
24861	P00533	720	S	P	NP_BIND
28048	P01111	61	Q	R	NP_BIND
12722	P01116	14	V	I	NP_BIND
451	P15056	466	G	V	NP_BIND
515	P01116	12	G	V	NP_BIND
484	P01112	12	G	D	NP_BIND
20881	P00533	719	G	C	NP_BIND
24668	P01111	13	G	N	NP_BIND
534	P01116	13	G	V	NP_BIND
27892	P63092	227	Q	H	NP_BIND
27098	P35222	31	L	W	PPI
22981	Q969H0	312	R	S	PPI
11564	P04637	248	R	G	PPI
18061	P40337	91	F	L	PPI
12623	P00519	252	Q	R	PPI
27536	P00533	773	H	Y	PPI
758	P42336	453	E	Q	PPI
26151	P40337	111	S	N	PPI
20891	P00533	796	G	S	PPI
484	P01112	12	G	D	PPI
11249	P04637	179	H	Q	PPI
25678	P40337	188	L	P	PPI
20447	O14965	155	S	R	PPI
13193	P00533	826	N	S	PPI
14146	Q13485	379	A	T	PPI
14363	P40337	153	L	P	PPI
24273	P00533	748	R	K	PPI
28037	P10721	569	V	G	PPI
11392	P04637	267	R	P	PPI
12564	P00519	396	H	P	PPI
27041	P00533	738	V	G	PPI
26593	P11498	842	R	Q	PPI
10672	P04637	193	H	Y	PPI
5693	P35222	40	T	A	PPI
486	P01112	13	G	R	PPI
10958	P04637	266	G	V	PPI
18415	P40337	88	W	S	PPI
26700	P25054	1488	L	F	PPI
29340	P00533	273	T	N	PPI
14113	Q13485	497	R	H	PPI
14290	P40337	80	S	R	PPI
22993	P00533	721	G	D	PPI
24816	P10721	579	D	E	PPI
10935	P04637	241	S	Y	PPI
5681	P35222	32	D	G	PPI
28286	P00533	832	R	C	PPI
14164	Q13485	537	D	Y	PPI
17978	P40337	151	I	F	PPI
28925	P08581	375	N	S	PPI
11462	P04637	130	L	V	PPI
5727	P35222	287	N	S	PPI
715	P22607	249	S	C	PPI
10742	P04637	193	H	R	PPI
18266	P40337	154	P	L	PPI
12664	P00519	237	M	I	PPI
28604	P00533	836	R	C	PPI
21338	P07949	768	E	D	PPI
17731	P40337	96	Q	H	PPI
22423	P00533	733	P	S	PPI
501	P01112	61	Q	R	PPI
10771	P04637	250	P	L	PPI
5670	P35222	34	G	V	PPI
13425	P00533	769	V	M	PPI
14227	Q13485	493	D	N	PPI
14408	P40337	162	C	Y	PPI
26140	P00533	729	G	R	PPI
29287	P35222	31	L	D	PPI
23000	Q969H0	505	R	L	PPI
11232	P04637	281	D	G	PPI
18086	P40337	78	N	H	PPI
12610	P00519	253	Y	F	PPI
28510	P00533	721	G	A	PPI
861	P06400	661	R	W	PPI
14307	P40337	166	V	I	PPI
21336	P00533	729	G	E	PPI
487	P01112	13	G	S	PPI
10790	P04637	152	P	L	PPI
13998	P98170	256	L	V	PPI
21548	P15056	588	L	R	PPI
13191	P00533	798	L	F	PPI
14155	Q13485	420	R	H	PPI
14381	P40337	163	L	P	PPI
24846	P00533	831	R	C	PPI
1273	P10721	566	N	D	PPI
10757	P04637	246	M	I	PPI
12613	P00519	396	H	R	PPI
27104	P00533	850	H	D	PPI
754	P42336	345	N	K	PPI
12296	P04637	98	P	S	PPI
6241	P00533	768	S	I	PPI
498	P01112	61	Q	L	PPI
10883	P04637	244	G	D	PPI
14319	P40337	78	N	T	PPI
19722	P25054	1508	A	V	PPI
13186	P00533	752	S	Y	PPI
14122	Q13485	361	R	H	PPI
14310	P40337	117	W	R	PPI
23623	P00533	773	H	R	PPI
25061	P10721	577	P	K	PPI
11250	P04637	110	R	P	PPI
5708	P35222	40	T	I	PPI
22932	Q969H0	465	R	C	PPI
12218	P04637	331	Q	R	PPI
18023	P40337	162	C	W	PPI
13009	P00533	709	E	G	PPI
13341	P52701	1303	A	T	PPI
10716	P04637	110	R	L	PPI
12640	P35222	34	G	V	PPI
20611	P43250	31	R	Q	PPI
11063	P04637	237	M	I	PPI
18328	P40337	156	Y	D	PPI
12668	P00519	353	Y	H	PPI
28931	P00533	845	V	M	PPI
14050	Q13485	506	V	M	PPI
17854	P40337	184	L	P	PPI
22950	P00533	784	S	Y	PPI
1290	P10721	576	L	P	PPI
11071	P04637	337	R	C	PPI
5671	P35222	34	G	E	PPI
14068	P00533	770	D	N	PPI
14232	Q13485	355	D	G	PPI
17950	P40337	79	R	P	PPI
29308	P35222	32	D	Y	PPI
12834	P11362	252	P	T	PPI
10785	P04637	249	R	S	PPI
18212	P40337	164	Q	P	PPI
12634	P00519	459	E	K	PPI
28574	P00533	848	P	L	PPI
1050	P06400	474	S	N	PPI
18073	P40337	162	C	R	PPI
21984	P00533	761	D	Y	PPI
492	P01112	17	S	G	PPI
12013	P04637	244	G	A	PPI
19802	P12830	159	P	S	PPI
12372	P00533	715	I	S	PPI
14188	Q13485	317	H	Q	PPI
17839	P40337	106	G	A	PPI
13427	P00533	709	E	A	PPI
1293	P10721	577	P	S	PPI
11451	P04637	224	E	D	PPI
5753	P35222	39	A	G	PPI
22974	Q969H0	479	R	Q	PPI
10668	P04637	249	R	G	PPI
18064	P40337	105	T	P	PPI
12624	P00519	387	L	M	PPI
27568	P00533	796	G	A	PPI
18601	P42336	449	P	T	PPI
17837	P40337	169	L	P	PPI
20892	P00533	804	E	G	PPI
488	P01112	13	G	C	PPI
10738	P04637	181	R	H	PPI
25680	P40337	188	L	R	PPI
21789	Q13489	297	G	D	PPI
13181	P00533	733	P	L	PPI
14145	Q13485	317	H	R	PPI
14366	P40337	174	N	D	PPI
24429	P00533	709	E	G	PPI
28591	P10721	270	E	K	PPI
10687	P04637	176	C	Y	PPI
12617	P00519	255	E	K	PPI
27042	P00533	761	D	G	PPI
25642	O00330	214	E	Q	PPI
10834	P04637	237	M	I	PPI
5695	P35222	35	I	N	PPI
480	P01112	12	G	S	PPI
10912	P04637	155	T	P	PPI
18358	P40337	82	R	C	PPI
27579	P25054	1482	L	F	PPI
21685	P00533	289	A	D	PPI
14114	Q13485	502	R	G	PPI
17786	P40337	166	V	G	PPI
22992	P00533	721	G	S	PPI
25014	P10721	576	L	F	PPI
10726	P04637	286	E	K	PPI
5686	P35222	34	G	R	PPI
6219	P00533	750	A	P	PPI
14241	Q13485	355	D	A	PPI
14387	P40337	158	L	P	PPI
26143	P00533	711	E	K	PPI
710	P08581	375	N	S	PPI
11491	P04637	248	R	P	PPI
5756	P35222	30	Y	C	PPI
714	P22607	248	R	C	PPI
11935	P04637	49	D	H	PPI
18274	P40337	151	I	N	PPI
12669	P00519	352	E	G	PPI
28619	P00533	786	V	M	PPI
961	P07949	908	R	K	PPI
17855	P40337	78	N	S	PPI
21686	P00533	289	A	T	PPI
22750	P29218	164	G	S	PPI
10774	P04637	320	K	N	PPI
5678	P35222	36	H	P	PPI
13431	P00533	846	K	R	PPI
14135	Q13485	351	D	H	PPI
17913	P40337	166	V	D	PPI
29396	P35222	40	T	S	PPI
27083	Q969H0	689	R	W	PPI
10656	P04637	248	R	W	PPI
18097	P40337	161	R	Q	PPI
12604	P00519	396	H	R	PPI
28511	P00533	703	L	P	PPI
865	P06400	673	H	P	PPI
14309	P40337	160	E	K	PPI
21348	P00533	753	P	F	PPI
502	P01112	61	Q	H	PPI
11011	P04637	265	L	P	PPI
21610	P15056	588	L	P	PPI
13195	P00533	851	V	A	PPI
14170	Q13485	491	G	V	PPI
14328	P40337	117	W	C	PPI
24847	P00533	715	I	L	PPI
1287	P10721	574	T	I	PPI
10749	P04637	277	C	F	PPI
18026	P40337	188	L	V	PPI
12616	P00519	252	Q	H	PPI
13189	P00533	784	S	F	PPI
12579	P42336	60	Q	K	PPI
21083	Q8WZ42	115	V	M	PPI
20817	P00533	703	L	V	PPI
25089	P01112	20	T	I	PPI
10779	P04637	273	R	L	PPI
14289	P40337	155	V	L	PPI
18929	P25054	1495	S	G	PPI
13188	P00533	761	D	N	PPI
14123	Q13485	363	C	S	PPI
14313	P40337	179	D	N	PPI
23633	P00533	759	I	N	PPI
25062	P10721	577	P	L	PPI
10941	P04637	244	G	S	PPI
24746	P35222	38	G	P	PPI
22965	Q969H0	465	R	H	PPI
10724	P04637	280	R	T	PPI
12574	P00519	255	E	V	PPI
26435	P00533	756	N	S	PPI
23542	P06748	69	G	D	PPI
11376	P04637	246	M	R	PPI
29307	P35222	35	I	K	PPI
23343	P51858	66	Y	D	PPI
11273	P04637	147	V	D	PPI
18351	P40337	88	W	L	PPI
23391	P05091	51	R	K	PPI
25861	P00533	758	E	D	PPI
14112	Q13485	433	A	T	PPI
17808	P40337	148	F	S	PPI
22951	P00533	795	F	S	PPI
25047	P10721	868	S	G	PPI
10889	P04637	179	H	R	PPI
5690	P35222	32	D	A	PPI
14069	P00533	783	T	I	PPI
14220	Q13485	353	Y	C	PPI
17953	P40337	88	W	R	PPI
29418	P35222	35	I	S	PPI
733	P21802	267	S	P	PPI
10894	P04637	224	E	K	PPI
18255	P40337	101	L	P	PPI
12632	P00519	252	Q	H	PPI
28575	P00533	884	E	K	PPI
20888	P07949	911	G	D	PPI
17807	P40337	88	W	C	PPI
22419	P00533	731	W	R	PPI
497	P01112	61	Q	E	PPI
11205	P04637	266	G	R	PPI
19803	P12830	170	P	L	PPI
12373	P00533	720	S	F	PPI
14192	Q13485	432	S	G	PPI
17881	P40337	88	W	R	PPI
26132	P00533	727	Y	H	PPI
12872	Q9Y2U5	112	M	I	PPI
11114	P04637	176	C	W	PPI
27378	P35222	36	H	R	PPI
22989	Q969H0	545	Y	C	PPI
10660	P04637	273	R	H	PPI
18071	P40337	145	Q	H	PPI
12621	P00519	244	M	V	PPI
27625	P00533	717	V	A	PPI
22540	P42336	344	V	G	PPI
17875	P40337	78	N	K	PPI
13182	P00533	735	G	S	PPI
490	P01112	13	G	D	PPI
11178	P04637	120	K	M	PPI
14283	P40337	164	Q	R	PPI
20748	P36894	58	F	Y	PPI
13190	P00533	792	L	P	PPI
14151	Q13485	361	R	S	PPI
14368	P40337	158	L	Q	PPI
13424	P00533	833	L	V	PPI
29358	P10721	910	D	Y	PPI
10957	P04637	245	G	R	PPI
12618	P00519	253	Y	H	PPI
27096	P00533	1012	D	H	PPI
21436	P42336	343	Y	C	PPI
13423	P04637	379	R	C	PPI
22063	Q13616	356	G	E	PPI
481	P01112	12	G	C	PPI
10812	P04637	241	S	F	PPI
14320	P40337	78	N	I	PPI
27995	P25054	1490	H	Y	PPI
21687	P00533	289	A	V	PPI
14095	Q13485	355	D	E	PPI
17721	P40337	81	P	S	PPI
23615	P00533	713	K	F	PPI
25010	P10721	567	N	S	PPI
11524	P04637	244	G	C	PPI
17797	P35222	335	K	I	PPI
6268	P00533	753	P	S	PPI
13931	P54274	150	P	S	PPI
17982	P40337	166	V	F	PPI
26411	P00533	720	S	F	PPI
26097	P43246	827	G	R	PPI
11090	P04637	181	R	C	PPI
5766	P35222	32	D	E	PPI
29427	P22607	249	S	C	PPI
11081	P04637	245	G	C	PPI
18275	P40337	78	N	D	PPI
12666	P00519	373	E	G	PPI
28739	P00533	761	D	Y	PPI
969	P07949	925	D	H	PPI
17856	P40337	100	T	A	PPI
12371	P00533	709	E	V	PPI
24646	P06756	339	L	R	PPI
11411	P04637	337	R	L	PPI
5661	P35222	32	D	Y	PPI
13433	P00533	773	H	R	PPI
24274	Q13485	355	D	N	PPI
17917	P40337	175	Y	D	PPI
29412	P35222	32	D	A	PPI
29552	Q969H0	627	V	A	PPI
11552	P04637	259	D	Y	PPI
18192	P40337	117	W	L	PPI
12605	P00519	359	F	V	PPI
28513	P00533	784	S	P	PPI
882	P06400	718	D	N	PPI
18372	P40337	79	R	H	PPI
21602	P00533	833	L	V	PPI
505	P01112	117	K	E	PPI
6545	P04637	248	R	W	PPI
1114	P15056	475	K	M	PPI
6226	P00533	776	R	C	PPI
14171	Q13485	493	D	A	PPI
17655	P40337	144	G	A	PPI
24861	P00533	720	S	P	PPI
1286	P10721	572	D	Y	PPI
10992	P04637	282	R	G	PPI
10662	P04637	248	R	Q	PPI
18343	P40337	69	R	C	PPI
12622	P00519	253	Y	F	PPI
27110	P00533	786	V	M	PPI
12584	P42336	453	E	K	PPI
24333	P40818	54	R	C	PPI
12988	P00533	709	E	K	PPI
496	P01112	61	Q	K	PPI
10704	P04637	282	R	W	PPI
18082	P40337	106	G	D	PPI
19030	P25054	1477	Q	H	PPI
13180	P00533	730	L	F	PPI
14133	Q13485	332	D	G	PPI
14315	P40337	179	D	A	PPI
24671	P00533	702	A	T	PPI
28553	P10721	634	R	W	PPI
11084	P04637	173	V	M	PPI
5703	P35222	36	H	Y	PPI
22966	Q969H0	479	R	G	PPI
12573	P00519	255	E	K	PPI
26436	P00533	845	V	A	PPI
21068	Q9P286	704	G	S	PPI
10777	P04637	239	N	D	PPI
17784	P35222	383	W	R	PPI
21477	P20823	273	K	E	PPI
6932	P04637	245	G	S	PPI
18353	P40337	111	S	G	PPI
26015	P49419	496	I	V	PPI
29274	P00533	752	S	P	PPI
14127	Q13485	369	N	D	PPI
17737	P40337	105	T	M	PPI
22952	P00533	813	Y	C	PPI
19110	P10721	825	V	I	PPI
27173	P04637	120	K	N	PPI
5668	P35222	32	D	H	PPI
18419	P00533	734	E	K	PPI
14159	Q13485	383	I	K	PPI
17957	P40337	98	Y	D	PPI
5762	P35222	39	A	T	PPI
626	P21802	203	R	C	PPI
11066	P04637	193	H	L	PPI
18263	P40337	165	V	I	PPI
12635	P00519	252	Q	E	PPI
28600	P00533	699	P	S	PPI
965	P07949	918	M	T	PPI
17734	P40337	102	P	A	PPI
22421	P00533	812	Q	R	PPI
495	P01112	59	A	T	PPI
10718	P04637	175	R	L	PPI
13309	P24941	45	P	L	PPI
12727	P00533	851	V	I	PPI
14190	Q13485	331	M	T	PPI
17894	P40337	111	S	R	PPI
26137	P00533	847	T	A	PPI
29810	P08581	230	T	M	PPI
11133	P04637	242	C	S	PPI
28711	P35222	35	I	M	PPI
22975	Q969H0	505	R	C	PPI
10735	P04637	213	R	Q	PPI
18152	P40337	155	V	M	PPI
12608	P00519	244	M	V	PPI
28508	P00533	702	A	S	PPI
23149	Q08209	298	G	D	PPI
17885	P40337	98	Y	F	PPI
20896	P00533	834	V	M	PPI
13204	P01112	11	A	S	PPI
10645	P04637	176	C	F	PPI
14385	P40337	117	W	R	PPI
21493	P15056	589	T	I	PPI
13185	P00533	751	T	I	PPI
14152	Q13485	433	A	V	PPI
14374	P40337	171	K	N	PPI
13447	P00533	709	E	K	PPI
29527	P10721	841	I	V	PPI
11356	P04637	242	C	W	PPI
12577	P00519	250	G	E	PPI
27102	P00533	831	R	H	PPI
27376	P42336	31	I	M	PPI
10646	P04637	242	C	Y	PPI
21216	O43293	216	P	S	PPI
489	P01112	13	G	V	PPI
10810	P04637	242	C	F	PPI
14321	P40337	76	F	Y	PPI
29335	P25054	1491	F	L	PPI
12718	P00533	727	Y	C	PPI
14109	Q13485	340	K	E	PPI
14301	P40337	67	N	S	PPI
23616	P00533	799	L	R	PPI
12445	P10721	576	L	P	PPI
10728	P04637	280	R	K	PPI
22939	P35222	32	D	E	PPI
21681	P00533	46	D	N	PPI
14023	P01375	146	P	L	PPI
18010	P40337	178	L	R	PPI
26413	P00533	851	V	I	PPI
27527	P52701	532	S	A	PPI
11188	P04637	138	A	P	PPI
5731	P35222	38	G	A	PPI
29431	P22607	249	S	T	PPI
10943	P04637	281	D	H	PPI
18332	P40337	155	V	G	PPI
12667	P00519	276	D	G	PPI
28929	P00533	723	F	S	PPI
971	P07949	766	P	S	PPI
14389	P40337	151	I	S	PPI
22940	P00533	776	R	H	PPI
1323	P10721	825	V	A	PPI
10817	P04637	249	R	S	PPI
5672	P35222	32	D	N	PPI
13449	P00533	725	T	M	PPI
14103	Q13485	406	A	T	PPI
17928	P40337	155	V	L	PPI
29305	P35222	34	G	R	PPI
22976	Q969H0	505	R	P	PPI
10808	P04637	163	Y	C	PPI
18194	P40337	78	N	K	PPI
12606	P00519	359	F	A	PPI
28514	P00533	832	R	L	PPI
932	P06400	444	Q	H	PPI
17752	P40337	115	H	N	PPI
21603	P00533	776	R	H	PPI
503	P01112	61	Q	H	PPI
11355	P04637	246	M	T	PPI
21800	P55211	295	G	V	PPI
12428	P00533	709	E	H	PPI
14172	Q13485	533	L	V	PPI
17656	P40337	132	Q	H	PPI
24862	P00533	706	I	T	PPI
1284	P10721	569	V	A	PPI
11218	P04637	155	T	N	PPI
22979	Q969H0	582	S	L	PPI
10659	P04637	273	R	C	PPI
18025	P40337	157	T	I	PPI
12620	P00519	359	F	V	PPI
27534	P00533	776	R	G	PPI
13476	P42336	345	N	S	PPI
17800	P40337	188	L	Q	PPI
20819	P00533	754	K	R	PPI
482	P01112	12	G	R	PPI
11147	P04637	124	C	R	PPI
25676	P40337	162	C	F	PPI
21188	O14965	174	V	M	PPI
13183	P00533	742	V	A	PPI
14140	Q13485	361	R	C	PPI
14355	P40337	163	L	P	PPI
24271	P00533	734	E	K	PPI
28482	P10721	829	A	P	PPI
11514	P04637	334	G	V	PPI
5674	P35222	35	I	S	PPI
12576	P00519	253	Y	H	PPI
26445	P00533	767	A	V	PPI
25357	P11498	881	M	I	PPI
13165	P04637	267	R	L	PPI
12637	P35222	32	D	V	PPI
483	P01112	12	G	V	PPI
11483	P04637	283	R	H	PPI
18355	P40337	151	I	M	PPI
21782	O14727	131	K	M	PPI
29291	P00533	756	N	S	PPI
14049	Q13485	356	P	L	PPI
18000	P40337	180	I	N	PPI
22953	P00533	801	Y	H	PPI
25042	P10721	586	R	I	PPI
19471	P04637	261	S	T	PPI
13168	P35222	35	I	T	PPI
18422	P00533	787	Q	R	PPI
14165	Q13485	540	L	R	PPI
17962	P40337	115	H	P	PPI
11351	P04637	205	Y	F	PPI
12629	P35222	34	G	E	PPI
12838	P21802	283	D	N	PPI
11738	P04637	242	C	R	PPI
18264	P40337	170	V	D	PPI
12648	P00519	311	F	L	PPI
28608	P00533	798	L	H	PPI
26634	P07949	918	M	T	PPI
17746	P40337	112	Y	D	PPI
22422	P00533	768	S	C	PPI
493	P01112	18	A	T	PPI
10760	P04637	156	R	P	PPI
21143	Q00534	199	P	L	PPI
13005	P00533	773	H	L	PPI
14191	Q13485	339	F	S	PPI
17909	P40337	161	R	P	PPI
26139	P00533	703	L	F	PPI
13244	P08581	229	L	F	PPI
28727	P35222	35	I	K	PPI
27058	Q969H0	479	R	L	PPI
10648	P04637	175	R	H	PPI
18084	P40337	76	F	L	PPI
12609	P00519	252	Q	H	PPI
28509	P00533	708	K	M	PPI
13352	P05771	496	V	M	PPI
17657	P40337	158	L	V	PPI
17570	P00533	741	P	L	PPI
485	P01112	12	G	A	PPI
6549	P04637	248	R	L	PPI
14395	P40337	98	Y	N	PPI
463	P15056	586	E	K	PPI
13187	P00533	850	H	N	PPI
14153	Q13485	408	F	S	PPI
14375	P40337	115	H	Y	PPI
18486	P00533	768	S	I	PPI
19029	P10721	567	N	K	PPI
6815	P04637	154	G	V	PPI
12612	P00519	250	G	E	PPI
27103	P00533	847	T	I	PPI
27162	P42336	345	N	I	PPI
11984	P04637	264	L	R	PPI
20666	O43293	161	D	N	PPI
499	P01112	61	Q	R	PPI
10867	P04637	266	G	E	PPI
14322	P40337	77	C	S	PPI
19214	P25054	1470	A	T	PPI
13194	P00533	847	T	I	PPI
14126	Q13485	507	K	Q	PPI
14306	P40337	110	H	Q	PPI
23617	P00533	785	T	I	PPI
24750	P10721	567	N	H	PPI
11123	P04637	280	R	G	PPI
5684	P35222	34	G	R	PPI
21684	P00533	263	T	P	PPI
24287	P50616	48	K	N	PPI
18020	P40337	187	D	V	PPI
18423	P00533	834	V	L	PPI
13892	P52701	1219	T	I	PPI
11183	P04637	267	R	W	PPI
5713	P35222	38	G	D	PPI
728	P22607	322	E	K	PPI
11196	P04637	245	G	V	PPI
18333	P40337	155	V	D	PPI
12672	P00519	389	T	A	PPI
28930	P00533	785	T	N	PPI
22557	Q13485	531	R	W	PPI
14382	P40337	82	R	P	PPI
22943	P00533	848	P	L	PPI
22225	P10721	73	E	K	PPI
11516	P04637	281	D	Y	PPI
5691	P35222	32	D	V	PPI
13979	P00533	724	G	S	PPI
14222	Q13485	492	V	F	PPI
17934	P40337	151	I	T	PPI
29417	P35222	32	D	G	PPI
25812	Q969H0	505	R	H	PPI
10709	P04637	241	S	C	PPI
18195	P40337	115	H	D	PPI
12602	P00519	276	D	G	PPI
28554	P00533	796	G	A	PPI
942	P06400	688	L	P	PPI
17785	P40337	165	V	D	PPI
21944	P00533	832	R	H	PPI
500	P01112	61	Q	P	PPI
10911	P04637	283	R	C	PPI
19782	P12830	257	D	G	PPI
6242	P00533	769	V	L	PPI
14193	Q13485	496	R	H	PPI
17662	P40337	164	Q	H	PPI
26033	P00533	805	H	I	PPI
13172	P10721	829	A	P	PPI
10743	P04637	283	R	P	PPI
